# Supplementary material for: Trimester-Specific Serum Lipid Profiles in Gestational Diabetes Mellitus: A Systematic Review, Meta-Analysis, and Meta-Regression
Source: Medicina (Kaunas). 2025 Jul 17;61(7):1290. doi: 10.3390/medicina61071290 (PMC12300116; doi:10.3390/medicina61071290)
Supplement: Supplementary file 1 [file medicina-61-01290-s001.zip]

Archive with 26 entries (26 files):
- Figure S20  TG 2nd trimester.pdf
- Figure S21 TG 3rd trimester.pdf
- Figure S22 Total choletserol 1st trimester.pdf
- Figure S23 Total cholesterol 2nd trimester.pdf
- Figure S24 Total cholesterol 3rd trimester.pdf
- Figure S25 LDL 1st trimester.pdf
- Figure S26 LDL 2nd trimester.pdf
- Figure S27 LDL 3rd trimester.pdf
- Figure S28 HDL 1st trimester.pdf
- Figure S29 HDL 2nd trimester.pdf
- Figure S30 HDL 3rd trimester.pdf
- Figure S31 VLDL 1st trimester.pdf
- Figure S32 VLDL 2nd trimester.pdf
- Figure S33 VLDL 3rd trimester.pdf
- Figure S34 TgHDL ratio 1st trimester.pdf
- Figure S35 TgHDL ratio 2nd trimester.pdf
- Figure S36 TgHDL ratio 3rd trimester.pdf
- Supplement material - Tabel S7. Lipid profile data.xlsx
- Supplement material - Table S1. Included studies characteristics.xlsx
- Supplement material - Table S2. Cases and Controls Characteristics.xlsx
- Supplement material - Table S3. Inclusion and exclusion criteria.xlsx
- Supplement material - Table S4. Adverse pregnancy outcomes.xlsx
- Supplement material - Table S5. Neonatal characteristics.xlsx
- Supplement material. Figures S1-S18. Funnel plots.docx
- Supplement material. Table S6. Quality assessment.xlsx
- Figure S19 TG 1st trimester.pdf
