# Supplementary material for: Trimester-Specific Serum Lipid Profiles in Gestational Diabetes Mellitus: A Systematic Review, Meta-Analysis, and Meta-Regression
Source: Medicina (Kaunas). 2025 Jul 17;61(7):1290. doi: 10.3390/medicina61071290 (PMC12300116; doi:10.3390/medicina61071290)
Supplement: Supplementary file 1 [file medicina-61-01290-s001.zip › Supplement material - Tabel S7. Lipid profile data.xlsx]

## Sheet: Sheet1
Number	ALL CONTINENT	ALL DESIGN	PROSPECTIVE_RETROSPECTIVE_CROSS	Matching for maternal age	Author, year	DM type	n Cases	TG mean Cases	TG sd Cases	Trimester	n Controls	TG mean Controls	TG sd Controls	Total cholesterol mean Cases	Total cholesterol sd Cases	Total cholesterol mean Controls	Total cholesterol sd Controls	LDL mean Cases	LDL sd Cases	LDL mean Controls	LDL sd Controls	HDL mean Cases	HDL sd Cases	HDL mean Controls	HDL sd Controls	VLDL mean Cases	VLDL sd Cases	VLDL mean Controls	VLDL sd Controls	Tg/HDL ratio mean Cases	Tg/HDL ratio sd Cases	Tg/HDL ratio mean Controls	Tg/HDL ratio sd Controls	Matching for maternal age	Age Cases	Age Controls	Matching BMI	BMI Cases	BMI Controls	All nulliparity	All singleton	All pre-existing DM	All pre-existing HTA	All pre-existing CVD	All smoking	All renal	All liver	All obesity	All GDM family
1	EUROPE	PROSPECTIVE	PROSPECTIVE	yes	Hornnes P, 1984	GDM	9	2.84	0.75	III	8	2.28	0.99																					yes				25.3	20.4	NR	Yes	NR	No	No	NR	No	No	No	NR
2	EUROPE	PROSPECTIVE	PROSPECTIVE	yes	Montelongo, 1992	GDM	9	0.87	0.3	I	12	0.68	0.35	4.67	1.11	4.48	0.62																	yes				23.3	22.4	NR	Yes	NR	NR	NR	NR	NR	NR	NR	NR
2	EUROPE	PROSPECTIVE	PROSPECTIVE	yes	Montelongo, 1992	GDM	9	1.54	0.66	II	12	1.17	0.35	5.9	1.05	6.02	0.73																	yes				23.3	22.4	NR	Yes	NR	NR	NR	NR	NR	NR	NR	NR
2	EUROPE	PROSPECTIVE	PROSPECTIVE	yes	Montelongo, 1992	GDM	9	2.06	0.69	III	12	2.03	0.9	6.3	0.99	6.69	1.25																	yes				23.3	22.4	NR	Yes	NR	NR	NR	NR	NR	NR	NR	NR
2	EUROPE	PROSPECTIVE	PROSPECTIVE	yes	Montelongo, 1992	GDM	9	1.05	0.15	Postpartum	12	0.95	0.62	6.07	1.05	5.86	1.14																	yes				23.3	22.4	NR	Yes	NR	NR	NR	NR	NR	NR	NR	NR
2	EUROPE	PROSPECTIVE	PROSPECTIVE	yes	Montelongo, 1992	GDM	9	0.99	0.23	Postlactation	12	0.62	0.21	5.46	4.17	4.81	1.21																	yes				23.3	22.4	NR	Yes	NR	NR	NR	NR	NR	NR	NR	NR
3	AUSTRALIA	PROSPECTIVE	PROSPECTIVE		Shelley-Jones, 1993	GDM Caucasian	16	2.88	0.92	II	15	2.03	0.66	7.38	1.68	7.39	1.74																		29.5	27		30	25.8	NR	Yes	NR	NR	NR	NR	NR	NR	NR	NR
3	AUSTRALIA	PROSPECTIVE	PROSPECTIVE		Shelley-Jones, 1993	GDM Asian born	19	2.49	0.72	II	15	2.03	0.66	5.97	1.26	7.39	1.74																		29.5	27		30	25.8	NR	Yes	NR	NR	NR	NR	NR	NR	NR	NR
5	AUSTRALIA	PROSPECTIVE	PROSPECTIVE		Nolan C, 1995	GDM	15	1.21	0.41	I	108	1.03	0.37																											NR	Yes	NR	NR	NR	NR	NR	NR	NR	NR
5	AUSTRALIA	PROSPECTIVE	PROSPECTIVE		Nolan C, 1995	GDM	15	1.63	0.48	I	108	1.16	0.43																											NR	Yes	NR	NR	NR	NR	NR	NR	NR	NR
5	AUSTRALIA	PROSPECTIVE	PROSPECTIVE		Nolan C, 1995	GDM	38	1.36	0.21	II	350	1.62	1																											NR	Yes	NR	NR	NR	NR	NR	NR	NR	NR
5	AUSTRALIA	PROSPECTIVE	PROSPECTIVE		Nolan C, 1995	GDM	38	2.57	1.39	III	350	2.15	0.96																											NR	Yes	NR	NR	NR	NR	NR	NR	NR	NR
5	AUSTRALIA	PROSPECTIVE	PROSPECTIVE		Nolan C, 1995	GDM	38	1.66	0.92	All gestational weeks	350	1.37	0.76																											NR	Yes	NR	NR	NR	NR	NR	NR	NR	NR
6	EUROPE	PROSPECTIVE	PROSPECTIVE		Meyer B, 1996	GDM	44	2.61	1.24	III	36	2.26	1.24	6.03	1.19	6.1	1.33																		29.3	24.8		26.6	24.8	NR	Yes	NR	NR	NR	NR	NR	NR	NR	NR
7	EUROPE	0			Koukkou E, 1997	GDM	20	2.92	1.94	III	22	2.1	0.57	6.23	1.6	6.71	1	3.08	1.2	4.01	1.1	1.71	0.4	1.72	0.3										30.5	29.9				No	Yes	NR	NR	NR	NR	NR	NR	NR	NR
7	EUROPE	0			Koukkou E, 1997	GDM	20	1.16	0.65	Postpartum	22	0.94	0.37	4.64	0.7	4.43	0.8	2.72	0.7	2.69	0.6	1.3	0.3	1.22	0.3										30.5	29.9				No	Yes	NR	NR	NR	NR	NR	NR	NR	NR
8	NORTH AMERICA	PROSPECTIVE	PROSPECTIVE		Clark C, 1997	GDM	52	2.21	1.1	II	127	1.93	0.72	5.3	1.01	5.51	1.11	3.03	1.07	3.31	0.92	1.16	0.27	1.32	0.34													30.4	27.5	NR	Yes	NR	NR	NR	NR	NR	NR	NR	NR
9	NORTH AMERICA	PROSPECTIVE	PROSPECTIVE		Couch S, 1998	GDM	25	2.04	0.51	III	25	1.53	0.46	5.13	1.08	5.57	1.25	2.12	0.39	2.35	0.72	1.8	0.47	1.99	0.51					0.67	0.24	0.58	0.21		32	30		25.6	23.6	NR	Yes	NR	NR	NR	NR	NR	NR	NR	NR
11	EUROPE	PROSPECTIVE	PROSPECTIVE		Bartha J, 2000	GDM	34	2.79	0.94	III	32	2.63	0.89	6.39	1.08	6.08	1.01	3.09	1.2	3.33	0.98	2.04	0.51	1.55	0.62										31.3	30		27.8	27.3	No	Yes	NR	NR	NR	NR	NR	NR	NR	NR
12	EUROPE	PROSPECTIVE	PROSPECTIVE		Paradisi G, 2002	GDM	13	2.25	0.11	III	15	2.47	0.54	6.21	0.43	6.32	0.93	3.64	0.32	3.83	0.46	1.68	0.23	1.52	2.56										33	31.9		29.7	23.7	No	Yes	NR	NR	NR	NR	NR	NR	NR	NR
13	EUROPE	PROSPECTIVE	PROSPECTIVE		Vitoratos G, 2002	GDM	15	3.05	1.01	III	21	3.5	0.95	7.7	2.5	7.8	2.14	4.13	2.09	4.42	1.81														32	31		27.2	26.7	NR	Yes	NR	NR	NR	NR	NR	NR	NR	NR
15	EUROPE	PROSPECTIVE	PROSPECTIVE	yes	Seghieri G, 2003	GDM	15	2.8	1.3	II	78	2.4	0.8	7.3	1.2	6.7	1.1					1.6	0.4	1.6	0.3									yes			yes			No	Yes	NR	NR	NR	NR	NR	NR	No	NR
17	EUROPE	PROSPECTIVE	PROSPECTIVE		Toescu V, 2004	GDM	12	2.6	0.4	II	17	1.7	0.4	6.2	0.8	5.95	0.8	3.1	0.55	2.1	0.5														32.8	29.2		30.9	24.9	NR	Yes	NR	NR	NR	NR	NR	NR	Yes	NR
17	EUROPE	PROSPECTIVE	PROSPECTIVE		Toescu V, 2004	GDM	12	2.8	0.6	III	17	2.95	0.9	6.3	0.9	6.9	1.2	3.2	0.6	2.25	0.7														32.8	29.2		30.9	24.9	NR	Yes	NR	NR	NR	NR	NR	NR	Yes	NR
18	EUROPE	PROSPECTIVE	PROSPECTIVE	yes	Ranheim T, 2004	GDM	22	3.4	0.3	III	29	2.9	1.1	6.5	1.41	7	1.62					1.6	0.38	1.8	0.49									yes				27.4	23.5	No	Yes	NR	No	NR	NR	NR	NR	Yes	NR
19	EUROPE	PROSPECTIVE	PROSPECTIVE	yes	Tarim E, 2004	GDM	28	2.81	0.48	II	210	2.03	0.45	6.22	0.9	5.74	1.08	3.25	1.01	3.12	0.82	1.75	0.36	1.81	0.36	1.24	0.31	0.93	0.25					yes			yes			No	Yes	No	No	No	NR	No	No	No	NR
20	EUROPE	PROSPECTIVE	PROSPECTIVE		Di Cianni G, 2005	GDM	36	2.47	0.77	II	121	1.99	0.64	6.59	0.9	6.34	1.3	3.9	0.8	4.01	1	1.6	0.3	1.68	0.4										33	33		23.6	23.6	No	Yes	NR	NR	NR	NR	NR	NR	No	NR
22	ASIA	PROSPECTIVE	PROSPECTIVE	yes	Tsai P, 2005	GDM	34	2.9	1	III	219	2.7	1	6.4	0.9	6.8	1.2	2.7	0.6	3	0.8	1.6	0.3	1.6	0.4									yes			yes			No	Yes	No	No	No	NR	NR	NR	NR	NR
25	EUROPE	PROSPECTIVE	PROSPECTIVE	yes	Tarim E, 2006	GDM	30	2.54	0.74	II	40	2.14	0.54	6.25	0.85	5.92	1.06	3.33	0.8	3.31	1.18	1.68	0.46	1.62	0.62									yes			yes			No	Yes	No	No	No	No	No	No	No	No
28	NORTH AMERICA	RETROSPECTIVE	RETROSPECTIVE	yes	Qui C, 2007	GDM	105	2.51	0.92	II	96	2	0.69	4.7	1.13	4.96	0.98	2.25	0.82	2.56	0.78	1.26	0.41	1.44	0.29									yes				29.5	22.8	No	Yes	NR	NR	NR	NR	NR	NR	NR	NR
29	EUROPE	RETROSPECTIVE	RETROSPECTIVE	yes	Altinova A, 2007	GDM	34	2.39	0.13	II	31	2.21	0.89	6.25	0.99	5.92	0.79	3.31	0.7	3.12	0.72	1.7	0.47	1.81	0.39	1.24	0.52	0.96	0.28					yes			yes			NR	Yes	Yes	NR	NR	NR	NR	NR	No	NR
31	EUROPE	0		yes	Di Cianni G, 2007	GDM	726	2.08	0.56	Intrapartal period	2568	1.79	0.62	6.74	1.09	6.75	0.97	4.21	1.07	4.24	0.95	1.92	0.3	2	0.36									yes			yes			NR	Yes	NR	NR	NR	NR	NR	NR	No	NR
32	AFRICA	RETROSPECTIVE	RETROSPECTIVE	yes	Grissa O, 2007	GDM	59	3.07	0.25	III	60	3.07	0.27	5.37	0.65	6.33	0.32																	yes						NR	Yes	No	No	No	NR	NR	NR	NR	No
33	EUROPE	RETROSPECTIVE	RETROSPECTIVE	yes	Sánchez-Vera I, 2007	GDM	62	1.14	0.46	I	45	0.8	0.33	5.2	1.27	4.3	1.32																	yes				27.8	23.3	NR	Yes	NR	NR	NR	Yes	NR	NR	Yes	NR
33	EUROPE	RETROSPECTIVE	RETROSPECTIVE	yes	Sánchez-Vera I, 2007	GDM	62	1.6	1.64	II	45	1.2	0.44	5.8	1.55	5	1.55																	yes				27.8	23.3	NR	Yes	NR	NR	NR	Yes	NR	NR	Yes	NR
33	EUROPE	RETROSPECTIVE	RETROSPECTIVE	yes	Sánchez-Vera I, 2007	GDM	62	2.1	0.94	III	45	1.7	0.65	7.2	1.65	5.9	1.65																	yes				27.8	23.3	NR	Yes	NR	NR	NR	Yes	NR	NR	Yes	NR
34	EUROPE	0		yes	Molnar J, 2008	GDM	17	2	0.64	II	20	1.9	0.76	6.4	1.12	6.3	0.94	3.8	1.32	3.9	0.94	1.8	0.45	2	0.34									yes			yes			No	Yes	NR	NR	NR	NR	NR	NR	No	NR
35	EUROPE	0		yes	Bartha J, 2008	GDM	30	2.7	0.85	III	20	2.8	0.99									2.12	0.46	1.83	0.56									yes			yes			No	Yes	No	No	No	NR	NR	NR	No	NR
36	EUROPE	0		yes	Szymanska M, 2008	GDM	81	2.8	0.81	III	41	2.31	0.7	6.5	0.81	6.36	1.22	3.08	0.72	3.31	0.83	2.12	0.36	1.99	0.38									yes			yes			No	Yes	No	No	No	NR	NR	NR	No	NR
37	ASIA	0			Davari-Tanha F, 2008	GDM	40	2.93	0.5	II	40	2.45	1.07	5.58	0.69	5.27	0.87	2.68	0.54	2.53	0.72	1.29	0.2	1.55	0.36										30.2	26.4		31.9	27	No	Yes	No	No	No	NR	NR	NR	Yes	NR
38	EUROPE	0		yes	Akturk M, 2008	GDM	47	3.11	1.03	III	31	2.64	0.84	6.41	0.82	6.5	1.34	3.12	1.1	3.38	1.22	1.88	0.41	1.21	0.33	1.42	0.69	1.18	0.33					yes			yes			NR	Yes	No	No	No	NR	NR	NR	No	NR
39	EUROPE	0		yes	Idzior-Walus B, 2008	GDM	44	2.7	0.9	II	17	1.9	0.37	6.6	1	6.6	1	3.3	1	3.5	0.8	1.9	0.5	2.2	0.4	1.9	0.5	2.2	0.4					yes			yes			NR	Yes	NR	NR	NR	NR	NR	NR	No	NR
40	EUROPE	RETROSPECTIVE	RETROSPECTIVE	yes	Rizzo M, 2008	GDM	27	2.4	0.7	II	23	2.2	0.8	6.3	0.8	6	0.8	3.3	0.6	3.2	0.8	1.7	0.5	1.8	0.4									yes			yes			NR	Yes	No	No	No	No	No	No	No	NR
42	NORTH AMERICA	RETROSPECTIVE	RETROSPECTIVE		McGrowder D, 2009	GDM	84	1.83	0.9	II	90	1.43	1.9	5.71	2.2	5.01	3.03	3.32	2.2	3.05	3.23	1.25	0.73	1.45	0.76	0.34	0.18	0.33	0.47	1.24	0.73	1.21	1.9		30.18	29.61				No	Yes	No	No	No	NR	No	No	No	NR
43	ASIA	0			Vijayalaxmi KD, 2009	GDM	25	2.08	0.5	II	182	1.41	0.33	5.77	1.24	4.6	1.11																							NR	NR	NR	NR	NR	NR	NR	NR	NR	NR
44	EUROPE	RETROSPECTIVE	RETROSPECTIVE	yes	Kuzmicki M, 2009	GDM	81	2.4	0.9	II	82	2.25	0.74	6.7	1.33	6.1	1.33	4	1.26	3.4	1.63	1.5	0.15	1.5	0.22									yes			yes			No	Yes	No	No	No	No	No	No	No	NR
45	ASIA	0		yes	Habib F, 2009	GDM	100	1.79	0.69	II	100	1.44	0.34	5.31	1.17	5.13	1.24	3.26	1.13	2.93	1.13	1.24	0.25	1.42	0.24									yes			yes			No	Yes	No	No	No	No	No	No	Yes	NR
46	EUROPE	0		yes	Bo S, 2009	GDM	500	1.7	1.2	II	500	1.4	0.8									1.7	0.4	1.9	0.4									yes			yes			No	Yes	No	No	No	Yes	No	No	No	NR
47	ASIA	0		yes	Su Y, 2010	GDM	63	2.9	1	II	58	2.6	0.96	6	1.2	6.1	1.1	3	0.9	3.1	0.9	1.9	0.4	1.9	0.3									yes			yes			No	Yes	No	No	No	NR	No	No	No	NR
48	EUROPE	0			Stein S, 2010	GDM	40	2.2	1.3	II	80	2.1	1.4	6.6	2.2	6.3	1.8	3.8	1.9	3.7	1.6	1.7	0.7	1.9	0.5										35.1	33.7	yes			NR	Yes	No	No	No	NR	No	No	Yes	NR
49	EUROPE	0			Grissa O, 2010	GDM	30	2.48	0.15	At delivery	30	1.92	0.77	5.19	0.32	5.74	0.21	2.16	0.26	2.61	0.26	2.2	0.12	2.25	0.16												yes			NR	Yes	No	No	No	No	No	No	No	NR
50	EUROPE	0			Coskun A, 2010	GDM	21	2.28	0.53	II	24	1.96	0.69	4.96	0.78	5.13	0.71	2.71	1	2.35	0.49	1.24	0.31	1.26	0.21										30	29.6	yes			NR	Yes	No	No	No	No	No	No	No	NR
51	EUROPE	0			Pfau D, 2010	GDM	40	2.2	1.3	III	80	2.1	1.4	6.6	2.2	6.3	1.8	3.8	1.9	3.7	1.6	1.7	0.7	1.9	0.5										33	28		24.9	22.3	NR	Yes	No	No	No	NR	No	No	No	NR
52	SOUTH AMERICA	0			Santos I, 2010	GDM	150	2.5	0.8	II	600	1.4	0.6	5.9	1.2	5.1	1.3	3.2	1.1	3	1.1	1.5	0.4	1.4	0.4										31.7	24.9		33.5	24.8	NR	Yes	No	No	No	NR	No	No	Yes	NR
53	EUROPE	PROSPECTIVE	PROSPECTIVE	yes	Paradisi G, 2010	GDM	12	1.33	0.52	I	38	1.27	0.68	4.75	0.55	4.81	1.05	2.66	0.87	2.58	1.42	1.7	0.62	1.62	1.11									yes			yes			No	Yes	No	No	No	No	No	No	No	NR
53	EUROPE	PROSPECTIVE	PROSPECTIVE	yes	Paradisi G, 2010	GDM	12	2.25	0.97	II	38	1.84	1.11	6.83	1.18	6.46	1.91	3.65	1.07	3.49	1.79	1.93	0.76	1.93	1.36									yes			yes			No	Yes	No	No	No	No	No	No	No	NR
53	EUROPE	PROSPECTIVE	PROSPECTIVE	yes	Paradisi G, 2010	GDM	12	2.7	0.87	III	38	2.39	1.48	7.33	1.28	6.98	2.03	4.5	1.42	3.93	1.91	1.7	0.62	2.04	1.6									yes			yes			No	Yes	No	No	No	No	No	No	No	NR
54	EUROPE	0		yes	Akturk M, 2010	GDM	54	3.08	1.5	III	69	2.6	1.16	6.36	0.88	6.46	1.25	3.02	1.1	3.25	1.08	1.88	0.37	1.99	0.58									yes			yes			NR	Yes	No	No	No	NR	No	No	No	NR
55	NORTH AMERICA	PROSPECTIVE	PROSPECTIVE	yes	Retnakaran R, 2010	GDM	136	2.49	0.7	III	87	2.59	0.84	6.21	1.2	6.45	1.25	4.72	1.18	4.87	1.29	1.53	0.29	1.63	0.36									yes			yes			NR	Yes	No	No	No	NR	No	No	No	NR
55	NORTH AMERICA	PROSPECTIVE	PROSPECTIVE	yes	Retnakaran R, 2010	GDM	136	1.34	0.7	Postpartum (3 months)	87	0.79	0.45	5.3	0.84	4.87	0.96	3.86	0.96	3.3	1.04	1.34	0.3	1.46	0.34									yes			yes			NR	Yes	No	No	No	NR	No	No	No	NR
56	EUROPE	RETROSPECTIVE	RETROSPECTIVE	yes	Savvidou M, 2010	GDM	124	1.49	0.67	I	248	1.23	0.5	4.88	0.9	4.59	0.85	2.59	0.74	2.29	0.71	1.55	0.38	1.68	0.36									yes						No	Yes	No	No	No	Yes	No	No	Yes	NR
57	EUROPE	0		yes	Culha C, 2011	GDM	24	2.8	0.44	III	20	2.56	0.46	6.21	0.49	5.88	0.78	3.45	0.7	3.27	0.58	1.42	0.36	1.6	0.14									yes			yes			No	Yes	No	No	No	NR	No	No	Yes	NR
58	NORTH AMERICA	0			Saucedo R, 2011	GDM	60	3.25	1.15	III	60	2.65	1.11	6.89	1.37	6.86	1.57																		31.9	24.8	yes			NR	Yes	No	No	No	NR	No	No	No	NR
59	EUROPE	RETROSPECTIVE	RETROSPECTIVE	yes	Makgoba M, 2011	GDM	90	1.38	0.69	I	158	1.2	0.45	4.86	0.9	4.62	0.76					1.58	0.38	1.74	0.35									yes				30	25.2	No	Yes	No	No	No	Yes	No	No	Yes	NR
60	EUROPE	0		yes	Schaefer-Graf U, 2011	GDM	150	2.92	0.98	II	190	2.84	1.1	6.67	1.47	6.56	1.52																	yes			yes			No	Yes	No	No	No	NR	No	No	Yes	NR
61	ASIA	0			Gomathi KG, 2011	GDM	26	1.2	0.13	II	36	1.01	0.72	5.94	0.69	4.7	0.28																		30.38	25.69		31.8	23.6	No	Yes	No	No	No	NR	No	No	Yes	Yes
62	EUROPE	RETROSPECTIVE	RETROSPECTIVE	yes	Giannubilo S, 2011	GDM	40	1.86	0.31	III	40	1.82	0.25	7.16	0.56	7.15	0.41																	yes			yes			No	Yes	No	No	No	Yes	No	No	No	NR
62	EUROPE	RETROSPECTIVE	RETROSPECTIVE	yes	Giannubilo S, 2011	GDM	40	2.55	0.78	III	40	2.15	0.56	7.21	0.45	7.19	0.32																	yes			yes			No	Yes	No	No	No	Yes	No	No	No	NR
62	EUROPE	RETROSPECTIVE	RETROSPECTIVE	yes	Giannubilo S, 2011	GDM	40	2.89	0.63	III	40	2.58	0.48	7.86	0.91	7.22	0.86																	yes			yes			No	Yes	No	No	No	Yes	No	No	No	NR
63	EUROPE	0		yes	Caglar G, 2011	GDM	19	2.34	0.75	II	15	2.15	0.68	6.2	1.03	6	0.95	3.59	1.08	3.51	0.8	1.73	0.36	1.93	0.51									yes						No	Yes	No	No	No	No	No	No	No	NR
64	EUROPE	0		yes	Ozuguz U, 2011	GDM	61	2.67	1.08	II	40	2.14	0.93	6.49	1.21	6.02	1.08	3.67	1.08	3.49	0.93	1.65	0.38	1.62	0.41									yes			yes			No	Yes	No	No	No	No	No	No	No	NR
65	ASIA	0		yes	Zhaoxia L, 2012	GDM	28	5.9	1.9	II	32	4.1	1.2	5.2	1.3	2.9	0.8																	yes			yes			No	Yes	No	No	No	NR	No	No	No	NR
66	ASIA	0		yes	Ghafoor S, 2012	GDM	46	2.43	1.15	III	50	2.1	0.92	5.09	1.9	4.83	1.48	3.23	1.7	2.89	1.27	0.72	0.34	1	0.85	1.11	0.14	0.95	0.5					yes			yes			No	Yes	No	No	No	NR	No	No	No	NR
67	EUROPE	0		yes	Winhofer Y, 2010	GDM	26	2.24	0.79	II	52	2.06	0.72	6.85	1.13	6.9	1.11	3.98	1	3.98	0.9	1.83	0.38	1.99	0.36									yes			yes			No	Yes	No	No	No	NR	No	No	No	NR
68	EUROPE	RETROSPECTIVE	RETROSPECTIVE	yes	Farhan S, 2012	GDM	10	2.33	0.28	III	10	2.22	0.7	5.89	0.98	7.16	1.14	2.97	0.73	4.11	1.2	1.81	0.28	1.96	1.71									yes			yes			No	Yes	No	No	No	NR	No	No	No	NR
69	ASIA	0		yes	Ping F, 2012	GDM	488	2.73	1.06	II	582	2.38	0.84	6.05	1.02	6.14	1	3.36	0.85	3.49	0.86	2.13	0.45	2.19	0.43									yes			yes			No	Yes	No	No	No	NR	No	No	No	NR
70	EUROPE	0		yes	Vural M, 2012	GDM	39	2.63	1.03	II	40	2.31	0.88	5.45	1.29	5.25	0.59	2.94	1	2.79	0.72	1.29	0.25	1.42	0.36									yes			yes			No	Yes	No	No	No	No	No	No	Yes	NR
71	EUROPE	0		yes	Naf S, 2012	GDM	77	1.99	0.68	II	130	1.88	0.56	6.59	1.09	6.68	1.1					1.85	0.34	1.91	0.31									yes			yes			No	Yes	No	No	No	No	No	No	No	NR
72	EUROPE	0		yes	Baykus Y, 2012	GDM	20	2.6	1.05	II	20	2.15	0.94	6.12	0.98	6.33	1.08	4.18	0.82	4.06	1	1.62	0.31	1.75	0.38	1.34	1.44	1	0.43					yes			yes			No	Yes	No	No	No	NR	No	No	No	NR
73	EUROPE	0			Alanbay I, 2012	GDM	37	2.86	0.8	II	42	2.12	0.76	6.28	1	6.41	0.87	3.49	0.95	3.79	0.75	1.47	0.21	1.7	0.31										32.3	26.7	yes			No	Yes	No	No	No	NR	No	No	No	NR
74	ASIA	0		yes	Rezvan N, 2011	GDM	35	2.59	1.05	II	35	2.06	1.05	5.38	1	5.22	0.83	2.97	0.89	2.92	0.71	1.13	0.59	1.29	0.24									yes			yes			No	Yes	No	No	No	No	No	No	No	No
75	ASIA	0			Khan R,2012	GDM	103	2.14	0.13	II	97	1.94	0.24	5.32	0.49	5.04	0.62	2.4	0.49	2.27	0.41	1.42	0.21	1.44	0.23															NR	NR	NR	NR	NR	NR	NR	NR	NR	NR
76	EUROPE	PROSPECTIVE	PROSPECTIVE	yes	Cocelli V, 2012	GDM	62	3.07	0.98	III	61	2.35	0.88					3.67	3.02	2.87	1.07	1.32	0.26	1.7	0.34									yes			yes			No	Yes	No	No	No	No	No	No	Yes	NR
79	EUROPE	0		yes	Gkiomisi A, 2013	GDM	44	3.03	1.86	II	44	2.32	0.93	6.32	1.39	6.92	1.26	3.42	1.19	4.02	1.19	1.7	0.4	1.88	0.46									yes			yes			No	Yes	No	No	No	NR	No	No	No	NR
79	EUROPE	0		yes	Gkiomisi A, 2013	GDM	44	3.55	2.26	III	44	2.84	1.79	6.45	1.19	7.24	1.33	3.42	1.06	4.16	1.46	1.66	0.4	1.8	0.4									yes			yes			No	Yes	No	No	No	NR	No	No	No	NR
80	EUROPE	0		yes	Atay A, 2013	GDM	65	2.31	0.39	II	66	1.69	0.66	5.72	0.83	4.09	0.65	3.67	0.72	2.01	0.62	2.22	0.13	1.26	0.13									yes				32.2	27.3	No	Yes	No	No	No	NR	No	No	Yes	NR
81	ASIA	0			Park S, 2013	GDM normal weight	117	2.61	1.04	II	136	2.05	0.69																								yes			No	Yes	No	No	No	NR	No	No	No	NR
81	ASIA	0			Park S, 2013	GDM overweight	117	3.17	1.23	III	136	2.37	0.81																								yes			No	Yes	No	No	No	NR	No	No	No	NR
82	ASIA	0			Khan R, 2013	GDM	103	2.13	0.22	III	97	1.9	0.24	5.3	0.49	5.3	0.49	2.4	0.49	5.04	0.62	1.42	0.21	2.25	0.41															NR	NR	NR	NR	NR	NR	NR	NR	NR	NR
83	SOUTH AMERICA	RETROSPECTIVE	RETROSPECTIVE	yes	dos Santos-Weiss I, 2012	GDM	288	2.5	0.89	I	288	1.1	0.37	5	1	4.8	0.9	2.5	0.89	2.8	0.67	1.2	0.3	1.4	0.4									yes				33.4	26.1	NR	NR	NR	NR	NR	NR	NR	NR	Yes	NR
83	SOUTH AMERICA	RETROSPECTIVE	RETROSPECTIVE	yes	dos Santos-Weiss I, 2012	GDM	288	2.2	0.67	II	288	1.7	0.59	5.6	1.2	5.9	1.2	2.6	0.96	3.7	1.04	1.5	0.3	1.6	0.4									yes				33.4	26.1	NR	NR	NR	NR	NR	NR	NR	NR	Yes	NR
83	SOUTH AMERICA	RETROSPECTIVE	RETROSPECTIVE	yes	dos Santos-Weiss I, 2012	GDM	288	2.5	0.81	III	288	1.9	0.74	5.9	1.3	6.2	1.3	3.2	1.04	3.6	0.89	1.5	0.3	1.6	0.4									yes				33.4	26.1	NR	NR	NR	NR	NR	NR	NR	NR	Yes	NR
83	SOUTH AMERICA	RETROSPECTIVE	RETROSPECTIVE	yes	dos Santos-Weiss I, 2012	GDM	288	2.7	0.81	Near delivery	288	2	0.59	6.2	1.2	6.3	1.3	3.5	0.81	3.5	0.81	1.4	0.3	1.6	0.5									yes				33.4	26.1	NR	NR	NR	NR	NR	NR	NR	NR	Yes	NR
84	EUROPE	0		yes	Soydinc S, 2013	GDM	42	2.52	0.88	III	33	2.14	1.08					2.94	0.82	3.05	0.87	1.57	0.31	1.39	0.31									yes			yes			No	Yes	No	No	No	No	No	No	No	NR
86	EUROPE	0		yes	Kärkkäinen H, 2013	GDM	42	2.66	0.12	III	32	2.12	0.51	6.22	0.23	6.37	0.26	3.72	0.33	4.13	0.37	1.92	0.22	1.99	0.13									yes				27.9	22.9	No	Yes	No	No	No	No	No	No	No	NR
87	EUROPE	0		yes	Agakidou E, 2013	GDM	27	3.29	0.9	III	27	3	1.1	6.94	1.23	7.05	1.2	3.62	0.96	3.6	1.32	1.67	0.41	1.84	0.48									yes				32.3	27.9	No	Yes	No	No	No	No	No	No	Yes	NR
88	ASIA	PROSPECTIVE	PROSPECTIVE	yes	Eslamian R, 2013	GDM	112	1.97	0.27	III	159	1.91	0.3	5.66	0.87	5.56	0.56	3.33	0.75	3.23	0.54	1.4	0.12	1.42	0.08									yes			yes			No	Yes	No	No	No	NR	No	No	No	NR
88	ASIA	PROSPECTIVE	PROSPECTIVE	yes	Eslamian R, 2013	GDM	112	2.7	0.36	III	159	2.28	0.35	6.23	0.75	6.15	0.9	3.55	0.75	3.57	0.82	1.54	0.16	1.54	0.16									yes			yes			No	Yes	No	No	No	NR	No	No	No	NR
88	ASIA	PROSPECTIVE	PROSPECTIVE	yes	Eslamian R, 2013	GDM	112	2.86	0.45	Near delivery	159	2.58	0.4	6.56	1.01	6.49	0.9	3.8	0.85	3.82	0.8	1.54	0.16	1.54	0.16									yes			yes			No	Yes	No	No	No	NR	No	No	No	NR
89	AUSTRALIA	0		yes	Barden, A 2013	GDM	53	3	1	II	72	2.4	0.8									1.5	0.3	1.8	0.4									yes			yes			No	Yes	No	No	No	NR	No	No	Yes	NR
90	EUROPE	0		yes	Ortega-Senovilla S, 2013	GDM	40	2.8	0.13	III	45	2.89	0.13																					yes			yes			No	Yes	No	No	No	NR	No	No	No	NR
91	EUROPE	0		yes	Todoric J, 2013	GDM	64	2.2	0.72	II	165	1.95	0.9	6.38	1.2	6.75	1.03	3.46	1.04	3.82	0.9	1.78	0.4	1.96	0.26									yes			yes			No	Yes	No	No	No	NR	No	No	Yes	NR
93	ASIA	0		yes	Wang D, 2013	GDM	30	2.07	0.53	II	60	1.93	0.62	6.48	1.01	6.16	0.86	3.57	0.8	3.42	0.7	2	0.3	1.91	0.36									yes			yes			No	Yes	No	No	No	NR	No	No	No	NR
94	ASIA	0		yes	Yousefzadeh G, 2013	GDM	60	2.91	1	III	30	2.9	1.38	2.56	0.51	5.66	1.44	3.36	1.26	3.28	1.08	1.18	0.2	1.06	0.31									yes			yes			No	Yes	No	No	No	NR	No	No	Yes	NR
95	ASIA	RETROSPECTIVE	RETROSPECTIVE	yes	Al-Hakeem M, 2014	GDM	200	2.3	1.8	III	300	1.7	0.98	5.7	1.2	5.2	1	3.7	0.93	3.7	1	0.92	0.38	0.64	0.24									yes			yes			No	Yes	No	No	No	NR	No	No	Yes	NR
96	EUROPE	0			Kuzmicki M, 2014	GDM	130	2.2	0.81	II	140	1	0.59	6.5	1.11	4.4	1.11	3.4	1.26	2.4	0.96	1.9	0.37	1.6	0.3										31	30	yes			No	Yes	No	No	No	NR	No	No	No	NR
97	EUROPE	0		yes	Atay A, 2014	GDM	68	1.6	0.18	II	73	1.52	0.15	3.67	0.33	3.57	0.28	2.3	0.23	2.09	0.15	1.08	0.13	1.26	0.14									yes			yes			No	Yes	No	No	No	NR	No	No	No	NR
98	EUROPE	0		yes	Wójcik M, 2014	GDM	132	2.82	0.53	III	43	2.6	0.86	6.46	1.47	6.67	1.01	3.59	1.18	3.67	1.5	1.81	0.46	1.99	0.41									yes			yes			No	Yes	No	No	No	NR	No	No	No	NR
99	ASIA	0		yes	Javadian P, 2013	GDM	52	3.1	1.61	II	50	2.16	1.03	5.22	2.09	6.72	2.01	3.33	0.33	2.04	0.59	1.47	0.93	2.37	0.46									yes			yes			No	Yes	No	No	No	NR	No	No	No	NR
100	EUROPE	0		yes	Ebert T, 2014	GDM	74	2.14	1.31	II	74	2.02	1.43	6.71	1.74	6.31	1.84	4.05	1.91	3.73	1.57	1.82	0.8	1.93	0.51									yes			yes			No	Yes	No	No	No	NR	No	No	No	NR
101	ASIA	RETROSPECTIVE	RETROSPECTIVE	yes	Liang Zhaoxia, 2014	GDM	35	2.4	0.43	II	35	2.1	0.24	4.4	1.03	3.9	0.51																	yes			yes			NR	NR	No	No	No	No	No	No	No	NR
102	EUROPE	RETROSPECTIVE	RETROSPECTIVE	yes	Bullon, 2013	GDM	26	1.92	0.75	II	162	1.71	0.82	6.26	1.54	2.58	0.47	3.4	1.22	3.19	0.76	1.9	0.5	1.9	0.42	0.89	0.32	0.73	0.27					yes			yes			NR	NR	NR	NR	NR	NR	NR	NR	NR	NR
103	SOUTH AMERICA	RETROSPECTIVE	RETROSPECTIVE	yes	Guimarães, 2014	GDM	150	2.55	0.83	II	295	1.38	0.65	5.86	1.23	2.28	0.6	3.25	1.1	3.2	1.1	1.47	0.39	1.37	0.42									yes			yes			NR	NR	NR	No	No	NR	No	NR	NR	NR
104	NORTH AMERICA	PROSPECTIVE	PROSPECTIVE	yes	Houde, 2014	GDM	27	1.88	0.72	II	99	1.72	0.64	5.9	0.75	6.26	1.12	3.24	0.76	3.62	1	1.75	0.29	1.8	0.41									yes			yes			NR	NR	NR	NR	NR	NR	NR	NR	NR	NR
105	EUROPE	RETROSPECTIVE	RETROSPECTIVE	yes	Atay, 2013	GDM	37	2.31	0.39	II	38	1.69	0.67	5.7	0.82	4.09	0.65	3.6	0.72	2.02	0.62	1.11	0.12	1.26	0.13									yes			yes			NR	NR	NR	NR	NR	NR	NR	NR	NR	NR
106	ASIA	CROSS-SECTIONAL	CROSS-SECTIONAL	yes	Al Rubeaan, 2014	GDM	201	1.84	0.95	III	328	1.81	0.94	5.41	1.32	5.58	1.29	3.52	1.16	3.57	1.05	1.07	0.32	1.15	0.32									yes			yes			NR	NR	No	Yes	NR	NR	NR	NR	NR	Yes
107	ASIA	PROSPECTIVE	PROSPECTIVE	yes	Wei, 2014	GDM	76	3.88	0.8	II	86	2.67	0.58	6.14	0.93	5.02	0.77	3.4	0.55	2.58	0.45													yes			yes			NR	NR	No	No	No	Yes	No	No	NR	NR
108	ASIA	RETROSPECTIVE	RETROSPECTIVE	yes	Wei, 2014	GDM	37	5.5	1	II	26	2.9	1.1	5.5	1	6.3	0.9	3.4	0.7	4	0.9	1.6	0.3	1.9	0.3									yes			yes			No	NR	No	No	No	No	No	No	No	NR
109	NORTH AMERICA	CROSS-SECTIONAL	CROSS-SECTIONAL	yes	Reyes Lopez	GDM	90	2.49	0.78	II	108	1.45	0.87	5.3	0.98	5.3	0.99	2.68	0.9	2.68	0.93	1.5	0.2	1.56	0.26									yes			yes			NR	NR	NR	NR	NR	NR	NR	NR	NR	NR
110	EUROPE	PROSPECTIVE	PROSPECTIVE	yes	Saucedo R, 2014	GDM	60	3.24	0.33	II	60	2.59	0.3																					yes			yes			Yes	NR	NR	NR	NR	NR	NR	NR	NR	NR
111	ASIA	CROSS-SECTIONAL	CROSS-SECTIONAL	yes	Hesham, 2015	GDM	112	2.09	0.63	II	218	1.2	0.74	4.55	1.27	3.8	2.07	3.78	1.38	2.6	1.62	0.98	0.42	1.08	0.42									yes			yes			Yes	Yes	NR	NR	NR	No	NR	NR	NR	NR
112	ASIA	RETROSPECTIVE	RETROSPECTIVE	yes	Beigi, 2015	GDM	40	2.7	0.96	II	40	2.65	0.85	5.71	1.04	5.7	0.77	2.97	0.65	3	0.5	1.4	0.33	1.4	0.3									yes			yes			Yes	NR	NR	NR	NR	NR	NR	NR	NR	NR
113	EUROPE	CROSS-SECTIONAL	CROSS-SECTIONAL	yes	Trebotic, 2015	GDM	21	2.9	0.8	II	19	2.1	0.8	7	1.6	6	1.1	4.06	1.3	3.2	1.1	1.7	0.36	1.8	0.46									yes			yes			Yes	NR	NR	NR	NR	NR	NR	NR	NR	NR
114	EUROPE	RETROSPECTIVE	RETROSPECTIVE	yes	Telejko, 2015	GDM	49	2.2	0.81	II	30	2.2	0.96	5.8	1.41	6	1.78	3.1	1.56	3.8	1.26	1.5	0.22	1.5	0.22									yes			yes			Yes	Yes	NR	NR	NR	NR	NR	NR	NR	NR
115	EUROPE	RETROSPECTIVE	RETROSPECTIVE	yes	Lehmann, 2015	GDM	9	2.6	0.8	II	15	1.8	0.11	6	1.17	6.2	0.77	3	0.99	3.3	0.89	1.78	0.3	2.12	0.3									yes			yes			Yes	NR	NR	NR	NR	NR	NR	NR	NR	NR
116	EUROPE	RETROSPECTIVE	RETROSPECTIVE	yes	Simon Muela, 2015	GDM	66	1.95	0.59	II	71	1.82	0.5	6.52	1.06	6.77	1.09	3.7	0.97	3.96	0.97	1.88	0.51	1.91	0.32									yes			yes			Yes	Yes	NR	NR	NR	NR	NR	NR	NR	NR
117	EUROPE	PROSPECTIVE	PROSPECTIVE	yes	Megia, 2014	GDM	79	2.17	0.7	III	78	1.99	0.66	6.59	1.12	6.73	1.12					1.86	0.34	1.9	0.33									yes			yes			Yes	Yes	No	No	No	NR	No	No	NR	NR
118	EUROPE	0		yes	Altinova A, 2015	GDM	30	2.28	1.04	II	35	2.41	0.31	6.35	1.24	6.18	1.76	3.47	1.07	3.52	1.26	1.28	0.35	1.57	0.34									yes			yes			yes	Yes	No	No	No	NR	No	No	No	NR
120	SOUTH AMERICA	0			De Melo SF, 2015	GDM	200	2.53	0.85	II	200	1.14	0.46	5.94	1.27	4.92	1.32	3.2	1.06	3.15	1.05	1.44	0.34	1.2	0.28										32	33		33	24.9	Yes	Yes	NR	NR	NR	NR	NR	NR	Yes	NR
121	SOUTH AMERICA	CROSS-SECTIONAL	CROSS-SECTIONAL		Gueuvoghlanian-Silva BY, 2015	insulin-treated GDM diet-only GDM	30				30																								32.9	27.2		28.2	23.9	Yes	Yes	No	No	No	NR	No	No	No	NR
122	ASIA	0			Takhshid MA, 2015	GDM	70	3.02	1.38	II	70	3.03	1.14	6.03	1.29	6.21	1.32	2.95	0.75	3.07	0.72	1.37	0.36	1.35	0.31										29.4	26.7	yes			Yes	NR	No	No	No	NR	No	No	No	NR
123	ASIA	0		yes	Takhshid MA, 2015	GDM	65	2.91	0.93	II	70	2.98	1.03	5.71	1.29	6.21	1.37	2.87	0.75	3.1	0.7	1.29	0.28	1.35	0.31					5.6	2.6	5.4	2.4	yes				29	27.6	Yes	NR	No	No	No	NR	No	No	No	NR
124	EUROPE	CROSS-SECTIONAL	CROSS-SECTIONAL	yes	Wurst U, 2015	GDM	74	2.14	1.31	II	74	2.07	1.43	6.71	1.74	6.31	1.84	4.05	1.91	3.73	1.57	1.82	0.79	1.93	0.51									yes			yes			Yes	NR	No	No	No	NR	No	No	No	NR
125	ASIA	0			Li XM, 2015	GDM	16	3.97	1.04	II	15	2.7	0.89	5.73	0.72	5.31	1.05	3.58	0.76	3.4	0.66	1.98	0.32	1.94	0.58													23	20.9	Yes	NR	No	No	No	NR	No	No	No	NR
125	ASIA	0			Li XM, 2015	GDM	16	3.53	0.84	II	15	3.14	1.36	4.75	1.04	5.49	1.01	2.86	0.72	3.59	0.81	1.71	0.44	1.99	1.05													23	20.9	Yes	NR	No	No	No	NR	No	No	No	NR
125	ASIA	0			Li XM, 2015	GDM	16	2.85	0.44	II	15	2.93	0.62	4.91	0.84	5.24	1.43	3.14	0.64	3.61	0.69	1.91	0.4	1.76	0.43													23	20.9	Yes	NR	No	No	No	NR	No	No	No	NR
126	EUROPE	RETROSPECTIVE	RETROSPECTIVE		Korkmazer E, 2015	GDM	39	2.5	0.91	II	40	1.83	0.53	6.08	1.11	6.31	1.27	3.18	1.04	3.6	1.3	1.68	0.36	1.81	0.39												yes			NR	Yes	No	No	No	No	No	No	No	NR
127	ASIA	RETROSPECTIVE	RETROSPECTIVE	yes	Jia X, 2014	GDM	86	2.22	0.94	II	92	2.41	0.94	5.4	1.18	6.14	1.13																	yes			yes			Yes	NR	No	No	No	NR	No	No	No	NR
128	EUROPE	0		yes	Iyidir OT, 2014	GDM	26	2.81	1.06	II	24	5.27	1.87	6.71	1.34	6	1.46	3.8	1.34	3.38	1.04	1.56	0.38	1.59	0.38									yes			yes			NR	NR	No	No	No	NR	No	No	No	NR
128	EUROPE	0		yes	Iyidir OT, 2014	GDM	18	2.96	1.32	Postpartum	24	5.27	1.87	5.28	0.78	6	1.46	3.31	0.79	3.38	1.04	1.4	0.34	1.59	0.38									yes			yes			NR	NR	No	No	No	NR	No	No	No	NR
129	ASIA	PROSPECTIVE	PROSPECTIVE	yes	Li G, 2015	GDM	379	1.61	0.88	I	2166	1.26	0.63	4.79	1.08	4.56	0.82	2.18	0.72	2.09	0.59	1.84	0.46	1.97	0.5					1.32	0.61	1.11	0.41	yes				22.57	20.81	No	Yes	No	No	No	NR	No	No	No	NR
131	ASIA	0		yes	Wang C, 2016	GDM	1062	1.38	2.16	I	4203	1.17	0.91	4.47	0.83	4.44	0.78													0.92	1.61	0.71	0.46	yes			yes			No	Yes	No	No	No	NR	No	No	No	NR
132	ASIA	0		yes	Du M, 2015	GDM	38	2.05	0.48	III	38	1.59	0.47	5.94	2.09	4.82	1.82	3.31	0.94	2.9	0.51	1.59	0.38	2.11	0.45									yes			yes			No	Yes	No	No	No	NR	No	No	No	NR
133	EUROPE	CROSS-SECTIONAL	CROSS-SECTIONAL		Demirpençe M, 2016	GDM	20	2.04	0.7	II	11	2.5	0.81	5.83	1.19	6.8	1.81	3.23	0.94	4.06	1.6	1.57	0.31	1.59	0.52										31	28				NR	NR	No	NR	NR	NR	NR	NR	Yes	Yes
135	ASIA	0			Zhang Y, 2016	GDM	40	2.91	1.5	II	240	1.77	0.55	5.52	1.08	5.56	0.97	3.39	0.96	3.01	0.74	1.78	0.55	1.86	0.49										32.24	28.21		23.6	20.83	NR	Yes	No	No	No	No	No	No	No	NR
135	ASIA	0			Zhang Y, 2016	GDM	40	2.85	1.21	III	240	1.74	0.53	6.12	1.08	5.86	1.02	3.44	0.93	3.05	0.82	1.71	0.32	1.76	0.4										32.24	28.21		23.6	20.83	NR	Yes	No	No	No	No	No	No	No	NR
136	ASIA	0			Liang ZX, 2015	GDM	55	5.8	1.4	II	50	2.7	0.7																						28.2	27.1	yes			NR	NR	No	No	No	NR	No	No	No	NR
137	EUROPE	0		yes	Edu A, 2016	GDM	13	2.11	0.72	II	96	2	0.68	5.84	0.99	5.85	1.29	4.18	1.03	3.7	0.72	2.09	0.25	1.76	0.37									yes			yes			No	Yes	No	No	No	NR	No	No	No	NR
138	EUROPE	CROSS-SECTIONAL	CROSS-SECTIONAL		Ertuğ EY, 2016	GDM	29	2.48	0.88	II	20	1.81	0.55	6.05	1.19	6.23	1.4	3.21	1.06	3.65	1.34	1.65	0.34	1.78	0.41										32	27	yes			No	Yes	No	No	No	NR	No	No	No	NR
139	ASIA	0		yes	Mou Y, 2016	GDM	40	2.03	0.78	II	40	0.95	0.5	4.74	0.55	3.9	0.6	2.47	0.53	2.8	0.56	1.1	0.21	1.35	0.23									yes			yes			No	Yes	No	No	No	NR	No	No	No	NR
140	ASIA	0		yes	Zheng D, 2016	GDM	50	1.46	0.38	II	50	0.63	0.21	4.45	0.75	4.41	0.71	2.23	0.47	2.44	0.61	1.69	0.38	1.81	0.23									yes			yes			No	Yes	No	No	No	NR	No	No	No	NR
141	ASIA	CROSS-SECTIONAL	CROSS-SECTIONAL		Khosrowbeygi A, 2015	GDM	30	3.15	0.26	II	30	2.53	0.21	6.07	1.64	6.62	1.75	3.68	1.81	3.86	1.37	0.95	0.44	1.61	0.33					8.64	4.16	3.65	1.7		32.63	28.53		25	24.84	No	Yes	No	No	No	NR	No	No	No	NR
142	EUROPE	0		yes	Aydemir B, 2015	GDM	116	2.46	0.66	II	120	2.26	0.34	5.28	0.86	4.76	0.63	2.93	0.34	2.91	0.25	1.36	0.16	1.33	0.14									yes			yes			No	Yes	No	No	No	No	No	No	No	NR
143	EUROPE	PROSPECTIVE	PROSPECTIVE		Savona-Ventura C, 2016	GDM	459	3.4	2.3	III	603	2.1	0.8	6.7	1.4	6.6	1.3	3.9	1.1	4.1	1.1	1.8	0.5	1.7	0.5										32.6	30.3		25	24.7	No	Yes	No	No	No	No	No	No	No	NR
144	ASIA	0			Qiu YH, 2016	GDM	223	2.88	1.23	II	265	3.05	1.33	6.02	1.2	6.2	1.18	2.93	0.64	3.18	0.68	1.31	0.32	1.38	0.3										31.52	28.81				NR	NR	No	No	No	Yes	No	No	No	NR
145	ASIA	0		yes	Ye D, 2016	GDM	556	2.5	0.9	II	500	2.1	0.8	6.2	1	6.1	1	3.3	0.8	3.1	0.7	2.1	0.6	2.2	0.6									yes			yes			NR	NR	NR	NR	NR	NR	NR	NR	No	NR
147	EUROPE	PROSPECTIVE	PROSPECTIVE		Kumru P, 2016	GDM	38	1.64	0.74	I	295	1.2	0.45	5.02	1.01	4.44	0.85	2.77	0.77	2.24	0.64	1.64	0.34	1.76	0.42										28.6	27.8				No	Yes	No	No	No	NR	No	No	No	NR
148	EUROPE	0		yes	Mac-Marcjanek K, 2017	GDM	104	2.4	0.76	II	41	2.43	0.76	6.23	1.05	6.52	0.84	3.53	0.82	3.5	0.61	1.76	0.44	1.95	0.46									yes			yes			NR	Yes	No	No	No	NR	No	No	No	NR
149	ASIA	PROSPECTIVE	PROSPECTIVE		Tu WJ, 2017	GDM	135	1.32	0.35	II	1015	1.23	0.32	4.98	0.64	4.7	0.61					1.5	0.44	1.89	0.49										29	25		28.1	24.5	Yes	Yes	No	No	No	Yes	No	No	Yes	NR
150	EUROPE	0			Akdeniz FT, 2017	GDM	49	2.24	0.95		28	1.49	0.72	5.3	0.88	4.82	0.81	2.99	0.63	2.69	0.69	1.21	0.31	1.5	0.28															NR	NR	NR	NR	NR	NR	NR	NR	NR	NR
151	ASIA	0		yes	Zhou X, 2017	GDM	180	3.63	0.37	II	60	3.66	0.45	5.85	0.78	5.82	0.81	3.61	0.84	3.07	0.52	1.78	0.25	1.82	0.28									yes			yes			NR	Yes	No	No	No	NR	No	No	No	NR
152	ASIA	CROSS-SECTIONAL	CROSS-SECTIONAL	yes	Yang X, 2017	GDM	19	3.53	0.21	I	20	3.14	0.35	4.75	0.26	5.49	0.26	2.86	0.18	3.4	0.17	1.71	0.11	1.99	0.07									yes						NR	NR	NR	NR	NR	NR	NR	NR	No	NR
152	ASIA	CROSS-SECTIONAL	CROSS-SECTIONAL	yes	Yang X, 2017	GDM	19	4.96	0.59	III	20	4.62	0.43	6.32	0.33	7.25	0.53	4.63	0.29	4.96	0.28	2.03	0.31	2.07	0.32									yes			yes			NR	NR	NR	NR	NR	NR	NR	NR	No	NR
153	EUROPE	0		yes	del Mar Roca-Rodríguez M, 2017	GDM	63	11.8	4.2	II	63	8.47	2.46	13.1	2.5	14.11	2.49	7.8	1.9	8.2	2.34	3.9	0.9	4.54	0.92									yes				27.1	23.3	NR	NR	No	No	No	NR	No	No	No	NR
154	EUROPE	0		yes	Usluogullari B, 2017	GDM	48	1.53	0.55	II	46	1.7	0.76					2.82	0.75	2.87	0.85													yes			yes			NR	NR	No	No	No	NR	No	No	No	NR
155	NORTH AMERICA	0			Saucedo R, 2017	GDM	80	3.24	1.1	II	80	2.49	1.01	6.13	1.02	5.96	0.77																		33	24		30	23	NR	NR	No	No	No	NR	No	No	No	NR
156	ASIA	0			Li L, 2017	GDM	200	3.37	1.33	II	410	2.76	1.22	6.33	1.46	6.48	1.31																		29.87	28.34		21.78	20.86	NR	NR	No	No	No	NR	No	No	No	NR
157	ASIA	0		yes	Zhang Y, 2017	GDM	50	2.94	1.53	III	50	2.12	0.9	5.54	1.03	5.52	0.85	3.63	0.73	3.53	0.8	1.71	1.01	1.73	0.57									yes			yes			NR	Yes	No	No	No	NR	No	No	No	NR
158	EUROPE	0		yes	Burlina S, 2016	GDM	21	1.92	0.53	III	21	1.78	0.6	6.89	1.21	7.18	0.99	4.11	1	4.15	0.92	1.92	0.39	2.22	0.43									yes				24.6	22.8	NR	NR	NR	NR	NR	NR	NR	NR	No	NR
160	ASIA	RETROSPECTIVE	RETROSPECTIVE		Mousavi SN, 2017	GDM	200	2.52	0.93	II	200	2	0.31	5.19	1.2	5.36	1.1	2.69	0.89	3.23	0.9	1.44	0.3	1.77	0.5										29.8	26.6				NR	NR	Yes	No	No	NR	No	No	No	Yes
161	EUROPE	0		yes	Ersoy GS, 2016	GDM	62	2.6	1.16	II	73	2.02	0.76	6.59	1.29	6.25	6.59	3.93	1.02	3.7	1.06	1.64	0.36	1.71	0.3									yes			yes			NR	NR	No	No	No	NR	No	No	No	NR
163	NORTH AMERICA	RETROSPECTIVE	RETROSPECTIVE	yes	Badon SE, 2018	GDM	256				497											0.004	0.002	0.005	0.002									yes						No	Yes	NR	NR	NR	Yes	NR	NR	No	Yes
164	ASIA	RETROSPECTIVE	RETROSPECTIVE		Jameshorani M, 2018	GDM	65	12.21	4.52	II	65	9.83	1.54	5.11	1.36	5.36	1.1	2.67	0.89	3.21	0.91	1.45	0.3	1.77	0.51	1.14	0.42	0.92	0.14	4.1	2	2.7	0.7							NR	NR	No	No	No	NR	No	No	NR	NR
165	ASIA	0		yes	Yang Y, 2016	GDM	209	3.68	1.93	II	215	2.86	0.8	5.69	1.07	5.16	1.11	3.23	0.59	2.82	0.84	3.23	0.59	1.83	0.42									yes			yes			NR	NR	NR	NR	NR	NR	NR	NR	No	NR
166	ASIA	0			Hussain Z, 2018	GDM	60	2.83	0.28	III	60	1.78	0.19	6.54	3.16	3.91	1.37	5.71	1.53	3.16	1.97	0.84	0.49	1.74	1.1	1.17	0.77	0.61	0.49											NR	NR	NR	NR	NR	NR	NR	NR	NR	NR
167	ASIA	CROSS-SECTIONAL	CROSS-SECTIONAL		Barat S, 2018	GDM	250	3.12	0.78	II	87	2.32	0.82	5.93	1.07	6.07	3.42	3.18	0.82	3.17	1.12	1.38	0.38	1.72	0.67					5.37	1.56	3.38	1.54		30.49	27.33		28.5	25.72	No	Yes	No	No	No	NR	No	No	No	NR
168	ASIA	PROSPECTIVE	PROSPECTIVE		Yuan X, 2018	GDM	86	2.85	1.1	II	273	2.29	0.72	5.37	0.88	5.56	0.89	2.6	0.66	2.95	0.65	1.56	0.36	1.64	0.28										29	26		22	20.98	NR	Yes	No	No	No	No	No	No	No	NR
168	ASIA	PROSPECTIVE	PROSPECTIVE		Yuan X, 2018	GDM	86	2.05	0.76	I	273	1.85	0.46	5.06	0.78	4.98	0.74	2.48	0.6	2.5	0.57	1.57	0.39	1.58	0.27										29	26		22	20.98	NR	Yes	No	No	No	No	No	No	No	NR
168	ASIA	PROSPECTIVE	PROSPECTIVE		Yuan X, 2018	GDM	86	4.09	1.04	III	273	3.48	1.25	5.68	0.99	5.88	0.95	2.49	0.8	3.01	0.69	1.44	0.26	1.48	0.26										29	26		22	20.98	NR	Yes	No	No	No	No	No	No	No	NR
169	ASIA	RETROSPECTIVE	RETROSPECTIVE	yes	Hou W, 2018	GDM	131	1.5	0.52	I	138	1.3	0.44	4.8	0.9	1.8	1	2.4	0.59	2.3	0.59	1.8	0.4	1.9	0.4									yes				22.3	20.9	No	Yes	No	No	No	NR	No	No	No	NR
170	EUROPE	0		yes	Eken MK, 2018	GDM	63	2.7	0.9	II	64	2.2	0.8	6.7	1.1	6.4	1.4	4	0.9	3.8	1	1.6	0.3	1.6	0.3									yes			yes			NR	Yes	No	No	No	No	No	No	No	NR
171	EUROPE	RETROSPECTIVE	RETROSPECTIVE	yes	Bukowiecka-Matusiak M, 2018	GDM	32	2.4	0.67	II	11	1.8	0.74	6.7	0.96	5.7	1.04	3.6	1.11	3.1	0.67	1.9	0.52	1.6	0.22									yes				23.7	20.9	NR	Yes	No	No	No	NR	No	No	No	NR
172	ASIA	RETROSPECTIVE	RETROSPECTIVE	yes	Zhang L, 2018	GDM	77	1.56	0.51	II	154	1.31	0.54	4.57	1.01	4.42	0.84																	yes			yes			NR	Yes	No	No	No	No	No	No	No	NR
173	EUROPE	0		yes	Bagci H, 2018	GDM	40	2.55	0.86	II	40	2.29	0.74	5.94	1.08	5.35	1.01	3.21	0.82	3.25	0.69	1.61	0.32	1.53	0.31	1.17	0.39	1.05	0.34					yes				29.33	28.96	NR	Yes	No	No	No	No	No	No	No	NR
174	ASIA	RETROSPECTIVE	RETROSPECTIVE		Khosrowbeygi A, 2018	GDM	40	2.89	1.39	II	40	2.51	1.01	5.84	1.64	6.28	1.64	3.62	1.64	3.78	1.27	0.9	0.44	1.35	0.51										31.67	29.15		27.66	27.25	Yes	Yes	No	No	No	No	No	No	No	NR
175	ASIA	RETROSPECTIVE	RETROSPECTIVE		Zhang Y, 2018	GDM	50	3.8	1.5	III	47	3.6	2.6	7.4	0.9	6.54	1.3	3.6	0.9	3.4	0.9	1.7	0.3	1.62	0.34										29.8	28.9	yes			No	Yes	No	No	No	No	No	No	No	NR
176	EUROPE	RETROSPECTIVE	RETROSPECTIVE	yes	Franzago M, 2018	GDM	104	2.64	0.82	II	124	2.54	0.95	6.8	1.29	6.21	1.4	3.39	1.58	2.09	1.81	1.84	0.49	1.84	0.47									yes				26.4	23	NR	Yes	No	No	No	Yes	No	No	No	NR
177	ASIA	PROSPECTIVE	PROSPECTIVE		Yuan X, 2018	GDM	86	2.05	0.76	I	273	1.85	0.46	5.08	0.67	4.92	0.64	2.5	1.3	2.45	0.55	1.51	0.39	1.55	0.32										29	26		24.58	22.32	No	Yes	No	No	No	No	No	No	No	NR
178	ASIA	PROSPECTIVE	PROSPECTIVE		Al-Ajlan A, 2018	GDM	116	1.5	0.6	II	303	1.3	0.6	5.1	1	4.9	1	3.1	0.9	3	0.8	1.3	0.3	1.3	0.3										30.3	28.6		28.8	26.4	No	Yes	No	No	No	No	No	No	Yes	NR
179	ASIA	CROSS-SECTIONAL	CROSS-SECTIONAL		Al-Daghri NM, 2018	GDM	63	1.4	0.6	II	54	1.2	0.6	5.1	1	4.8	1.1	3.2	0.8	3.1	0.8	1.3	0.4	1.2	0.3										29.9	29.1		29.7	26.7	No	Yes	No	No	No	NR	No	No	No	NR
180	NORTH AMERICA	RETROSPECTIVE	RETROSPECTIVE	yes	Bao W, 2018	GDM	107	1.78	1.55	I	214	1.42	1.17	4.62	1.45	4.52	1.32	2.39	1.66	2.24	1.17	1.42	0.06	1.63	0.04									yes				26.7	26.7	No	Yes	No	No	No	Yes	No	No	No	NR
180	NORTH AMERICA	RETROSPECTIVE	RETROSPECTIVE	yes	Bao W, 2018	GDM	107	2.56	1.45	II	214	2.1	1.32	5.39	1.55	5.49	1.76	2.79	1.55	2.81	1.76	1.67	0.62	1.87	0.04									yes				26.7	26.7	No	Yes	No	No	No	Yes	No	No	No	NR
180	NORTH AMERICA	RETROSPECTIVE	RETROSPECTIVE	yes	Bao W, 2018	GDM	107	2.92	1.55	III	214	2.7	1.76	5.62	1.97	6.17	2.78	2.91	1.66	3.29	2.34	1.39	0.05	1.66	0.05									yes				26.7	26.7	No	Yes	No	No	No	Yes	No	No	No	NR
181	ASIA	0		yes	Siddiqui K, 2017	GDM	14	2.57	0.83	II	21	2.45	0.96	6.32	1.11	6.52	1.24	3.08	1.13	1.98	0.62	1.44	0.42	1.28	0.25									yes				29.9	27.4	No	Yes	No	No	No	NR	No	No	No	Yes
182	EUROPE	PROSPECTIVE	PROSPECTIVE	yes	Bugatto F, 2018	GDM	22	2.85	0.93	III	23	2.16	0.78	6.46	1.16	6.65	1.11	3.7	0.98	3.78	0.93	1.69	0.48	1.83	0.58									yes			yes			No	Yes	No	No	No	No	No	No	No	NR
184	ASIA	RETROSPECTIVE	RETROSPECTIVE	yes	Cao W, 2018	GDM	33	3.05	0.5	II	33	2.15	0.3	3.4	1.15	2.47	0.11	3.42	0.2	2.66	0.1	1.57	0.04	2.05	0.05	1.34	0.03	1.14	0.02					yes				26.8	22.5	No	Yes	No	No	No	Yes	No	No	No	NR
185	NORTH AMERICA	PROSPECTIVE	PROSPECTIVE	yes	Whitaker KM, 2018	GDM	164				1169																							yes			yes			No	Yes	No	No	No	No	No	No	No	NR
186	ASIA	CROSS-SECTIONAL	CROSS-SECTIONAL	yes	Yue CY, 2018	GDM	88	4.49	1.5	II	456	3.75	1.92	6.2	0.84	6.17	1.28	3.66	0.75	3.7	0.85	1.38	0.19	1.38	0.21									yes				23.97	21.22	NR	Yes	No	No	No	No	No	No	No	NR
187	NORTH AMERICA	PROSPECTIVE	PROSPECTIVE		Dong Y, 2018	GDM	10				27																								31.4	33.4		33.8	23.1	NR	Yes	No	No	No	No	No	No	Yes	NR
188	EUROPE	0		yes	Tuzun D, 2018	GDM	54	2.27	0.69	II	33	2.07	0.57					2.82	0.88	3.02	0.86	1.7	0.56	1.71	0.27									yes			yes			NR	Yes	No	No	No	No	No	No	No	No
189	ASIA	0		yes	Siddiqui K, 2019	GDM	44	2.36	0.68	II	48	1.71	0.49	5.45	1.01	5.59	0.78	3.16	0.88	2.88	0.97	1.23	0.28	1.56	0.46									yes			yes			No	Yes	No	No	No	No	No	No	No	NR
190	EUROPE	0		yes	Mierzyński R, 2019	GDM	153				84																							yes			yes			No	Yes	No	No	No	No	No	No	No	NR
191	ASIA	0			Madhu SV, 2019	GDM	45	1.54	0.99	I	45	1.25	0.47	5.87	2.99	3.78	1.17	4.11	2.93	2.18	1.2	1.05	0.22	1.01	0.22										25.31	24.16		23.95	23.54	NR	Yes	No	No	No	No	No	No	No	NR
193	ASIA	PROSPECTIVE	PROSPECTIVE		Al-Daghri NM, 2019	GDM	39	2.3	1	III	63	2.1	0.8	6.5	1.3	6.7	1.2	4	1.1	4.1	1.1	1.4	0.4	1.6	0.4										30.5	29		28.7	27.1	NR	NR	No	No	No	NR	No	No	No	NR
194	AFRICA	PROSPECTIVE	PROSPECTIVE		Bawah AT, 2019	GDM	21	2.27	0.32	I	291	1.77	0.8	7.24	0.16	5.77	0.17	4.4	0.17	3.79	0.16	1.2	0.7	1.44	0.8										33.7	29.6		34.2	24.1	NR	NR	NR	NR	NR	NR	NR	NR	No	NR
195	EUROPE	PROSPECTIVE	PROSPECTIVE		Demi E, 2019	GDM	85	2.36	0.79	II	90	2.21	0.88	5.76	1.42	5.58	1.24	2.97	1.3	2.86	0.93	1.72	0.43	1.77	0.47										31.3	30.2		29.4	27.7	NR	NR	No	NR	No	Yes	No	No	No	NR
196	ASIA	PROSPECTIVE	PROSPECTIVE		Li S, 2018	GDM	90	2.69	0.9	II	90	2.27	0.91	6.13	0.98	6.03	1.02	3.2	0.84	3.21	0.82	1.88	0.71	1.89	0.38										32.08	31.63		22.71	21.65	NR	Yes	No	NR	No	NR	No	No	No	NR
197	EUROPE	PROSPECTIVE	PROSPECTIVE		de la Torre NG, 2019	GDM	130	1.77	0.59	II	802	1.9	0.65	6.32	1.09	6.19	1.12	3.17	0.91	3.12	0.83	1.66	0.39	1.64	0.39										32.4	33.1		22.5	24.1	No	Yes	No	NR	No	Yes	No	No	No	NR
198	AUSTRALIA	RETROSPECTIVE	RETROSPECTIVE		Sweeting AN, 2018	GDM	248	0.99	0.31	I	232	1.18	0.45																						32	33		23.3	24.5	No	Yes	No	NR	No	Yes	No	No	No	NR
199	ASIA	PROSPECTIVE	PROSPECTIVE		Pezeshki B, 2019	GDM	25	1.15	0.45	I	301	1.07	0.38	3.88	0.52	3.79	0.45	2.11	0.38	1.97	0.29	1.06	0.17	1.1	0.15												yes			NR	Yes	No	NR	No	No	No	No	No	NR
199	ASIA	PROSPECTIVE	PROSPECTIVE		Pezeshki B, 2019	GDM	30	1.16	0.37	II	301	1.07	0.38	3.59	0.88	3.79	0.45	1.97	0.52	1.97	0.29	1.22	0.21	1.1	0.15												yes			NR	Yes	No	NR	No	No	No	No	No	NR
200	ASIA	RETROSPECTIVE	RETROSPECTIVE	yes	Ma Y, 2019	GDM	37	4.24	2.03	III	97	3.77	1.6	6.48	1.07	6.32	1.08																	yes						Yes	Yes	No	NR	No	NR	No	No	No	NR
201	ASIA	RETROSPECTIVE	RETROSPECTIVE	yes	Wu, 2019	GDM	40	3.66	1.61	II	40	3.07	1.14	5.72	0.9	5.7	0.83	3.23	0.63	3.43	0.48	1.83	0.32	1.91	0.22									yes			yes			No	Yes	No	No	No	No	No	No	No	NR
201	ASIA	RETROSPECTIVE	RETROSPECTIVE	yes	Wu, 2019	GDM	65	3.61	1.59	III	65	2.76	0.98	5.74	1.09	5.8	1.17	3.28	0.87	3.35	0.84	1.78	0.34	1.95	0.41									yes			yes			No	Yes	No	No	No	No	No	No	No	NR
202	ASIA	RETROSPECTIVE	RETROSPECTIVE		Kang, 2019	GDM	72	1.36	0.54	II	100	1.15	0.47	4.78	0.99	4.54	0.83	2.54	0.76	2.39	0.68	1.82	0.47	1.84	0.33										34.7	32.8				NR	Yes	No	No	No	NR	No	No	NR	NR
202	ASIA	RETROSPECTIVE	RETROSPECTIVE		Kang, 2019	GDM	72	3.78	1.19	III	100	3.3	1.3	6.7	1.32	7.02	1.33	3.43	0.96	3.62	1.05	2.14	0.55	2.07	0.38										34.7	32.8				NR	Yes	No	No	No	NR	No	No	NR	NR
203	ASIA	0			Huang, 2019	GDM	33	2.07	0.74	II	293	1.84	0.8					3.38	0.69	3.2	0.77	1.77	0.34	1.74	0.3															NR	NR	NR	NR	NR	NR	NR	NR	NR	NR
204	ASIA	RETROSPECTIVE	RETROSPECTIVE		Alhabri, 2019	GDM	200	1.8	0.89	II	200	1.5	0.81	5.8	1.2	5.2	1.1	3.7	0.9	3.7	1	0.9	0.4	0.9	0.2										32.4	28.1				NR	NR	No	NR	NR	NR	NR	NR	NR	NR
205	ASIA	CROSS-SECTIONAL	CROSS-SECTIONAL	yes	Anjum, 2019	GDM	25	1.38	0.58	II	50	1.19	0.47	4.79	0.59	5.11	1.05	2.89	0.45	2.95	0.92	1.27	0.22	1.61	0.4					2.7	1.6	1.76	0.9	yes						NR	NR	No	No	No	No	No	NR	NR	Yes
206	NORTH AMERICA	PROSPECTIVE	PROSPECTIVE		Layton, 2018	GDM	67	1.97	0.76	II	739	1.82	0.56	6.23	1.62	6.18	1.04	3.26	0.85	3.41	0.89	2.2	0.56	1.9	0.41										29	28				No	NR	No	NR	NR	NR	NR	NR	NR	NR
206	NORTH AMERICA	PROSPECTIVE	PROSPECTIVE		Layton, 2018	GDM Secretion	20	1.75	0.38	II		1.82	0.56	6.1	0.68	6.18	1.04	4.39	0.44	3.41	0.89	1.92	0.38	1.9	0.41										29	28				No	NR	No	NR	NR	NR	NR	NR	NR	NR
206	NORTH AMERICA	PROSPECTIVE	PROSPECTIVE		Layton, 2018	GDM-Mixed	12	2.04	0.68	II		1.82	0.56	7.15	1.01	6.18	1.04	2.99	1.57	3.41	0.89	1.64	0.64	1.9	0.41										29	28				No	NR	No	NR	NR	NR	NR	NR	NR	NR
206	NORTH AMERICA	PROSPECTIVE	PROSPECTIVE		Layton, 2018	GDM-Sensitivity	34	2.2	0.76	II		1.82	0.56	5.98	1.19	6.18	1.04	3.24	1.21	3.41	0.89	1.89	0.45	1.9	0.41										29	28				No	NR	No	NR	NR	NR	NR	NR	NR	NR
207	SOUTH AMERICA	RETROSPECTIVE	RETROSPECTIVE		Correa, 2018	GDM	16	1.09	0.36	I	80	1.55	0.54	4.99	1.36	4.28	0.74	3.01	0.91	2.37	0.53	1.55	0.3	1.71	0.45										32.63	29.88				NR	Yes	No	No	No	NR	No	No	No	NR
208	ASIA	RETROSPECTIVE	RETROSPECTIVE	yes	Wang, 2019	GDM	300	1.08	0.57	I	1283	0.91	0.5	4.07	0.67	3.84	0.7	2.21	0.55	2.09	0.56	1.37	0.26	1.51	0.27					0.84	0.54	0.58	0.44	yes			yes			No	Yes	No	No	No	NR	No	No	No	NR
208	ASIA	RETROSPECTIVE	RETROSPECTIVE	yes	Wang, 2019	GDM	300	2.57	1.13	II	1283	2.23	0.93	5.65	1	5.13	0.94	2.96	0.82	2.76	0.77	1.75	0.33	1.89	0.35					1.58	0.96	1.19	0.8	yes			yes			No	Yes	No	No	No	NR	No	No	No	NR
208	ASIA	RETROSPECTIVE	RETROSPECTIVE	yes	Wang, 2019	GDM	300	3.36	1.51	III	1283	3.08	1.23	6.04	1.07	5.49	1.07	3.16	0.89	2.94	0.92	1.64	0.3	1.74	0.33					2.2	1.45	1.63	1.08	yes			yes			No	Yes	No	No	No	NR	No	No	No	NR
209	AFRICA	RETROSPECTIVE	RETROSPECTIVE	yes	Abo‑Elmatty, 2018	GDM	85	2.52	1.91	II	80	1.96	0.39	7	1.05	3.47	0.52	4.86	0.9	3.43	1.22	1.16	0.2	1.4	0.31									yes						Yes	Yes	No	No	No	NR	No	No	NR	No
209	AFRICA	RETROSPECTIVE	RETROSPECTIVE	yes	Abo‑Elmatty, 2018	GDM+PE	85	2.47	0.55	II	80	1.96	0.39	6.91	0.92	5.76	1.07	4.83	0.92	3.43	1.23	1.2	0.22	1.4	0.31									yes						Yes	Yes	No	No	No	NR	No	No	NR	No
210	EUROPE	0		yes	Aydemir B, 2019	GDM	99	2.3	0.85	III	98	2.23	0.84	6.29	0.97	5.93	1.15	3.65	0.96	3.72	0.78	1.62	0.35	1.61	0.32									yes			yes			No	Yes	No	No	No	NR	No	No	Yes	NR
211	ASIA	0			Alyas S, 2019	GDM	58	4.17	0.3	I	100	3.92	0.4	8	0.23	7.45	0.4	4.29	0.38	3.4	0.3	1.18	0.15	1.55	0.2	1.03	0.15	0.83	0.1											No	Yes	No	No	No	NR	No	No	NR	NR
211	ASIA	0			Alyas S, 2019	GDM	58	5.09	0.38	II	100	4.79	0.4	9.52	0.46	8.81	0.4	5.88	0.69	5.22	0.7	0.87	0.38	1.08	0.2	1.41	0.23	1.22	0.1											No	Yes	No	No	No	NR	No	No	NR	NR
212	ASIA	0		yes	Zheng T, 2019	GDM	612	1.68	0.8	I	4152	1.41	0.64	4.79	0.82	4.71	0.79	2.31	0.56	2.25	0.59	1.87	0.51	2.04	0.73									yes			yes			No	Yes	No	No	No	NR	No	No	No	NR
213	ASIA	0			Jia H, 2019	GDM	136	2.18	1.01	I	138	2.17	0.88	5.66	1.28	5.37	1.15	3.1	1	2.81	0.87	1.84	0.38	1.74	0.38										31.94	27.38	yes			No	Yes	No	No	No	NR	No	No	No	NR
215	EUROPE	PROSPECTIVE	PROSPECTIVE	yes	Benhalima K, 2019	GDM	189	1.2	0.52	I	1113	1	0.3	4.9	0.89	4.6	0.82	2.5	0.67	2.4	0.59	1.7	0.37	1.7	0.37									yes			yes			No	Yes	No	No	No	NR	No	No	Yes	NR
215	EUROPE	PROSPECTIVE	PROSPECTIVE	yes	Benhalima K, 2019	GDM	189	2.1	0.74	II	1113	1.8	0.59	6.3	1.04	6.3	1.04	3.4	0.89	3.5	0.96	1.9	0.37	1.9	0.37									yes			yes			No	Yes	No	No	No	NR	No	No	Yes	NR
216	ASIA	0			Wang F, 2019	GDM	100	2.48	0.42	II	100	1.58	0.28	7.35	0.9	5.32	0.49																					28.41	23.56	NR	NR	NR	NR	NR	Yes	NR	NR	No	NR
217	ASIA	0		yes	Abd KI, 2020	GDM	45	2.74	1.14	II	45	1.38	0.81	5.65	1.11	4.59	0.8	3.11	0.86	2.79	0.59	0.96	0.18	1.17	0.29	1.23	0.51	0.63	0.37					yes				36.18	31.12	No	Yes	No	No	No	NR	No	No	Yes	NR
218	EUROPE	0		yes	Bulmus F, 2020	GDM	30	2.56	0.92	II	30	2.05	0.71	5.92	1.04	5.83	1.32	3.64	0.98	3.36	0.99	1.6	0.41	1.84	0.44	1.17	0.42	0.94	0.33					yes			yes			No	Yes	No	No	No	NR	No	No	No	NR
219	ASIA	0		yes	Fan Y, 2020	GDM	65	4.66	0.25	III	55	3.01	0.13	6.93	0.72	5.12	0.44	3.72	0.13	2.39	0.11	1.23	0.14	1.86	0.23									yes						No	Yes	No	No	No	NR	No	No	Yes	NR
221	NORTH AMERICA	0		yes	Jack-Roberts C, 2020	GDM	33	2.6	1.33	II	29	1.85	0.68					3.31	1.66	3.4	1.24	1.62	0.44	1.74	0.29									yes				34.2	28.3	No	Yes	No	No	No	NR	No	No	Yes	NR
222	ASIA	RETROSPECTIVE	RETROSPECTIVE	yes	Khosrowbeygi A, 2020	GDM	49	2.81	0.19	II	51	2.43	0.15	5.7	1.61	6.19	1.57	3.58	1.54	3.71	1.29	0.83	0.42	1.37	0.43					10.24	8.47	4.86	5.21	yes			yes			No	Yes	No	No	No	NR	No	No	No	NR
223	ASIA	0		yes	Liu P, 2020	GDM	66	1.1	0.46		286	0.9	0.33	4.29	0.71	4.17	0.68	2.15	0.58	1.96	0.53	1.49	0.26	1.56	0.28					0.73	0.37	0.58	0.27	yes			yes			No	Yes	No	No	No	NR	No	No	No	NR
224	ASIA	RETROSPECTIVE	RETROSPECTIVE	yes	AL-Ghazali M, 2020	GDM	60				30																							yes			yes			No	Yes	No	No	No	NR	No	No	Yes	NR
225	ASIA	0		yes	Liu Y, 2020	GDM	30	2.65	0.76	II	30	2.46	0.91	6.12	1.06	6.37	1.27	3.4	0.77	3.54	0.72	1.89	0.32	1.92	0.31									yes			yes			No	Yes	No	No	No	NR	No	No	No	NR
226	ASIA	RETROSPECTIVE	RETROSPECTIVE	yes	Ma S, 2020	GDM	98	1.57	0.6	I	98	1.32	0.38	4.58	0.73	4.49	0.7	2.5	0.65	2.36	0.64	1.8	0.41	1.92	0.4									yes			yes			No	Yes	No	No	No	NR	No	No	No	NR
227	ASIA	0		yes	Mosavat M, 2020	GDM	53	2.68	2.62	II	43	2.14	0.85	5.81	1.02	6.11	0.92	2.59	1.02	3.02	0.72	2.05	0.44	2.26	0.46									yes			yes			No	Yes	No	No	No	NR	No	No	No	NR
228	ASIA	RETROSPECTIVE	RETROSPECTIVE	yes	Mohammed Ali D, 2020	GDM	60	1.41	0.7	I	30	1.14	0.93	4.68	0.33	4.35	0.3	2.59	0.27	2.56	0.14	1.21	0.12	1.39	0.1									yes			yes			No	Yes	No	No	No	NR	No	No	No	NR
228	ASIA	RETROSPECTIVE	RETROSPECTIVE	yes	Mohammed Ali D, 2020	GDM	60	2.07	1.78	II	30	1.44	1.26	5.75	0.53	5.18	0.54	3.33	0.27	2.61	0.27	1.13	0.13	1.34	0.1									yes			yes			No	Yes	No	No	No	NR	No	No	No	NR
228	ASIA	RETROSPECTIVE	RETROSPECTIVE	yes	Mohammed Ali D, 2020	GDM	60	2.49	1.32	III	30	1.6	0.93	5.04	0.53	5.46	0.44	3.44	0.27	2.99	0.19	1.06	0.08	1.31	0.1									yes			yes			No	Yes	No	No	No	NR	No	No	No	NR
231	EUROPE	0			Orazmuradov A, 2020	GDM	219				200																								32.2	29.3		28.3	20	No	Yes	No	No	No	NR	No	No	No	NR
232	ASIA	0		yes	Sun T, 2020	GDM	258	2.86	1.16	I	1154	2.51	0.9	5.3	1.27	5.47	1.09	2.81	1.07	3.11	0.88	1.69	0.48	1.59	0.35									yes			yes			No	Yes	No	No	No	NR	No	No	No	NR
233	ASIA	RETROSPECTIVE	RETROSPECTIVE	yes	Wei L, 2020	GDM	241	3.86	2.87	II	391	3.01	1.17	5.64	1.11	5.87	1.18																	yes			yes			No	Yes	No	No	No	NR	No	No	No	NR
234	ASIA	0		yes	Sun M, 2020	GDM	64	3.12	0.32	II	128	3.02	0.27	6.32	0.45	5.18	0.62	4.89	0.82	4.63	0.21	1.78	0.26	1.71	0.13									yes			yes			No	Yes	No	No	No	NR	No	No	No	NR
236	EUROPE	0			Yavuzkir S, 2020	GDM	30	1.28	0.44	II	30	0.87	0.28	5.36	1.2	4.98	0.86	3.16	0.58	2.88	0.62	1.28	0.28	1.44	0.33										31.2	29.8				No	Yes	No	No	No	NR	No	No	No	NR
236	EUROPE	0		yes	Yavuzkir S, 2020	GDM	30	1.42	0.59	At delivery	30	0.99	0.32	5.42	1.02	5.08	0.92	4.22	0.87	2.92	0.81	1.36	0.41	1.52	0.41									yes			yes			No	Yes	No	No	No	NR	No	No	No	NR
237	ASIA	RETROSPECTIVE	RETROSPECTIVE		Ye Y, 2020	GDM	2181	1.67	0.79	I	2719	1.44	0.59	4.71	0.77	4.6	0.76					1.08	0.22	1.05	0.21															No	Yes	No	No	No	Yes	No	No	No	NR
238	ASIA	RETROSPECTIVE	RETROSPECTIVE	yes	Zhong L, 2020	GDM	40	2.37	1.01	II	40	1.83	1.13	5.75	1.14	5.59	0.96	3.2	0.68	3.07	0.67	1.92	0.38	1.93	0.35									yes			yes			No	Yes	No	No	No	Yes	No	No	No	NR
239	ASIA	0		yes	Zhou M, 2020	GDM	347	3.74	1.32	At delivery	288	3.39	1.17	6.07	1.14	6.13	1.21	2.99	0.88	3.16	1.01	2.02	0.49	2.04	0.49									yes			yes			No	Yes	No	No	No	Yes	No	No	No	NR
240	ASIA	RETROSPECTIVE	RETROSPECTIVE	yes	Liu L, 2020	GDM	61	2.24	1.41	II	122	2.01	0.97	4.78	3.92	4.42	1.08	2.22	0.8	2.37	0.76	1.35	0.44	1.43	0.4									yes			yes			No	Yes	No	No	No	NR	No	No	No	NR
241	SOUTH AMERICA	CROSS-SECTIONAL	CROSS-SECTIONAL	yes	Contreras-Duarte S, 2020	Non-obese GDM	69	1.44	0.7	I	41	1.16	0.45	4.72	0.67	4.72	0.82	2.42	0.76	2.67	0.79	1.67	0.32	1.73	0.32	0.64	0.32	0.53	0.2					yes			yes			No	Yes	No	No	No	NR	No	No	Yes	NR
241	SOUTH AMERICA	CROSS-SECTIONAL	CROSS-SECTIONAL	yes	Contreras-Duarte S, 2020	Non-obese GDM	69	2.32	1.07	II	41	1.9	0.68	5.87	1.25	6.16	0.96	3.01	0.85	3.23	0.8	1.81	0.47	2.05	0.57	1.06	0.49	0.86	0.32					yes			yes			No	Yes	No	No	No	NR	No	No	Yes	NR
241	SOUTH AMERICA	CROSS-SECTIONAL	CROSS-SECTIONAL	yes	Contreras-Duarte S, 2020	Non-obese GDM	69	2.59	0.98	III	41	2.73	0.95	6	1.27	6.82	1.23	3.41	0.99	3.53	0.96	1.7	0.49	1.98	0.48	1.19	0.45	1.26	0.45					yes			yes			No	Yes	No	No	No	NR	No	No	Yes	NR
241	SOUTH AMERICA	CROSS-SECTIONAL	CROSS-SECTIONAL	yes	Contreras-Duarte S, 2020	Obese GDM	48	1.71	0.72	I	41	1.16	0.45	4.72	0.91	4.72	0.82	2.39	0.39	2.67	0.79	1.6	0.37	1.73	0.32	0.78	0.2	0.53	0.2					yes			yes			No	Yes	No	No	No	NR	No	No	Yes	NR
241	SOUTH AMERICA	CROSS-SECTIONAL	CROSS-SECTIONAL	yes	Contreras-Duarte S, 2020	Obese GDM	48	2.14	0.68	II	41	1.9	0.68	5.22	0.89	6.16	0.96	2.52	0.68	3.23	0.8	1.71	0.43	2.05	0.57	0.98	0.31	0.86	0.32					yes			yes			No	Yes	No	No	No	NR	No	No	Yes	NR
241	SOUTH AMERICA	CROSS-SECTIONAL	CROSS-SECTIONAL	yes	Contreras-Duarte S, 2020	Obese GDM	48	2.54	0.8	III	41	2.73	0.95	6.35	1.2	6.82	1.23	3.12	1.06	3.53	0.96	1.68	0.45	1.98	0.48	1.15	0.5	1.26	0.45					yes			yes			No	Yes	No	No	No	NR	No	No	Yes	NR
242	EUROPE	0		yes	Gülcü Bulmuş F, 2020	GDM	30	2.56	0.92	II	30	2.05	0.71	5.92	1.05	5.85	1.33	3.64	0.98	3.36	0.99	1.61	0.41	1.84	0.44	1.17	0.42	0.94	0.33					yes				24.7	22.9	No	Yes	No	No	No	NR	No	No	No	NR
243	EUROPE	0		yes	O’Malley E, 2020	GDM	108	2.2	0.8	II	94	1.9	0.7	6	1.3	6.1	1.3	3.4	1.2	3.1	1.3	1.8	0.5	1.9	0.3					1.2	0.8	1	0.6	yes						No	Yes	No	No	No	Yes	No	No	Yes	NR
245	ASIA	0		yes	Jiang R, 2019	GDM	65	1.42	0.57	I	366	1.23	0.4	4.91	0.83	4.73	0.82																	yes			yes			No	Yes	No	No	No	NR	No	No	No	NR
246	ASIA	0		yes	Wei H, 2020	GDM	242				242																							yes			yes			No	Yes	No	No	No	NR	No	No	No	NR
247	EUROPE	0		yes	Deischinger C. 2020	GDM	45	4.86	1.45	I	48	1.73	0.92	5.89	1.22	5.72	1.11																	yes			yes			No	Yes	No	No	No	NR	No	No	No	NR
247	EUROPE	0		yes	Deischinger C. 2020	GDM	45	2.33	1.16	Postpartum	48	3.96	1.42	5.09	0.75	4.89	0.98																	yes			yes			No	Yes	No	No	No	NR	No	No	No	NR
248	ASIA	0		yes	Liu M, 2020	GDM	50	3.71	1.29	III	47	3.41	1.07	6.29	1.13	6.6	1.16	2.87	0.85	3.1	0.85	1.63	0.27	1.83	0.37									yes			yes			No	Yes	No	No	No	NR	No	No	No	NR
249	EUROPE	CROSS-SECTIONAL	CROSS-SECTIONAL		Karasek D, 2020	GDM	50	2.3	0.89	NR	35	1	0.44	6.3	1.19	4.9	0.67	3.2	0.96	2.6	0.81	1.9	0.59	1.9	0.67															No	Yes	Yes	No	No	NR	No	No	No	NR
250	ASIA	CROSS-SECTIONAL	CROSS-SECTIONAL	yes	Liu Y, 2020	GDM	110	3.26	1.17	II	100	1.66	0.5	6.44	1.07	3.33	0.94																	yes			yes			No	Yes	No	No	No	NR	No	No	No	NR
251	ASIA	0		yes	Liu T, 2020	GDM	300	1.1	0.2	II	261	1.35	0.32	4.37	0.49	4.52	0.83	2.92	0.7	2.51	0.71	1.73	0.51	1.83	0.43									yes			yes			No	Yes	No	No	No	NR	No	No	No	NR
252	ASIA	PROSPECTIVE	PROSPECTIVE	yes	Zhu H, 2020	GDM	581	1.2	0.6	I	2368	1	0.4																					yes			yes			No	Yes	No	No	No	NR	No	No	No	NR
252	ASIA	PROSPECTIVE	PROSPECTIVE	yes	Zhu H, 2020	GDM	581	2	0.7	II	2368	1.7	0.6																					yes			yes			No	Yes	No	No	No	NR	No	No	No	NR
254	ASIA	0		yes	Zhang X, 2020	GDM	274	1.15	0.8	I	1111	0.96	0.56	4.14	0.79	3.91	0.67	2.16	0.61	2.01	0.53	1.4	0.63	1.41	0.27									yes			yes			No	Yes	No	No	No	NR	No	No	No	NR
255	ASIA	RETROSPECTIVE	RETROSPECTIVE	yes	Wang N, 2021	GDM	17	3.79	1.24	At delivery	13	3.66	0.79	5.61	1.17	6.09	1.9	2.86	0.82	3.7	1.12	1.69	0.87	2.08	0.68									yes				25.87	22.47	No	Yes	No	No	No	NR	No	No	No	NR
256	ASIA	0		yes	Lu W, 2021	GDM	199	2.33	0.86	II	199	1.93	0.65	5.83	1.11	6.13	1.05	3.24	0.96	2.91	0.74	2.02	0.42	2.05	0.37									yes			yes			No	Yes	No	No	No	NR	No	No	No	NR
257	NORTH AMERICA	PROSPECTIVE	PROSPECTIVE	yes	McMichael L, 2021	GDM	34	2.31	1.01	I	34	1.84	0.92	5.27	1.26	5.01	1.06	2.69	1.09	2.46	0.7	1.55	0.39	1.71	0.4									yes			yes			No	Yes	No	No	No	NR	No	No	Yes	NR
258	ASIA	0		yes	Mei J, 2021	GDM	104	2.11	0.92	II	104	1.88	0.61	5.66	0.37	4.87	0.22	3.49	0.28	3.15	0.17	1.09	0.19	1.33	0.25									yes			yes			No	Yes	No	No	No	NR	No	No	No	NR
259	ASIA	0		yes	Meng X, 2021	GDM	34	2.86	1.44	II	34	1.95	0.57	5.65	1.05	6.04	0.79	2.63	0.7	3.08	0.63	1.78	0.41	2.09	0.42									yes			yes			No	Yes	No	No	No	NR	No	No	No	Yes
260	ASIA	0		yes	Alaqad T, 2021	GDM	45				42			5.18	1.38	4.13	1.15	3.22	1.35	2.36	1.11	1.17	0.28	1.17	0.2									yes						No	Yes	No	No	No	NR	No	No	Yes	NR
261	ASIA	CROSS-SECTIONAL	CROSS-SECTIONAL		Sudana N, 2021	GDM	25	3.25	0.34	II	50	2.69	0.68	5.53	0.28	4.27	0.59	3.85	0.34	2.77	0.29	1.42	0.27	1.55	0.31										33	29		28.3	25.4	No	Yes	No	No	No	NR	No	No	No	NR
262	ASIA	0		yes	Li G, 2021	GDM	23	3.09	1.2	III	29	2.11	0.69	5.78	0.79	4.96	0.56	3.07	0.54	2.69	0.36	1.81	0.29	2.1	0.34									yes			yes			No	Yes	No	No	No	NR	No	No	No	NR
264	EUROPE	0			Raczkowska B, 2021	GDM	26	1.96	0.69	II	29	2.07	0.77	1.96	0.69	6	2.1	1.96	0.69	3.38	1.84	1.96	0.69	1.89	0.55												yes			No	Yes	No	No	No	NR	No	No	No	NR
265	ASIA	RETROSPECTIVE	RETROSPECTIVE		Ramasammy R, 2021	GDM	210	1.91	0.33	II	209	1.86	0.31	5.19	0.81	4.76	0.57	2.87	0.95	2.5	0.59	1.46	0.25	1.38	0.23															No	Yes	No	No	No	NR	No	No	No	NR
266	ASIA	RETROSPECTIVE	RETROSPECTIVE		Ramanjaneya M, 2021a	GDM	34	1.5	0.9	II	16	1.2	0.7	4.9	1.2	5.2	1.3	2.9	0.9	3.1	1	1.3	0.3	1.6	0.4										34.3	29.7				No	Yes	No	No	No	NR	No	No	Yes	NR
267	ASIA	CROSS-SECTIONAL	CROSS-SECTIONAL		Ramanjaneya M, 2021b	GDM	46	1.4	0.8	II	26	1.2	0.6	4.9	1.1	5	1.1	3	0.9	3	0.9	1.4	0.3	1.5	0.4												yes			No	Yes	No	No	No	NR	No	No	Yes	NR
268	EUROPE	RETROSPECTIVE	RETROSPECTIVE	yes	Kapustin V, 2021	GDM diet	88	2.9	0.39	II	38	2.78	0.36	6.6	0.3	6.53	0.39	3.39	0.3	3.27	0.25	1.78	0.15	2.04	0.58									yes				29.7	26	No	Yes	No	No	No	NR	No	No	No	NR
268	EUROPE	RETROSPECTIVE	RETROSPECTIVE	yes	Kapustin V, 2021	GDM insulin	42	3.41	0.81	II	38	2.78	0.36	6.32	0.6	6.53	0.39	3.22	0.36	3.27	0.25	1.55	0.16	2.04	0.58									yes				29.7	26	No	Yes	No	No	No	NR	No	No	No	NR
269	ASIA	CROSS-SECTIONAL	CROSS-SECTIONAL	yes	Zhang L, 2021	GDM	36	1.42	1.1	II	38	2.31	0.67	5.24	0.98	5.44	0.87	2.9	0.93	3.15	0.81	1.86	0.44	1.83	0.35									yes			yes			No	Yes	No	No	No	No	No	No	No	NR
270	ASIA	RETROSPECTIVE	RETROSPECTIVE	yes	Tian M, 2021	GDM	51	1.8	0.68	I	51	1.5	0.72	4.6	0.7	4.4	0.7	2.6	0.6	2.3	0.62	1.8	0.4	1.9	0.37									yes						No	Yes	No	No	No	No	No	No	No	NR
271	ASIA	RETROSPECTIVE	RETROSPECTIVE		Hussain Z, 2021	GDM	60	2.77	2.09	III	60	1.65	1.01	7.2	2.32	4.43	1.78	5.18	2.01	3.1	2.25	0.75	0.47	1.67	0.85	1.17	0.39	0.64	0.39											No	Yes	No	No	No	No	No	No	NR	NR
272	ASIA	CROSS-SECTIONAL	CROSS-SECTIONAL	yes	Rakchna M, 2021	GDM	73	1.97	0.73	II	72	1.66	0.47	5.75	0.85	5.29	0.78	3.46	0.52	3.03	0.44	1.35	0.25	1.4	0.27									yes						No	Yes	No	No	No	No	No	No	No	NR
273	ASIA	PROSPECTIVE	PROSPECTIVE		Kang M, 2021	GDM	116	1.83	0.76	II	297	1.52	0.6	5.1	0.91	5.11	0.86																		31.1	29.4		23.4	21.8	No	Yes	No	No	No	No	No	No	No	NR
274	EUROPE	CROSS-SECTIONAL	CROSS-SECTIONAL	yes	Baryla I, 2021	GDM	98	2.36	0.68	II	37	2.36	0.68	6.6	1.13	6.87	1.2	3.6	1.17	3.7	0.92	2.02	0.44	2.07	0.59									yes				25.5	23	No	Yes	No	No	No	No	No	No	No	NR
275	ASIA	PROSPECTIVE	PROSPECTIVE		Wu L, 2021	GDM	213	2.36	0.68	III	191	2.08	0.89	5.98	1.21	5.85	1.33	3.23	1.07	3.28	1.01	1.82	0.37	1.85	0.36										31	30.6				No	Yes	No	No	No	No	No	No	No	NR
276	ASIA	RETROSPECTIVE	RETROSPECTIVE		Wang X, 2021	GDM	607	1.56	0.73	I	833	1.31	0.47	4.65	0.76	4.49	0.69	2.09	0.58	1.97	0.52	1.72	0.32	1.71	0.32										30.4	28.4		22.3	21.7	No	Yes	No	No	No	No	No	No	No	NR
277	ASIA	RETROSPECTIVE	RETROSPECTIVE	yes	Wang Y, 2021	GDM	336	1.7	0.8	I	672	1.5	0.6	5.2	1.1	5.1	1.1	1.8	0.5	1.6	0.4	1.4	0.3	1.5	0.3									yes				22.2	21.1	No	Yes	No	No	No	No	No	No	No	NR
278	AFRICA	0		yes	Abd-Eltawab A, 2020	GDM	109	2.56	0.55	II	103	1.76	0.37	5.46	1.21	4.86	1.13	3.32	0.41	2.46	0.28	1.13	0.18	1.17	0.14									yes			yes			No	Yes	No	No	No	No	No	No	No	NR
279	ASIA	CROSS-SECTIONAL	CROSS-SECTIONAL	yes	Chaudhary A, 2021	GDM	82				159			5.83	0.92	5.44	0.58																	yes						No	Yes	No	No	No	No	No	No	No	NR
280	ASIA	0		yes	Ren M, 2021	GDM	56	6.69	0.76	II	56	5.31	0.67	4.64	0.49	3.29	0.43	3.42	0.39	2.71	0.32	1.53	0.18	1.69	0.22									yes				22.6	22.3	No	Yes	No	No	No	No	No	No	No	NR
281	NORTH AMERICA	PROSPECTIVE	PROSPECTIVE		Catov J, 2021	GDM	1102	1.4	1.1	I	3285	1.3	0.98	4.9	0.9	4.8	0.9	2.3	0.7	2.3	0.7	1.8	0.4	1.9	0.4										27.2	26.9		26.6	24.2	No	Yes	No	No	No	Yes	No	No	No	NR
282	ASIA	0		yes	Xu D, 2021	GDM	80	2.83	0.94	II	80	2.58	1.09	5.51	1.32	5.59	1.87	3.06	0.69	2.86	0.86	1.73	0.47	2.07	0.62									yes				24.6	23	No	Yes	No	No	No	NR	No	No	No	NR
283	EUROPE	PROSPECTIVE	PROSPECTIVE	yes	Benhalima K, 2021	GDM	97	2	0.59	II	327	1.7	0.3	6.2	0.96	6.4	1.11	3.5	0.59	3.5	1.04	1.9	0.44	2	0.37									yes				26.1	21.6	No	Yes	No	No	No	Yes	No	No	No	NR
284	EUROPE	PROSPECTIVE	PROSPECTIVE	yes	Tabacu C, 2021	GDM	16	3.67	1.51	II	83	2.12	0.74	6.44	1.41	5.37	1.07					1.63	0.5	1.8	0.38									yes			yes			No	Yes	No	No	No	NR	No	No	No	NR
285	EUROPE	PROSPECTIVE	PROSPECTIVE		Eppel D, 2021	GDM	27	2.47	0.55	II	40	1.33	0.37	5.99	1.04	5.53	0.84	3.04	0.85	2.91	0.8	1.71	0.42	2.08	0.37										30.9	29		23.5	22.2	No	Yes	No	No	No	NR	No	No	No	NR
286	EUROPE	RETROSPECTIVE	RETROSPECTIVE		Onat T, 2021	GDM	60	1.81	0.56	II	52	1.54	0.63	4.97	0.58	5.11	0.68	2.86	0.5	2.82	0.52	1.26	0.18	1.58	0.24										32.5	29		26.4	24.6	No	Yes	No	No	No	NR	No	No	No	NR
287	ASIA	0		yes	Zhou J, 2021	GDM	50	3.3	1.04	III	50	2.79	1.07	6.1	1.42	5.84	1.3	3.32	0.97	3.12	1.08	1.75	0.31	2.1	0.41									yes				29.1	27.9	No	Yes	No	No	No	NR	No	No	No	NR
288	ASIA	RETROSPECTIVE	RETROSPECTIVE		Wang Y, 2021	GDM	855	2.5	0.7	II	785	1.8	0.6	6.3	1.2	5.8	1.1	3.1	0.9	2.8	0.7	1.5	0.4	1.8	0.3										31	30.2		23	21.5	No	Yes	No	No	No	NR	No	No	No	NR
289	ASIA	PROSPECTIVE	PROSPECTIVE		Coussa R, 2021	GDM	34	2	1.8	I	124	1.36	0.91	5.4	1.8	5.1	1.5	3.2	0.9	2.7	0.8	1.6	0.7	1.8	0.8										34	32		29	25.8	No	Yes	No	No	No	NR	No	No	No	NR
290	ASIA	RETROSPECTIVE	RETROSPECTIVE		Hu Z, 2021	GDM	78	1.76	1.23	I	30	1.13	0.44									1.48	0.32	1.55	0.24										32.9	31.8		23.4	21.3	No	Yes	No	No	No	NR	No	No	No	NR
291	EUROPE	RETROSPECTIVE	RETROSPECTIVE		Bulut A, 2021	GDM	22	2.29	0.65	II	29	1.95	0.58	6.57	0.95	6.54	1.19	3.69	0.83	3.51	0.87	1.83	0.31	2.13	0.48										32.1	30.2	yes			No	Yes	No	No	No	NR	No	No	No	NR
292	ASIA	RETROSPECTIVE	RETROSPECTIVE		Wang F, 2021	GDM	53	3.65	1.46	III	46	2.92	1.36	6.5	1.02	6.19	2.65	2.93	0.8	3.21	1.22	1.71	0.29	1.97	0.34										29.8	29.2				No	Yes	No	No	No	NR	No	No	No	NR
293	ASIA	CROSS-SECTIONAL	CROSS-SECTIONAL	yes	Wang G, 2021	GDM	52	3.88	1.4	At delivery	48	3	1.06	5.99	1.42	4.87	1.41	3.65	0.82	2.75	0.88	1.74	0.39	2.05	0.89									yes			yes			No	Yes	No	No	No	NR	No	No	No	NR
294	ASIA	RETROSPECTIVE	RETROSPECTIVE		Yu X, 2021	GDM	573	2.67	1.2	II	740	2.37	1.03	5.37	1.16	5.24	1.07	3.49	1.03	3.35	1.04	1.61	0.37	1.66	0.41										31.5	28.9		23.1	21.7	No	Yes	No	No	No	NR	No	No	No	NR
295	ASIA	CROSS-SECTIONAL	CROSS-SECTIONAL	yes	Balachandiran M, 2021	GDM	40	2.29	0.91	III	40	1.6	0.41	5.15	1.39	4.59	1.61	3.46	1.12	3.12	1.25	1.23	0.27	1.15	0.3									yes			yes			Yes	Yes	No	No	No	No	No	No	No	NR
296	AFRICA	RETROSPECTIVE	RETROSPECTIVE	yes	Shalabi T, 2021	GDM	114	1.39	0.2	II	114	1.28	0.1	3.96	0.3	3.56	0.4	2.61	0.2	2.29	0.2	1.45	0.1	1.55	0.1									yes			yes			No	Yes	No	No	No	No	No	No	No	Yes
297	EUROPE	PROSPECTIVE	PROSPECTIVE	yes	Kotzaeridi G, 2021	GDM	239	1.47	0.5	I	893	1.13	0.3	5.5	0.9	5.1	0.8	2.6	0.7	2.3	0.6	1.45	0.2	1.55	0.3									yes			yes			No	Yes	No	No	No	NR	No	No	No	NR
299	AFRICA	CROSS-SECTIONAL	CROSS-SECTIONAL	yes	Madkour M, 2022	GDM	70	3.39	0.61	Postpartum	70	1.58	0.36	5.93	0.9	3.88	0.6	3.67	0.85	1.98	0.47	0.66	0.16	1.33	0.17									yes			yes			No	Yes	No	No	No	No	No	No	No	NR
300	ASIA	RETROSPECTIVE	RETROSPECTIVE	yes	Abdualhay R, 2022	GDM	44	1.83	0.93	I	45	1.46	0.6	5.56	0.14	4.75	0.11	3.43	0.12	2.82	0.09	0.89	0.21	0.93	0.19	0.84	0.31	0.69	0.26					yes			yes			No	Yes	No	No	No	No	No	No	No	NR
300	ASIA	RETROSPECTIVE	RETROSPECTIVE	yes	Abdualhay R, 2022	GDM	44	2.05	0.33	III	45	1.59	0.27	5.76	0.15	4.99	0.12	3.93	1.46	3.9	1.35	0.89	0.17	0.93	0.23	0.36	0.93	0.73	0.28					yes			yes			No	Yes	No	No	No	No	No	No	No	NR
301	ASIA	0			Adiga U, 2021	GDM	100	2.68	0.43	II	100	2.79	0.82	5.74	1.23	5.97	1.18	3.85	1.29	4	1.16	1.31	0.31	1.39	0.31	1.21	0.51	1.26	0.36						29.6	27.1	yes			No	Yes	No	No	No	NR	No	No	No	NR
302	ASIA	0		yes	An R, 2022	GDM	94	1.55	0.54	I	572	1.33	0.5	4.63	0.73	4.57	0.79	2.59	0.65	2.45	0.67	1.83	0.43	1.98	0.41									yes			yes			No	Yes	No	No	No	NR	No	No	No	NR
303	EUROPE	0		yes	Franzago M, 2022	GDM	33	2.29	0.41	III	27	2.45	0.72	6.64	0.59	6.43	1.31	3.75	1.21	3.82	0.82	1.83	0.43	1.7	0.51									yes				26.7	22.7	No	Yes	No	No	No	Yes	No	No	No	NR
304	ASIA	0		yes	Chen X, 2022	GDM anti TPO -	6	1.25	0.47	I	27	1.33	0.35	4.42	0.6	4.9	0.87	2.01	0.53	2.66	0.75	1.95	0.23	1.82	0.35									yes			yes			Yes	Yes	No	No	No	NR	No	No	No	NR
304	ASIA	0		yes	Chen X, 2022	GDM anti TPO +	22	1.92	0.79	I	68	1.51	0.68	5.26	0.82	4.83	0.79	2.46	0.65	2.82	0.72	1.91	0.37	1.81	0.36									yes			yes			Yes	Yes	No	No	No	NR	No	No	No	NR
305	ASIA	0		yes	Cheng E, 2022	GDM	163	2.09	0.43	II	145	1.33	0.29	5.17	0.87	4.98	1.88	2.69	0.83	2.75	1.14	1.66	0.47	1.7	0.54									yes			yes			No	Yes	No	No	No	NR	No	No	No	NR
307	SOUTH AMERICA	0			Dualib P, 2022	GDM	56	2.24	0.77	III	59	1.5	0.6	5.32	1.68	4.78	0.87	2.94	0.95	2.48	0.77	1.6	0.38	1.62	0.38										33.2	28.1	yes			NR	0	0	0	0	0	0	0	NR	0
308	ASIA	RETROSPECTIVE	RETROSPECTIVE	yes	Huang G, 2022	GDM	566	2.67	1.21	II	710	2.39	1.01	5.37	1.16	5.27	1.05	3.49	1.03	3.4	1.02	1.66	0.42	1.65	0.39									yes			yes			No	Yes	No	No	No	Yes	No	No	Yes	NR
310	EUROPE	0			Juchnicka I, 2022	GDM	24	1.08	0.42	I	24	0.81	0.33	4.39	0.56	4.39	0.62	2.09	0.25	2.01	0.24	1.91	0.19	2.09	0.22										26	28	yes			No	Yes	No	No	No	NR	No	No	No	NR
310	EUROPE	0			Juchnicka I, 2022	GDM	24	1.8	0.58	II	24	1.56	0.42	6.16	1.33	6.92	1.62	3.09	0.25	3.09	1.06	2.2	0.24	2.5	0.6										26	28	yes			No	Yes	No	No	No	NR	No	No	No	NR
311	ASIA	0		yes	Liu L, 2021	GDM	69	1.85	0.56	II	71	1.98	0.71					2.57	0.59	2.73	0.66	1.52	0.56	1.65	0.69									yes			yes			No	Yes	No	No	No	NR	No	No	No	NR
312	ASIA	PROSPECTIVE	PROSPECTIVE	yes	Song S, 2022	GDM	249	0.96	0.42	I	879	0.85	0.33	4.09	0.87	3.98	0.76	2.15	0.7	1.99	0.55	1.43	0.31	1.5	0.32					0.69	0.32	0.56	0.26	yes			yes			No	Yes	No	No	No	NR	No	No	No	NR
313	ASIA	CROSS-SECTIONAL	CROSS-SECTIONAL	yes	Obaidullah M, 2021	GDM	132	2.5	0.76	II	100	1.85	0.67	5.47	1.05	5	1.55	3.87	0.84	3.35	0.88	1.02	0.19	1.13	0.17					5.75	1.88	3.68	1.63	yes			yes			No	Yes	No	No	No	NR	No	No	No	NR
314	ASIA	0		yes	Adiga U, 2022	Insulin resistance	74	2.97	1.19	II	132	2.62	0.8	5.83	1.01	5.91	1.36	3.82	1.1	4	1.29	1.39	0.3	1.37	0.33	1.34	0.52	1.2	0.35					yes			yes			No	Yes	No	No	No	NR	No	No	No	NR
315	ASIA	0		yes	Yang J, 2022	GDM	21	3.94	1.64	III	60	3.37	0.85	5.78	0.63	6.4	1.3	3.85	0.55	4.13	1.02	1.5	0.3	1.81	0.35									yes			yes			No	Yes	No	No	No	NR	No	No	No	NR
316	ASIA	0		yes	Shen L, 2023	GDM	233	1.47	0.56	I	1001	1.33	0.53	5.11	0.97	4.94	0.79	2.88	0.68	2.75	0.55	1.78	0.32	1.79	0.33									yes			yes			No	Yes	No	No	No	NR	No	No	No	NR
316	ASIA	0		yes	Shen L, 2023	GDM	233	2.22	0.79	II	1001	2.12	0.85	6.35	1.2	6.33	1.06	3.64	0.95	3.59	0.74	2.06	0.42	2.08	0.36									yes			yes			No	Yes	No	No	No	NR	No	No	No	NR
317	ASIA	PROSPECTIVE	PROSPECTIVE	yes	Zheng Y, 2022	GDM	142	1.91	0.57	I	442	1.55	0.47	5.31	0.94	4.85	0.84	2.85	0.63	2.61	0.53	1.7	0.3	1.73	0.3									yes			yes			No	Yes	No	No	No	Yes	No	No	No	NR
318	ASIA	PROSPECTIVE	PROSPECTIVE	yes	Parveen S, 2022	GDM	37	2.77	0.22	III	163	2.32	0.48	8.1	0.72	7.28	1.23	3.32	0.22	3.12	0.32	1.02	0.15	1.05	0.15	1.53	0.08	1.32	0.3					yes			yes			No	Yes	No	No	No	NR	No	No	No	NR
319	ASIA	CROSS-SECTIONAL	CROSS-SECTIONAL	yes	Sahoo D, 2022	GDM	20	1.99	0.1	I	45	1.7	0.05	4.6	0.3	4.54	0.19	2.48	0.31	2.48	0.22	1.21	0.05	1.28	0.1									yes			yes			No	Yes	No	No	No	NR	No	No	No	NR
319	ASIA	CROSS-SECTIONAL	CROSS-SECTIONAL	yes	Sahoo D, 2022	GDM	20	2.35	0.13	II	45	2.12	0.08	5.16	0.28	5.1	0.21	3.02	0.26	2.99	0.18	1.06	0.03	1.13	0.04									yes			yes			No	Yes	No	No	No	NR	No	No	No	NR
320	ASIA	0		yes	Khan S, 2022	GMD	50	2.18	1.56	II	226	1.72	0.78	5.31	1.32	5.24	0.96																	yes			yes			No	Yes	No	No	No	NR	No	No	Yes	NR
321	EUROPE	0			Tunc S, 2022	GDM	12	1.42	0.6	I	88	1.52	0.47					2.05	0.61	2.03	0.59	1.52	0.51	1.53	0.41	0.61	0.18	0.6	0.21						29.5	27.3		34.2	25.7	NR	NR	NR	NR	NR	NR	NR	NR	No	NR
322	ASIA	RETROSPECTIVE	RETROSPECTIVE	yes	Mahmood K, 2022	GDM	50	1.1	0.07	III	50	1.03	0.16	3.88	0.42	3.96	0.45	1.81	0.35	1.87	0.38	1.17	0.27	1.22	0.31									yes						No	Yes	No	No	No	NR	No	No	Yes	NR
323	EUROPE	0		yes	Arslan A, 2022	GDM	40	2.02	0.59	II	37	2.04	0.73	5.83	1.06	5.95	1.5	3.14	0.86	3.34	1.41	1.39	0.32	1.47	0.32									yes						No	Yes	No	No	No	No	No	No	Yes	NR
325	EUROPE	0		yes	Sobczynska-Malefora A, 2021	GDM	24	2.1	0.59	III	35	2.4	1.1	5.9	0.96	5.9	1.56	3.72	0.81	3.41	0.82	1.5	0.3	1.4	0.3									yes			yes			NR	NR	No	No	No	NR	No	No	No	NR
327	ASIA	0		yes	Hu W, 2022	GDM	315	1.58	0.72	II	1876	1.35	0.6	4.7	0.81	4.71	0.77	2.31	0.56	2.26	0.54	1.88	0.46	2.06	0.5									yes			yes			No	Yes	No	No	No	NR	No	No	No	NR
328	ASIA	RETROSPECTIVE	RETROSPECTIVE	yes	Han L, 2022	GDM	100	1.88	0.21	III	100	1.36	0.17	4.79	0.52	3.59	0.43	3.89	0.45	3.14	0.32													yes						No	Yes	No	No	No	NR	No	No	No	Yes
329	ASIA	0		yes	Montazeri-Najafabady N, 2020	GDM	149	2.95	1.06	NR	138	2.44	0.94	5.91	1.51	5.96	1.27	2.57	0.92	2.63	0.81	1.49	0.45	1.91	1.51									yes			yes			No	Yes	No	No	No	No	No	No	No	NR
330	ASIA	0		yes	Wu Y, 2022	GDM	130	1.97	1.03	II	170	1.68	0.81	5.46	0.87	5.43	1.1	2.93	0.69	2.9	0.88	2.61	0.52	2.95	0.62									yes			yes			No	Yes	No	No	No	NR	No	No	No	NR
331	ASIA	0		yes	Yuan J, 2022	GDM	23	2.26	0.82	III	19	1.76	0.59	5.66	0.26	5.12	0.25																	yes			yes			No	Yes	No	No	No	NR	No	No	No	NR
332	EUROPE	CROSS-SECTIONAL	CROSS-SECTIONAL	yes	Algaba-Chueca F, 2022	GDM	62	2.3	0.92	III	74	2.32	0.89	6.11	1.14	6.37	1.04	3.21	0.93	3.13	1.4	1.86	0.39	1.89	0.34									yes			yes			No	Yes	No	No	No	NR	No	No	No	NR
333	EUROPE	PROSPECTIVE	PROSPECTIVE	yes	Cibickova L, 2022	GDM	43	2.2	0.83	II	19	1.6	0.45	6.1	1.01	6.3	1.03	3.2	1.35	3.2	1.08	2	0.53	2.2	0.28									yes				30.4	25.6	No	Yes	No	No	No	Yes	No	No	Yes	NR
334	ASIA	0		yes	Song S, 2022	GDM	145	0.96	0.48	I	555	0.82	0.39	3.73	0.84	3.7	0.79	1.97	0.64	1.88	0.56	1.4	0.31	1.49	0.36					0.64	0.31	0.51	0.24	yes			yes			No	Yes	No	No	No	NR	No	No	Yes	NR
335	EUROPE	RETROSPECTIVE	RETROSPECTIVE	yes	Karagoz ZK, 2022	GDM	30	2.37	0.85	II	30	2.01	0.33	5.73	0.43	5.1	0.46	4.43	1.11	4.3	0.51	1.49	0.24	1.6	0.29	1.15	0.12	0.85	0.1					yes			yes			No	Yes	No	No	No	NR	No	No	Yes	NR
336	ASIA	0		yes	Wang, Y 2022	GDM	232	2.56	0.96	II	696	2.21	0.83	6.03	1.08	6.25	1.05	3.31	0.82	3.51	0.81	2.15	0.45	2.36	0.45									yes			yes			No	Yes	No	No	No	NR	No	No	No	NR
337	ASIA	0		yes	Jia X, 2022	GDM	62	1.75	0.59	II	58	1.23	0.34	4.63	0.83	4.48	0.72	1.88	0.65	1.87	0.56	1.75	0.41	2.05	0.44									yes			yes			No	Yes	No	No	No	NR	No	No	No	NR
338	EUROPE	PROSPECTIVE	PROSPECTIVE	yes	Bernea E, 2022	GDM	10	2.59	0.85	III	8	1.65	0.33	6.42	1.02	6.57	1.14					1.91	0.46	1.96	0.61									yes			yes			No	Yes	No	No	No	NR	No	No	No	NR
339	EUROPE	0		yes	Aslan Çin N, 2022	GDM	46	1.81	0.74	I	768	1.57	0.79	5.53	3.31	4.81	3.82	3.35	2.15	2.97	2.7	1.1	0.81	1.06	1.02									yes			yes			No	Yes	No	No	No	NR	No	No	No	NR
340	EUROPE	PROSPECTIVE	PROSPECTIVE	yes	Zeljkovic A, 2022	GDM	15	1.67	0.83	I	48	1.26	0.4	5.61	1.13	5.24	1.01	2.88	0.88	2.87	0.83	1.97	0.64	1.8	0.3									yes			yes			No	Yes	No	No	No	NR	No	No	No	Yes
340	EUROPE	PROSPECTIVE	PROSPECTIVE	yes	Zeljkovic A, 2022	GDM	15	2.35	0.88	II	48	1.91	0.53	6.77	1.48	6.77	1.35	3.58	1.54	3.8	1.13	2.11	0.39	2.1	0.39									yes			yes			No	Yes	No	No	No	NR	No	No	No	Yes
340	EUROPE	PROSPECTIVE	PROSPECTIVE	yes	Zeljkovic A, 2022	GDM	15	3.27	0.93	III	48	2.43	0.75	6.93	1.33	7.45	1.63	3.72	1.43	4.27	1.3	1.73	0.33	2.08	0.56									yes			yes			No	Yes	No	No	No	NR	No	No	No	Yes
342	ASIA	PROSPECTIVE	PROSPECTIVE	yes	Zheng W, 2022	GDM	396	1.32	0.56	I	2789	1.03	0.42	4.4	0.71	4.2	0.68	2.45	0.64	2.24	0.61	1.45	0.27	1.53	0.28									yes			yes			No	Yes	No	Yes	No	Yes	No	No	No	NR
342	ASIA	PROSPECTIVE	PROSPECTIVE	yes	Zheng W, 2022	GDM	396	3.39	1.71	III	2789	2.98	1.11	6.29	1.12	6.52	1.1	3.32	0.94	3.55	0.98	1.72	0.33	1.84	0.35									yes			yes			No	Yes	No	Yes	No	Yes	No	No	No	NR
343	ASIA	0		yes	Liu Y, 2022	GDM																												yes			yes			NR	0	0	0	0	0	0	0	NR	0
344	EUROPE	0		yes	Seyhanli Z, 2021	GDM	45				45			6.03	1.22	6.57	0.75	3.36	0.9	3.85	0.36	1.45	0.28	1.53	0.23									yes			yes			No	Yes	No	No	No	NR	No	No	No	NR
345	ASIA	RETROSPECTIVE	RETROSPECTIVE		Li R, 2023	GDM	128				344																													No	Yes	No	No	No	NR	No	No	NR	NR
347	ASIA	PROSPECTIVE	PROSPECTIVE	yes	Wang J, 2023	GDM	47	1.26	0.54	II	47	1.02	0.31	4.46	0.74	4.12	0.65	2.33	0.61	2.08	0.48	1.48	0.3	1.48	0.29									yes				22.32	20.67	No	Yes	No	No	NR	Yes	No	No	NR	NR
347	ASIA	PROSPECTIVE	PROSPECTIVE	yes	Wang J, 2023	GDM	47	3	1.1	III	47	3.01	1.04	6.38	1.13	6.71	1.14	3.35	0.97	3.56	0.99	1.76	0.31	1.87	0.44									yes				22.32	20.67	No	Yes	No	No	NR	Yes	No	No	NR	NR
348	ASIA	RETROSPECTIVE	RETROSPECTIVE		Wang F, 2023	GDM	59	1.18	0.68	I	243	0.86	0.4	4.38	0.68	4.17	0.61	2.22	0.6	2.12	0.55	1.02	0.21	0.92	0.13										33.7	32.2		22.2	21	NR	Yes	No	No	No	NR	No	No	NR	NR
349	ASIA	0			Cui, 2023	GDM	750	1.23	0.52	I	4122	1,11	0,4	4.69	0.84	4.55	0.82	2.45	0.66	2.3	0.57	1.62	0.33	1.66	0.32										32	30.3		21	21	No	Yes	Yes	NR	No	NR	NR	NR	NR	NR
350	ASIA	RETROSPECTIVE	RETROSPECTIVE		Liu, 2023	GDM	67	1.1	0.43	I	446	0.9	0.33	4.25	0.74	4.17	0.68	2.12	0.61	1.96	0.53	1.47	0.24	1.56	0.28										30.5	28.9				No	Yes	No	NR	NR	No	No	No	NR	NR
351	ASIA	0			Ma, 2023	GDM	110	3.15	1.15	II	110	2.62	0.96	6.14	1.27	6.15	1.44	3.22	0.99	3.32	1.1	1.51	0.3	1.64	0.36					2.14	0.9	1.79	0.93		32.2	30.1		23.2	21.4	NR	Yes	No	No	No	No	NR	NR	NR	No
352	ASIA	CROSS-SECTIONAL	CROSS-SECTIONAL		Li, 2023	GDM	100	1.91	1.1	I	218	1.5	0.59	4.71	1.06	4.86	0.91	2.03	0.86	2.14	0.68	1.88	0.56	2.06	0.62					1.11	0.77	0.83	0.73		29.7	28.9		22.2	22.2	NR	Yes	No	No	No	NR	No	No	NR	NR
353	ASIA	0			Akhtar, 2023	GDM	100	2.54	1.1	III	100	2.44	1.06									2.76	0.35	3.53	0.57															NR	Yes	No	NR	NR	NR	NR	NR	NR	NR
354	ASIA	PROSPECTIVE	PROSPECTIVE		Akash, 2023	GDM	400	1.96	0.62	II	100	1.75	0.19	4.71	0.93	3.7	0.91	3.27	0.67	2.72	0.39	1.21	0.24	1.42	0.22										33.1	29				No	Yes	No	NR	NR	NR	NR	NR	NR	NR
355	ASIA	0			Hou, 2021	GDM	189	3.02	0.49	II	100	2.28	0.3	5.86	0.75	5.82	0.73	3.56	0.35	3.23	0.31	2.03	0.14	2.22	0.21										26	26.9				NR	NR	No	NR	No	NR	No	No	NR	NR
356	EUROPE	PROSPECTIVE	PROSPECTIVE		Kağıtcı, 2023	GDM	30	2.47	1.19	II	30	2.18	0.75	6.42	1.46	6.62	1.22	3.6	1.21	3.83	1.06	1.58	0.46	1.8	0.36										31.2	30.1				No	NR	No	NR	No	No	NR	NR	NR	NR
358	ASIA	0			Duo, 2022	GDM	300	1	0.44	I	1043	0.83	0.33	4.2	0.82	3.95	0.73	2.22	0.71	1.98	0.55	1.45	0.28	1.48	0.3										32	30				No	Yes	No	NR	No	NR	No	No	NR	NR
359	EUROPE	PROSPECTIVE	PROSPECTIVE	yes	Gawlik, 2023	GDM	74	2.03	0.73	II	32	2.32	0.56	6.73	1.15	6.81	1					1.78	0.29	1.93	0.31									yes						NR	NR	No	NR	NR	NR	No	NR	NR	NR
360	ASIA	PROSPECTIVE	PROSPECTIVE	yes	He, 2023	GDM	125				125			5.79	0.93	4.34	0.72	3.46	0.97	2.59	0.65	2.16	0.38	1.94	0.34									yes				22.5	21.1	No	NR	No	NR	NR	NR	NR	NR	NR	NR
361	SOUTH AMERICA	PROSPECTIVE	PROSPECTIVE		Gomez Ribot, 2023	GDM	30			II	15																			3.37	0.77	3.05	0.66							NR	Yes	No	NR	NR	NR	NR	NR	No	NR
361	SOUTH AMERICA	PROSPECTIVE	PROSPECTIVE		Gomez Ribot, 2023	GDM	30			III	15																			4.81	2.25	3.62	0.47							NR	Yes	No	NR	NR	NR	NR	NR	No	NR
362	EUROPE	0			Visiedo, 2023	GDM	20	3.1	0.95	III	17	2.28	0.76	6.47	1.33	6.66	1.18	3.73	1.13	3.83	0.94	1.62	0.38	1.75	0.53										33.7	30.8		26.9	23.1	NR	Yes	No	No	NR	No	NR	NR	NR	NR
363	EUROPE	PROSPECTIVE	PROSPECTIVE		Burzynska-Pedziwiatr, 2023	GDM	32	2.33	1	II	11	1.78	0.99	6.62	1.25	5.68	0.97	3.49	1.17	3.08	0.65	1.92	0.55	1.59	0.25										31	29		23.7	20.6	No	NR	No	NR	NR	NR	NR	NR	NR	No
365	ASIA	RETROSPECTIVE	RETROSPECTIVE		Zou, 2023	GDM	40	2.32	0.75	I	65	1.81	0.8	6.09	0.97	5	1.18	3.74	0.71	3.55	1.29	2.02	0.43	2.68	1.61										30.7	29.5		22.8	20.4	NR	Yes	No	No	No	NR	NR	NR	NR	NR
366	ASIA	0			Jiang, 2023	GDM	719	3.92	1.71	III	1205	3.64	1.42	5.97	1.07	6.07	1.08	2.94	0.86	2.37	0.43	1.98	0.43	1.99	0.41										35.6	35.7		22.3	21.2	NR	Yes	No	No	No	0	No	No	NR	0
367	EUROPE	RETROSPECTIVE	RETROSPECTIVE		Štambuk, 2023	GDM	41	2.12	0.75	II	48	1.66	0.62	6.45	1.24	6.52	1.59																		31	32				NR	NR	NR	NR	NR	NR	NR	NR	NR	NR
368	ASIA	RETROSPECTIVE	RETROSPECTIVE		Fadaei, 2023	GDM	43	1.77	0.65	NR	42	1.48	0.47	4.83	1.22	4.95	1.06	2.97	0.89	2.96	0.81	1.06	0.15	1.13	0.22										58.4	58.6				NR	NR	NR	NR	NR	NR	NR	NR	NR	NR
369	ASIA	0			Shi, 2023	GDM	1632	2.52	0.84	II	9067	2.02	0.81	6.13	1.04	5.59	0.96	3.22	1.27	3.13	1.13	1.79	0.55	2.11	0.5										33	31		21.6	20.7	No	Yes	No	No	No	NR	No	No	NR	NR
369	ASIA	0			Shi, 2023	GDM	1632	3.83	1.67	III	9067	3.34	1.34	6.51	1.22	6.03	1.12	3.79	1.27	3.71	1.38	1.62	0.51	2.45	0.53										33	31		21.6	20.7	No	Yes	No	No	No	NR	No	No	NR	NR
370	ASIA	PROSPECTIVE	PROSPECTIVE		Wang, 2023	GDM	162	1.19	0.21	I	48	0.87	0.15	4.26	0.52	4.2	0.47	1.42	0.33	1.38	0.36																			No	NR	No	NR	NR	NR	NR	NR	NR	NR
371	ASIA	RETROSPECTIVE	RETROSPECTIVE		Gao, 2023	GDM	37	4.56	2.12	I	553	2.98	1.08	4.68	0.77	4.46	0.7	2.18	0.73	2.17	0.55	1.53	0.43	1.69	0.34										32.5	32		25.9	21.8	No	Yes	No	NR	NR	NR	NR	No	NR	NR
372	EUROPE	RETROSPECTIVE	RETROSPECTIVE		Mustaniemi, 2023	GDM	1040	1.7	0.87	I	958	1.36	0.53	4.81	0.8	4.63	0.8	2.54	0.68	2.29	0.68	0.82	0.17	0.86	0.18										32.1	29.5		28.1	23.6	No	Yes	No	Yes	NR	Yes	NR	NR	NR	NR
373	ASIA	RETROSPECTIVE	RETROSPECTIVE	yes	Li, 2023	GDM	148	1.78	0.81	II	296	1.63	0.7	4.89	1.08	4.87	1.16	2.53	0.67	2.45	0.75	2.03	0.48	2.13	0.47									yes			yes			No	Yes	No	NR	NR	Yes	NR	NR	NR	Yes
374	ASIA	RETROSPECTIVE	RETROSPECTIVE		Ali Khan, 2023	GDM	90	1.87	1.07	II	90	1.54	2.11	5.39	1.14	5.7	1.27	3.83	0.86	3.71	0.98	0.71	0.36	0.92	0.44										32.3	28.3				NR	NR	NR	NR	NR	NR	NR	NR	Yes	Yes
376	ASIA	PROSPECTIVE	PROSPECTIVE	yes	Cui, 2023	GDM	150	2.46	0.32	I	150	1.39	0.41	6.23	0.71	5.52	1.3	3.91	0.76	2.65	0.21	1.12	0.23	3.81	0.2									yes				23.7	21.5	No	Yes	No	No	No	NR	No	No	No	No
377	ASIA	0			Duo, 2023	GDM	272	1	0.44	I	1017	0.8	0.37	4.1	0.67	3.9	0.82	2.2	0.59	1.9	0.52	1.43	0.3	1.5	0.3					0.7	0.37	0.6	0.22		32	30		22.9	21	No	Yes	No	NR	No	NR	No	No	NR	NR
378	EUROPE	0			Linares-Pineda, 2023	GDM	16	2.07	0.43	II	16	2.19	0.77	6.69	1.32	7.03	1.24					2.01	0.41	2.14	0.47										33.8	34.2		23.8	24.6	NR	Yes	NR	NR	NR	NR	NR	NR	NR	NR
378	EUROPE	0			Linares-Pineda, 2023	GDM	16	2.73	0.89	III	16	2.81	1.27	6.59	1.4	7.08	1.27					1.89	0.43	1.93	0.32										33.8	34.2		23.8	24.6	NR	Yes	NR	NR	NR	NR	NR	NR	NR	NR
378	EUROPE	0			Linares-Pineda, 2023	GDM	16	0.69	0.64	Postpartum	16	1.01	0.43	5	0.91	5.54	0.4					1.5	0.39	1.71	0.4										33.8	34.2		23.8	24.6	NR	Yes	NR	NR	NR	NR	NR	NR	NR	NR
379	ASIA	RETROSPECTIVE	RETROSPECTIVE		Shen, 2024	GDM	12	2.5	0.19	II	10	2.37	0.37	6.57	1.07	6	1.27	3.23	0.83	3.04	1.12	2.01	0.31	1.77	0.38	1.02	0.22	0.97	0.47						31.9	31		23	20.8	NR	NR	NR	Yes	NR	NR	NR	NR	NR	NR
380	ASIA	CROSS-SECTIONAL	CROSS-SECTIONAL		Thilak, 2024	GDM	60	2.19	0.67	II	60	2.11	0.44	5.79	3.28	3.89	0.68	3.8	3.28	1.95	0.79	0.99	0.23	0.98	0.28	1	0.31	0.96	0.2						25.5	25.5		22.8	22.8	NR	NR	No	NR	No	NR	No	No	NR	NR
381	ASIA	PROSPECTIVE	PROSPECTIVE		Nahdh Saleem, 2024	GDM recently diagnosed	30	1.64	0.61	III	22	2.03	0.62	5.19	0.93	5.03	1.52	3.12	0.82	3.24	1.34	1.06	0.2	0.86	0.26	0.95	0.3	1.04	1.22						31	26.5				No	NR	No	No	No	NR	No	No	NR	Yes
381	ASIA	PROSPECTIVE	PROSPECTIVE		Nahdh Saleem, 2024	GDM previously diagnosed	24	2.07	0.64	III	22	2.03	0.62	5.41	1.69	5.03	1.52	3.21	1.26	3.24	1.34	1.15	0.31	0.86	0.26	0.94	0.33	1.04	1.22						31	26.5				No	NR	No	No	No	NR	No	No	NR	Yes
382	NORTH AMERICA	0			Ortega-Montiel, 2024	GDM	294	1.6	0.6	I	1762	1.5	0.6	4.6	1	4.4	0.9																		28.7	25.2				No	NR	No	NR	NR	NR	NR	NR	Yes	NR
382	NORTH AMERICA	0			Ortega-Montiel, 2024	GDM	294	2.4	0.9	II	1762	2	0.8	5.6	1.1	5.5	2.2																		28.7	25.2				No	NR	No	NR	NR	NR	NR	NR	Yes	NR
382	NORTH AMERICA	0			Ortega-Montiel, 2024	GDM-Sensitivity	158	1.6	0.6	I	1762	1.5	0.6	4.6	1	4.4	0.9																		27.7	25.2				No	NR	No	NR	NR	NR	NR	NR	Yes	NR
382	NORTH AMERICA	0			Ortega-Montiel, 2024	GDM-Sensitivity	158	2.5	1	II	1762	2	0.8	5.7	1.2	5.5	2.2																		27.7	25.2				No	NR	No	NR	NR	NR	NR	NR	Yes	NR
382	NORTH AMERICA	0			Ortega-Montiel, 2024	GDM-secretion	101	1.7	0.5	I	1762	1.5	0.6	4.6	1	4.4	0.9																		29.4	25.2				No	NR	No	NR	NR	NR	NR	NR	Yes	NR
382	NORTH AMERICA	0			Ortega-Montiel, 2024	GDM-secretion	101	2.2	0.7	II	1762	2	0.8	5.5	0.9	5.5	2.2																		29.4	25.2				No	NR	No	NR	NR	NR	NR	NR	Yes	NR
382	NORTH AMERICA	0			Ortega-Montiel, 2024	GDM-mixed	35	1.6	0.7	I	1762	1.5	0.6	4.8	1.2	4.4	0.9																		31.1	25.2				No	NR	No	NR	NR	NR	NR	NR	Yes	NR
382	NORTH AMERICA	0			Ortega-Montiel, 2024	GDM-mixed	35	2.2	0.6	II	1762	2	0.8	5.1	1	5.5	2.2																		31.1	25.2				No	NR	No	NR	NR	NR	NR	NR	Yes	NR
383	EUROPE	0		yes	Özer, 2024	GDM	44	3.2	0.99	II	44	2.87	0.87	5.68	1.05	6.08	1.18	3.01	0.92	3.32	0.81	1.32	0.28	1.47	0.28									yes			yes			No	Yes	No	No	No	No	No	No	No	NR
385	ASIA	0			Ma, 2024	GDM	201	1.9	0.81	I	872	1.51	0.6	4.52	0.81	4.51	0.78	2.08	0.71	1.88	0.66	1.88	0.41	1.93	0.41					1.1	0.75	0.83	0.45		29.2	28				NR	Yes	NR	NR	NR	NR	NR	NR	NR	NR
386	ASIA	PROSPECTIVE	PROSPECTIVE		Ghaneialvar, 2024	GDM	40	2.3	0.25	II	40	1.95	0.32	4.48	0.65	4.33	0.6	3.4	0.83	3.27	0.52	1.19	0.29	1.27	0.35										28.6	26.3				Yes	NR	No	NR	NR	NR	NR	NR	NR	NR
388	ASIA	PROSPECTIVE	PROSPECTIVE		Zhao, 2024	GDM	261	1.15	0.8	I	1327	0.96	0.56	4.14	0.79	3.91	0.67	2.16	0.61	2.01	0.53	1.4	0.63	1.41	0.27										32	30.7				No	Yes	No	No	No	NR	No	No	No	No
389	ASIA	0			Aziz, 2024	GDM	50	0.83	0.28	II	50	0.66	0.21	3.7	0.11	3.38	0.08	2.35	0.08	1.99	0.08	0.52	0.08	0.74	0.08	0.38	0.03	0.3	0.02								yes			Yes	NR	NR	No	NR	NR	No	NR	NR	NR
390	EUROPE	PROSPECTIVE	PROSPECTIVE		Uysal, 2024	GDM	52	2.61	0.86	II	31	2.4	0.72	5.89	1.18	5.82	1.13	3.69	1.07	3.7	0.94	1.58	1.54	1.67	0.4										29	25.6				NR	Yes	No	No	No	No	No	No	NR	NR
391	ASIA	RETROSPECTIVE	RETROSPECTIVE		Rajeevan, 2024	GDM	29	1.31	0.79	I	143	1.19	0.39	5.64	1.26	5.66	1.28	3.84	0.89	3.88	1.17	1.21	0.34	1.21	0.34															No	NR	No	No	NR	NR	NR	NR	NR	NR
392	ASIA	0			Niu, 2024	GDM	519	1.85	0.85	I	1281	1.47	0.61	4.61	0.88	4.65	0.88	1.92	0.69	1.88	0.63	1.87	0.52	2	0.48										30.4	29.1		23.3	21.8	NR	NR	No	No	NR	NR	No	No	NR	NR
393	ASIA	RETROSPECTIVE	RETROSPECTIVE		Ma, 2024	GDM	103	1.92	1.1	I	225	1.51	0.59	4.7	1.08	4.86	0.92	2.03	0.86	2.15	0.68	1.88	0.55	2.06	0.61										29.6	28.9				Yes	Yes	No	No	No	No	No	No	NR	NR
394	ASIA	PROSPECTIVE	PROSPECTIVE		Wu, 2024	GDM	35	2.22	1.16	II	70	1.89	0.54	6.3	1.26	6.19	0.83	3.02	0.87	3	0.63	2.13	0.36	2.02	0.38										32.5	32.3				No	Yes	No	NR	NR	No	NR	NR	No	NR
396	ASIA	RETROSPECTIVE	RETROSPECTIVE		Li, 2024	GDM	1323	1.3	0.53	II	1421	1.3	0.53	4.52	0.81	4.52	0.81	2.13	0.4	2.13	0.4	1.48	0.26	1.48	0.26										30.5	30.5		24.5	24.5	No	Yes	No	No	NR	Yes	NR	NR	NR	Yes
397	EUROPE	RETROSPECTIVE	RETROSPECTIVE	yes	Ademoglu EN, 2015	GDM	47	2.6	1	II	32	2.1	0.7	6.1	1.3	6.3	1.2	3.4	1.1	3.3	1	1.6	0.5	1.9	0.4									yes			yes			NR	Yes	No	No	No	No	No	No	Yes	NR
398	SOUTH AMERICA	RETROSPECTIVE	RETROSPECTIVE	yes	Anghebem-Oliveira MI, 2017	GDM	127	2.5	0.87	II	125	1.41	0.59	5.81	1.18	5.54	1.28	3.19	0.91	3.38	0.93	1.47	0.43	1.67	0.52									yes						NR	Yes	No	No	No	No	No	No	No	NR
399	NORTH AMERICA	RETROSPECTIVE	RETROSPECTIVE		Boghossian NS, 2017	GDM	93	2.7	1.3	II	136	1.99	0.69	5.84	1.1	6.23	0.99	3.38	1.07	3.91	0.95	1.48	0.3	1.64	0.34										23.8	20.4		29.9	25.5	Yes	Yes	No	No	No	Yes	No	No	No	NR
400	EUROPE	RETROSPECTIVE	RETROSPECTIVE	yes	Dudzik D, 2014	GDM	20	2.19	0.64	II	20	1.58	0.6	6.94	0.92	6.3	0.95	3.75	0.91	3.51	0.76	2.23	0.42	2.13	0.45									yes				24.6	22	NR	Yes	No	No	No	NR	No	No	No	NR
401	EUROPE	CROSS-SECTIONAL	CROSS-SECTIONAL	yes	Dudzik D, 2017	GDM	24	2.08	0.65	II	24	1.68	0.51	6.63	0.74	6.44	1.12	3.66	0.93	3.37	1.01	2.21	0.45	2.37	0.4									yes				24.8	22.4	NR	Yes	No	No	No	NR	No	No	No	NR
402	EUROPE	RETROSPECTIVE	RETROSPECTIVE		Yorulmaz Ertuğ E, 2016	GDM	29	2.49	0.89	II	20	1.8	0.7	6.06	1.19	6.23	1.17	3.21	1.06	3.64	1.02	1.66	0.34	1.79	0.33										32	27		27.6	26	No	Yes	No	No	No	NR	No	No	No	NR
403	NORTH AMERICA	RETROSPECTIVE	RETROSPECTIVE	yes	Ethier-Chiasson M, 2008	GDM	9	2.26	0.14	At delivery	15	3.17	0.32	6.41	0.23	6.22	0.32	3.52	0.19	3.15	0.2	1.85	0.11	1.62	0.11									yes			yes			NR	Yes	No	No	No	No	No	No	No	NR
404	ASIA	RETROSPECTIVE	RETROSPECTIVE		Gao Q, 2016	GDM	101	3.98	1.79	At delivery	98	3.35	1.46	6.02	1.19	6.06	1.71	2.81	0.87	3.05	1.16	1.73	0.36	1.86	0.53										31.7	30.2		22.3	20.9	NR	Yes	No	No	No	NR	No	No	No	NR
405	SOUTH AMERICA	RETROSPECTIVE	RETROSPECTIVE		Guimarães LO,2014	GDM	150	2.54	0.83	II	295	1.39	0.65	5.85	1.23	5.21	1.38	3.26	1.1	3.21	1.12	1.47	0.39	1.37	0.42										31.8	25		33.4	25.1	NR	Yes	No	No	No	NR	No	No	Yes	NR
406	EUROPE	0			Inegol Gumus I, 2013	GDM	34	1.25	0.64	II	50	1.03	0.36	4.73	1.01	3.99	1.05	2.79	0.75	2.23	0.85	1.34	0.3	1.45	0.35										30.6	29.9		27.6	24.1	NR	Yes	No	No	No	NR	No	No	No	NR
407	EUROPE	0			Heiskanen N, 2010	GDM	51	2.7	1	III	28	2.3	0.8	6.2	1.1	6.7	1.2	3.7	1	4.3	1.1	1.8	0.5	2	0.5										31	32				NR	Yes	No	No	No	NR	No	No	No	NR
408	NORTH AMERICA	RETROSPECTIVE	RETROSPECTIVE		Hollingsworth DR, 1982	GDM	5	2.26	0.45	II	21	1.76	0.38	6.2	0.62	5.44	0.45	2.94	0.5	3	0.55	1.14	0.25	1.54	0.3										32	23		34	21	NR	Yes	No	No	No	NR	No	No	No	NR
409	ASIA	PROSPECTIVE	PROSPECTIVE		Hou W, 2016	GDM	268	1.9	1.1	I	474	1.7	1	4.9	1	4.9	0.9	2.5	0.7	2.5	0.7	1.8	0.4	1.8	0.4										30.8	29.8		23.1	22.5	No	Yes	No	No	No	NR	No	No	No	NR
410	NORTH AMERICA	PROSPECTIVE	PROSPECTIVE		Houde AA, 2013	GDM	26	1.24	0.5	I	74	1.07	0.48	4.75	0.9	4.73	0.77	2.62	0.72	2.53	0.74	1.62	0.34	1.56	0.28										29.1	28.8		25.6	25.4	No	Yes	No	No	No	NR	No	No	No	NR
411	NORTH AMERICA	PROSPECTIVE	PROSPECTIVE		Hsu HW, 1997	GDM	8	2.72	1.32	III	8	2.33	1.02	6.2	1.1	5.8	1.2	3.5	0.8	3.2	0.7	1.2	0.3	1.4	0.4										28	23		31.7	24	No	Yes	No	No	No	NR	No	No	No	NR
412	ASIA	RETROSPECTIVE	RETROSPECTIVE		Huang Y, 2018	GDM	88	1.33	0.55	II	386	1.24	0.39	4.8	0.87	4.73	0.82																		29.7	28.1		22.6	21.4	No	Yes	No	No	No	NR	No	No	No	NR
413	ASIA	RETROSPECTIVE	RETROSPECTIVE	yes	Huo Y, 2015	GDM	30	3.26	1.03	III	27	2.8	0.93	4.67	0.89	4.93	0.79	2.73	0.75	2.89	0.69	2.32	0.23	1.4	0.26									yes						NR	Yes	No	No	No	No	No	No	No	NR
414	EUROPE	RETROSPECTIVE	RETROSPECTIVE	yes	Keskin FE, 2015	GDM	44	2.35	0.94	III	45	2.53	0.97	5.83	1.29	6.26	1.19	3.5	1.21	3.66	1.02	1.66	0.53	1.8	0.56									yes						NR	Yes	No	No	No	NR	No	No	No	NR
415	NORTH AMERICA	PROSPECTIVE	PROSPECTIVE		Knopp RH, 1980	GDM	22	2.34	1.24	II	38	2.14	0.66	5.41	1.19	5.46	0.72	3.62	1.02	3.47	0.92	1.1	0.23	1.33	0.24										30	26				NR	Yes	No	No	No	NR	No	No	No	NR
416	NORTH AMERICA	0			Knopp RH, 1992	GDM	95	2.29	0.68	II	521	1.86	0.68																						31	28		23.8	22.5	NR	Yes	No	No	No	NR	No	No	No	NR
417	ASIA	0		yes	Liang Z, 2015	GDM	38	3.2	1.3	II	35	2.4	0.9	5.9	2.7	4.8	2	3.2	1.1	2.2	0.8	1.9	0.4	2.4	0.8									yes			yes			NR	Yes	No	No	No	NR	No	No	No	NR
418	ASIA	RETROSPECTIVE	RETROSPECTIVE		Liao Y, 2018	GDM	16	3.72	1.88	III	16	3.57	2.43	7.35	1.47	5.78	1.4	4.06	0.9	2.58	1.07	2.16	0.41	1.58	0.39										33.6	32.7	yes			No	Yes	No	No	No	NR	No	No	No	NR
419	ASIA	0			Liu B, 2016	GDM	276	2.31	0.84	II	1270	2.09	0.76	6.09	1.02	6.11	0.99	3.26	0.86	3.3	0.81	1.82	0.35	1.85	0.33										31.9	29.4		21.2	20.5	No	Yes	No	No	No	NR	No	No	No	NR
420	ASIA	PROSPECTIVE	PROSPECTIVE		Liu B, 2016	GDM	28	3.06	1.25	II	25	2.73	1	6.01	1.3	5.95	1.09	3.37	1.13	3.44	0.97	1.67	0.38	1.67	0.36												yes			NR	Yes	No	No	No	NR	No	No	No	NR
421	EUROPE	CROSS-SECTIONAL	CROSS-SECTIONAL	yes	Maitland RA, 2014	GDM	29	1.67	1.42	III	77	1.53	1.38	5.31	1.18	5.42	1.21	2.74	1.39	2.93	1.34	1.64	1.32	1.71	1.26									yes			yes			NR	Yes	No	No	No	Yes	No	No	Yes	NR
422	NORTH AMERICA	CROSS-SECTIONAL	CROSS-SECTIONAL	yes	Maple-Brown, 2012	GDM	198	2.7	0.8	III	477	2.4	0.8	5.8	1.2	5.9	1.1	3.5	1.2	3.7	1.1	1.6	0.4	1.7	0.4									yes			yes			NR	Yes	NR	NR	NR	NR	NR	NR	No	Yes
423	NORTH AMERICA	CROSS-SECTIONAL	CROSS-SECTIONAL		Marseille-Tremblay C, 2018	GDM	7	3.01	0.49	III	7	2.95	0.47	6.87	1.59	6.62	1.19	3.67	1.14	3.66	1.22	1.63	0.42	1.81	0.24										31.3	29.6	yes			NR	Yes	No	No	No	No	No	No	No	NR
424	NORTH AMERICA	0			Metzger BE, 1980	GDM	6	5	0.6	III	8	2.1	0.3	5.6	1.47	5.5	1.13																		27.7	23.4				NR	Yes	NR	NR	NR	NR	NR	NR	NR	NR
425	EUROPE	CROSS-SECTIONAL	CROSS-SECTIONAL	yes	Miettinen HE, 2014	GDM	22	2.76	0.24	III	30	2.44	0.17	6.27	1.17	6.29	1.04	3.25	1.03	3.57	1.04	1.66	0.52	1.76	0.38									yes			yes			NR	Yes	No	No	No	No	No	No	Yes	NR
426	EUROPE	PROSPECTIVE	PROSPECTIVE		Miettine HE, 2018	GDM	15	2.53	0.18	III	13	2.35	0.21	5.8	0.7	6	0.79	3.1	0.81	3.45	0.94	1.63	0.54	1.73	0.36										31.1	29.9		39.2	35.5	NR	Yes	No	No	No	NR	No	No	Yes	NR
427	SOUTH AMERICA	RETROSPECTIVE	RETROSPECTIVE		Morimitsu LK, 2007	GDM	23	2.26	0.69	III	11	1.66	0.64	5.89	1.13	5.06	1	3.37	1.06	2.84	1.04	1.49	0.32	1.46	0.42										32	27		28.8	23.2	NR	Yes	No	No	No	NR	No	No	No	NR
428	AFRICA	RETROSPECTIVE	RETROSPECTIVE	yes	Mrizak I, 2013	GDM	28	2.4	0.93	III	24	1.99	0.23	5.43	1.54	5.12	1.26	2.94	1.27	2.59	1.39	1.31	0.3	1.47	0.55									yes			yes			NR	Yes	No	No	No	NR	No	No	No	NR
429	AFRICA	PROSPECTIVE	PROSPECTIVE	yes	Mrizak I, 2014	GDM	30	2.48	0.15	III	30	1.92	1.5	5.19	0.32	5.74	0.21	2.16	0.26	2.61	0.26	2.2	0.12	2.25	0.16									yes						NR	Yes	No	No	No	NR	No	No	No	NR
430	ASIA	RETROSPECTIVE	RETROSPECTIVE	yes	Pazhohan A, 2017	GDM	176	2.24	1.19	I	778	1.85	0.92	5.23	1.04	5.06	0.87	2.9	0.73	2.75	0.68	1.51	0.47	1.62	0.42									yes			yes			NR	Yes	No	No	No	NR	No	No	No	NR
431	ASIA	RETROSPECTIVE	RETROSPECTIVE	yes	Ren Z, 2020	GDM	51	2.12	0.61	I	48	1.32	0.56	5.45	1.34	5.25	1.42	3.98	1.37	4.23	1.42	1.38	0.14	1.41	0.16									yes			yes			NR	Yes	No	No	No	NR	No	No	No	NR
432	EUROPE	RETROSPECTIVE	RETROSPECTIVE	yes	Rojas I, 2002	GDM	38	2.17	0.8	II	38	1.95	0.61	6.42	1.25	6.23	1.37	3.57	1.08	3.43	1.25	1.87	0.46	2	0.53									yes			yes			NR	Yes	No	No	No	NR	No	No	No	NR
433	NORTH AMERICA	RETROSPECTIVE	RETROSPECTIVE		Ruchat SM, 2013	GDM	30	1.36	0.51	I	14	1.19	0.45	4.73	0.84	4.96	0.91	2.48	0.7	2.79	0.89	1.62	0.32	1.65	0.21										29	28.6				NR	Yes	No	No	No	NR	No	No	No	NR
434	EUROPE	RETROSPECTIVE	RETROSPECTIVE		Sreckovic I, 2014	GDM	9	2.5	0.4	III	11	2.21	0.3	6.73	0.9	6.4	1.1	3.93	1.1	3.7	1.2	1.63	0.5	1.84	0.6										28	28	yes			NR	Yes	No	No	No	No	No	No	No	NR
435	EUROPE	RETROSPECTIVE	RETROSPECTIVE	yes	Visiedo F, 2013	GDM	8	2.21	0.14	III	14	2.1	0.75	6.03	1.23	6.54	1.66	3.51	0.98	3.15	1.26	1.62	0.87	1.95	0.93									yes			yes			NR	Yes	No	No	No	No	No	No	No	NR
436	ASIA	PROSPECTIVE	PROSPECTIVE	yes	Weng Q, 2019	GDM	113	2.75	1.04	III	396	2.79	1.42	5.68	1.08	5.93	1.25	2.76	0.82	2.9	0.92	1.67	0.42	1.73	0.43									yes				24.1	23.4	NR	Yes	No	No	No	No	No	No	No	NR
437	EUROPE	PROSPECTIVE	PROSPECTIVE	yes	Whyte K, 2013	GDM	22	2.33	0.78	II	167	1.84	0.86	5.31	0.97	5.08	0.89	2.86	0.75	2.74	0.78	1.39	0.35	1.54	0.41									yes			yes			NR	Yes	No	No	No	No	No	No	No	NR
438	EUROPE	PROSPECTIVE	PROSPECTIVE		Zakovicova E, 2014	GDM	35	2.75	1	III	31	2.67	0.76	7	1	7.1	0.8	4	0.9	4.4	0.7	1.86	0.4	1.8	0.3										32	30.4		28.2	27.1	NR	Yes	No	No	No	No	No	No	No	NR
439	EUROPE	CROSS-SECTIONAL	CROSS-SECTIONAL		Anderlová K, 2022	GDM	36	1.85	0.66	II	22	2.49	0.84	6.3	1.26	7.47	1.5	3.25	1.02	4.15	1.22	2.21	0.48	2.31	0.52										38	35.9		25.2	23.4	NR	Yes	No	No	No	NR	No	No	No	NR
439	EUROPE	CROSS-SECTIONAL	CROSS-SECTIONAL		Anderlová K, 2022	GDM	36	2.75	1.02	III	22	2.77	1.03	6.79	1.38	7.85	1.78	3.25	1.14	4.12	1.5	2.24	0.48	2.32	0.56										38	35.9		25.2	23.4	NR	Yes	No	No	No	NR	No	No	No	NR
439	EUROPE	CROSS-SECTIONAL	CROSS-SECTIONAL		Anderlová K, 2022	GDM	36	0.9	0.6	6-12 months after delivery	22	0.77	0.28	4.55	1.08	5.19	1.27	2.4	6.96	3	0.98	1.75	0.48	1.96	0.47										38	35.9		25.2	23.4	NR	Yes	No	No	No	NR	No	No	No	NR
440	ASIA	PROSPECTIVE	PROSPECTIVE		Attique H, 2022	GDM	37	2.14	0.61	II	47	1.92	0.59	5.86	1.15	5.31	1.09	3.51	1.22	3.13	0.91	1.38	0.25	1.41	0.23													26.8	25	NR	Yes	No	No	No	NR	No	No	No	NR
441	AUSTRALIA	0			Barrett HL, 2021	GDM	22	2.7	0.3	III	7	3.2	0.75	6.8	1.35	8.2	2.67	3.5	1.41	4.1	2.59	1.7	0.22	2	0.67										33	32		25.3	23.6	NR	Yes	No	No	No	NR	No	No	No	NR
442	AFRICA	PROSPECTIVE	PROSPECTIVE	yes	Bawah AT, 2019	GDM	70	2.73	0.71	I	70	1.51	0.69	7.2	1.2	5.18	1.56	4.69	1.44	3.27	1.57	1.32	0.96	1.48	0.91									yes				27.5	25.6	NR	Yes	No	No	No	NR	No	No	No	NR
443	EUROPE	0			Beunen K, 2014	GDM	231	2	0.4	II	1612	1.7	0.3	5.8	1.2	5.4	1.1	3.4	0.6	3.1	0.5	1.5	0.2	1.6	0.2										32.6	31.1		27.3	26.4	NR	Yes	No	No	No	NR	No	No	No	NR
444	EUROPE	CROSS-SECTIONAL	CROSS-SECTIONAL		Botta RM, 1997	GDM	75	2.62	1.25	II	75	1.67	0.79																						32	28		27.7	25.7	NR	Yes	No	No	No	NR	No	No	No	NR
445	NORTH AMERICA	PROSPECTIVE	PROSPECTIVE		Bower JF, 2001	GDM	6				12							3.82	0.6	4.12	0.5	1.85	0.4	1.73	0.3															NR	NR	No	No	No	NR	No	No	NR	NR
446	EUROPE	CROSS-SECTIONAL	CROSS-SECTIONAL		Bronisz A, 2007	GDM	121	2.94	1.19	III	36	2.49	0.87	5.52	1.25	6.06	1.3	2.91	0.98	3.48	0.99	1.52	0.34	1.66	0.37										30.5	25.3		25.5	21.9	NR	Yes	No	No	No	No	No	No	NR	NR
447	ASIA	CROSS-SECTIONAL	CROSS-SECTIONAL		Chen Y, 2017	GDM	28	2.48	0.93	II	56	2.09	0.73	5.77	0.94	6.23	1.1	2.5	0.74	2.97	0.92	2.06	0.45	2.19	0.44										33	30	yes			NR	Yes	No	No	No	No	No	No	NR	NR
448	ASIA	RETROSPECTIVE	RETROSPECTIVE		Diboun I, 2020	GDM	32	1.4	0.9	II	21	1.2	0.6	4.7	0.8	5	1	2.8	0.7	2.9	0.9	1.3	0.3	1.6	0.4										32.8	29.2	yes			NR	Yes	No	No	No	No	No	No	NR	NR
450	EUROPE	RETROSPECTIVE	RETROSPECTIVE	yes	Franzago M, 2020	GDM	50	2.8	0.8	II	50	1.9	0.5	6	1.1	5.2	1	3.5	0.9	3	0.8	1.5	0.3	1.7	0.2									yes			yes			No	Yes	No	No	No	No	No	No	No	NR
451	EUROPE	RETROSPECTIVE	RETROSPECTIVE		Franzago M, 2021	GDM	33	2.2	0.67	III	27	2.5	0.8	6.2	1.04	6.6	1.3	3.7	0.74	4.1	0.81	1.8	0.44	1.5	0.67										35	33		25.2	21.6	No	Yes	No	No	No	Yes	No	No	No	NR
452	EUROPE	PROSPECTIVE	PROSPECTIVE		Genova M, 2024	GDM	54	2.3	0.81	III	54	1.7	0.96	6.1	1.41	5.7	1.04	3.58	1.17	3.15	0.7	1.72	0.43	1.73	0.44										32	30.4		27.6	23.3	No	Yes	No	No	No	Yes	No	No	No	NR
453	AUSTRALIA	RETROSPECTIVE	RETROSPECTIVE		Grieger J, 2021	GDM	103	2.1	1	II	2812	1.5	0.6									1.6	0.3	1.8	0.4										28.9	27.9		30.1	25.6	No	Yes	No	No	No	Yes	No	No	Yes	Yes
454	ASIA	0		yes	Guan L, 2021	GDM	461	3.88	1.67	II	626	3.62	1.46	5.98	1.31	6.02	1.18	2.98	0.99	3.14	1.05	1.98	0.47	2	0.45									yes			yes			No	Yes	No	No	No	NR	No	No	No	NR
455	ASIA	RETROSPECTIVE	RETROSPECTIVE	yes	Guo Y, 2020	GDM	87	1.4	0.59	II	88	1.2	0.37	4.6	0.7	4.5	0.7	2.8	0.7	2.5	0.6	1.9	0.52	2	0.37									yes			yes			No	Yes	No	No	No	NR	No	No	No	NR
455	ASIA	RETROSPECTIVE	RETROSPECTIVE	yes	Guo Y, 2020	GDM	87	1.5	0.44	III	88	1.3	0.52	4.8	0.9	4.5	0.7	2.8	0.7	2.5	0.6	1.8	0.37	1.9	0.3									yes			yes			No	Yes	No	No	No	NR	No	No	No	NR
456	ASIA	RETROSPECTIVE	RETROSPECTIVE	yes	Huo Y, 2019	GDM	30	2.79	0.77	II	28	2.52	0.71	5.52	0.87	5.85	0.78	3.34	0.77	3.4	0.62	1.75	0.44	1.94	0.39									yes			yes			No	Yes	No	No	No	No	No	No	No	NR
457	ASIA	RETROSPECTIVE	RETROSPECTIVE		Iimura Y, 2015	GDM	53	2.21	0.36	II	1108	1.94	0.26	6.54	1.1	6.63	1	3.41	0.6	3.38	0.5	2.1	0.3	2.14	0.4										35.5	34.6		22.1	20.3	No	Yes	No	No	No	NR	No	No	No	NR
458	ASIA	RETROSPECTIVE	RETROSPECTIVE		Jin C, 2021	GDM	135	1.2	0.37	I	135	1	0.3									1.7	0.37	1.8	0.3										29	29		22.2	22	No	Yes	No	No	No	No	No	No	No	NR
459	EUROPE	RETROSPECTIVE	RETROSPECTIVE		Kralisch S, 2009	GDM	40	2.2	1.3	II	80	2.1	1.4	6.6	2.2	6.3	1.8	3.8	1.9	3.7	1.6	1.7	0.7	1.9	0.5										33	28		24.9	22.3	No	Yes	No	No	No	NR	No	No	No	NR
460	ASIA	0		yes	Li J, 2015	GDM	35	3.89	1.02	II	43	2.57	1.02	4.9	1.7	4.3	1.1	3.3	0.8	2.6	0.5	1.8	0.4	1.7	0.4									yes			yes			No	Yes	No	No	No	NR	No	No	No	NR
461	ASIA	0			Li J, 2017	GDM	100	2.92	1.36	II	100	2.51	0.79	5.53	1.07	5.02	1.05	3.11	0.92	2.86	0.87	1.62	0.51	1.53	0.37										31.5	29.8		23.3	22.3	No	Yes	No	No	No	NR	No	No	No	NR
462	ASIA	RETROSPECTIVE	RETROSPECTIVE		Li F, 2020	GDM	48	2.08	1.33	II	202	1.95	0.75					2.55	0.87	2.16	0.88	2.09	0.94	1.96	0.61										30	28		23.5	21.1	No	Yes	No	No	No	Yes	No	No	No	NR
463	ASIA	PROSPECTIVE	PROSPECTIVE		Li J, 2021	GDM	80	1.49	0.79	I	317	1.29	0.65	4.62	0.79	4.42	0.78	2.52	0.67	2.36	0.66														29	27		21.7	20.8	No	Yes	No	No	No	No	No	No	No	NR
464	ASIA	0			Li Y, 2021	GDM	359	2.38	1.37	II	273	2.05	0.97	5.42	0.92	5.56	0.92	2.61	0.73	2.69	0.75	1.86	0.42	2.02	0.41										30.7	29.3		23.5	22.9	No	Yes	No	No	No	No	No	No	No	NR
465	ASIA	PROSPECTIVE	PROSPECTIVE		Lin Q, 2023	GDM	197	1.69	0.56	I	209	1.43	0.69																						31.6	30.8		24.1	21.3	No	Yes	No	No	No	NR	No	No	No	NR
466	ASIA	CROSS-SECTIONAL	CROSS-SECTIONAL		Lu L, 2022	GDM	74	2.73	0.21	I	414	1.62	0.14	6.62	0.61	5.12	0.53	4.65	0.54	3.64	0.47	2.51	0.13	2.09	0.23										28	26		25.5	23.5	No	Yes	No	No	No	NR	No	No	No	NR
467	ASIA	CROSS-SECTIONAL	CROSS-SECTIONAL		Lu L, 2023	GDM	83	3.79	1.41	II	649	3.03	1.14	5.85	1.43	4.15	1.18	3.78	0.85	2.83	0.51	1.33	0.42	2.15	0.71										28	29		24.3	22.6	No	Yes	No	No	No	NR	No	No	No	NR
468	ASIA	0			Ma J, 2022	GDM	31	2.24	0.38	II	69	2.17	0.4					1.56	0.29	1.42	0.18	1.31	0.24	1.28	0.3										27.9	27.3				No	Yes	No	No	No	NR	No	No	No	NR
469	AUSTRALIA	0			Meyer B, 2023	GDM	43	2.6	0.89	I	26	1.71	0.69	6.6	1.43	6.18	0.97					1.59	0.49	1.72	0.56										32.2	29.4	yes			No	Yes	No	No	No	NR	No	No	No	NR
469	AUSTRALIA	0			Meyer B, 2023	GDM	43	3.27	1.15	II	26	2.41	0.81	6.56	1.76	6.81	1.17					1.61	0.46	1.65	0.52										32.2	29.4	yes			No	Yes	No	No	No	NR	No	No	No	NR
470	EUROPE	CROSS-SECTIONAL	CROSS-SECTIONAL	yes	Onat T, 2021	GDM	40	1.61	0.79	II	40	1.62	0.58	4.82	1.21	4.74	1.14	2.78	0.47	2.79	0.43	1.2	0.12	1.53	0.15									yes				26.6	24.7	No	Yes	No	No	No	No	No	No	No	NR
471	EUROPE	PROSPECTIVE	PROSPECTIVE	yes	Ozyildirim S, 2023	GDM	87	1.48	0.51	III	36	1.37	0.64	5	0.63	4.61	0.77	3.15	0.55	2.8	0.71	1.18	0.23	1.18	0.26									yes			yes			No	Yes	No	No	No	NR	No	No	No	NR
472	ASIA	0		yes	Prakash G, 2017	GDM	139	2.24	0.59	III	139	1.59	0.47	5.02	0.82	4.66	0.97	3	0.52	2.8	0.97	1.13	0.18	1.14	0.22									yes				28.8	25	No	Yes	No	No	No	NR	No	No	No	NR
473	ASIA	0		yes	Qin L, 2023	GDM	82	2.25	0.8	II	89	2.1	0.64	5.75	1.1	6.04	1	3.24	0.86	3.39	0.78	1.9	0.34	2	0.33									yes						No	Yes	No	No	No	NR	No	No	No	NR
474	EUROPE	0		yes	Radojičić O, 2024	GDM	53	2.47	0.86	III	49	2.13	0.68	6.85	1.26	6.98	1.12	3.85	1.07	3.76	1.08	1.9	0.45	2.22	0.48									yes				25.3	22.8	No	Yes	No	No	No	Yes	No	No	No	NR
475	ASIA	0			Sobki S, 2004	GDM	27	2.86	0.21	At delivery	40	2.93	0.35	6.81	2.08	6.73	1.08	4.02	1.56	3.71	0.95	0.79	0.31	1.97	0.57															No	Yes	No	No	No	NR	No	No	No	NR
476	ASIA	PROSPECTIVE	PROSPECTIVE	yes	Song S, 2021	GDM	239	0.95	0.32	I	843	0.83	0.24	4.02	0.59	3.92	0.55	2.12	0.43	2	0.39	1.41	0.21	1.49	0.25									yes				23.1	21.7	No	Yes	No	No	No	NR	No	No	No	NR
477	ASIA	0		yes	Sun J, 2021	GDM	144	1.11	0.77	I	600	0.98	0.58	4.09	0.9	3.93	0.65	2.12	0.55	2.04	0.53	1.5	0.81	1.42	0.25									yes			yes			No	Yes	No	No	No	NR	No	No	No	NR
478	ASIA	RETROSPECTIVE	RETROSPECTIVE	yes	Sun J, 2022	GDM	80	2.51	0.98	II	79	2.03	0.71	6.12	1.07	5.89	0.89	3.34	0.89	3.26	0.71	1.82	0.36	1.87	0.36									yes				23.5	23.2	No	Yes	No	No	No	NR	No	No	No	NR
479	ASIA	0			Takhshid M, 2015	GDM	75	3.02	1.37	II	70	3.02	1.15	5.97	1.31	6.21	1.32	2.94	0.74	3.07	0.71	1.36	0.35	1.36	0.32										29.4	26.7	yes			No	Yes	No	No	No	NR	No	No	No	NR
480	ASIA	RETROSPECTIVE	RETROSPECTIVE	yes	Tang F, 2023	GDM	660	3.89	1.69	III	1.097	3.67	1.47	5.98	1.24	6.04	1.09	2.98	0.97	3.17	0.98	1.97	0.45	1.97	0.42									yes			yes			No	Yes	No	No	No	NR	No	No	No	NR
481	EUROPE	CROSS-SECTIONAL	CROSS-SECTIONAL	yes	Theodorakopoulou M, 2021	GDM	21	2.2	0.96	II	15	2.2	0.67	6.5	1.19	6.7	1.11	3.9	1.11	3.9	0.96	1.7	0.22	1.9	0.3									yes				30.5	22.1	No	Yes	No	No	No	NR	No	No	Yes	NR
482	EUROPE	CROSS-SECTIONAL	CROSS-SECTIONAL	yes	Tönjes A, 2019	GDM	74	2.47	1.07	II	74	2.36	0.94	6.73	1.34	6.49	1.38	4	1.3	3.95	1.26	1.85	0.47	1.9	0.38									yes			yes			No	Yes	No	No	No	NR	No	No	No	NR
483	EUROPE	PROSPECTIVE	PROSPECTIVE		Torun G, 2023	GDM	50	2.8	0.98	II	50	2.18	0.84	3.29	0.63	2.82	0.58	3.29	0.63	2.82	0.58														31.9	29.4		32.7	27.8	No	Yes	No	No	No	NR	No	No	Yes	NR
484	EUROPE	PROSPECTIVE	PROSPECTIVE		Tutar D, 2022	GDM	40	2.27	0.78	II	40	2.03	0.75	5.85	1.21	6.29	0.98	3.26	1.15	3.67	0.85	1.54	0.26	1.68	0.33										33.3	30.6		28	24.4	No	Yes	No	No	No	No	No	No	No	NR
485	ASIA	RETROSPECTIVE	RETROSPECTIVE		Wang D, 2015	GDM	110	2.18	0.73	II	526	1.95	0.61									1.81	0.44	1.88	0.35										31	29		21	20	No	Yes	No	No	No	NR	No	No	No	NR
486	ASIA	CROSS-SECTIONAL	CROSS-SECTIONAL	yes	Wang X, 2015	GDM	839	2.54	0.87	II	900	2.22	0.68	6.06	1.07	6.1	1.01	3.25	0.9	3.35	0.88	1.96	0.39	2.09	0.42									yes			yes			No	Yes	No	No	No	NR	No	No	No	NR
487	ASIA	RETROSPECTIVE	RETROSPECTIVE	yes	Wang H, 2019	GDM non-obese	35	3.69	0.7	II	35	3.23	0.6	5.91	1.02	5.58	0.71	3.07	0.65	3.05	0.56	1.73	0.2	2.06	0.3									yes				21.9	21.1	No	Yes	No	No	No	NR	No	No	Yes	NR
487	ASIA	RETROSPECTIVE	RETROSPECTIVE	yes	Wang H, 2019	GDM obese	35	3.89	0.9	II	35	3.55	0.8	6.22	1.07	5.92	0.73	3.16	0.74	2.99	0.65	1.61	0.3	1.91	0.4									yes				29.4	29.2	No	Yes	No	No	No	NR	No	No	Yes	NR
488	ASIA	RETROSPECTIVE	RETROSPECTIVE	yes	Wang N, 2021	GDM	532	1.76	0.77	I	516	1.56	0.61					2.35	0.55	2.22	0.56	1.57	0.31	1.66	0.32									yes				23.7	22.7	No	Yes	No	No	No	Yes	No	No	No	NR
489	ASIA	PROSPECTIVE	PROSPECTIVE		Wang X, 2022	GDM	49	1.36	0.61	I	50	1.1	0.41	4.46	0.73	4.11	0.65	2.34	0.6	2.07	0.49	1.48	0.3	1.48	0.29										33.4	32	yes			No	Yes	No	No	No	Yes	No	No	No	NR
490	ASIA	0			Wang W, 2023	GDM	256	2.06	0.91	I	2272	1.72	0.69	5	0.98	4.87	0.94	2.74	0.92	2.61	0.81	1.65	0.46	1.82	0.46										29.6	28	yes			No	Yes	No	No	No	Yes	No	No	No	NR
491	ASIA	CROSS-SECTIONAL	CROSS-SECTIONAL		Wani K, 2020	GDM	123	1.7	0.8	I	375	1.4	0.6	5.4	1.4	5	1.1	3.1	1.3	3.76	1.2	1.3	0.4	1.4	0.3										31.2	28.6	yes			No	Yes	No	No	No	NR	No	No	Yes	NR
492	EUROPE	CROSS-SECTIONAL	CROSS-SECTIONAL	yes	Wójcik M, 2015	GDM	77	2.97	1	II	34	2.53	0.8	6.98	1	6.68	1.2	4.03	1.3	3.76	1.2	1.81	0.5	1.99	0.4									yes				25.1	23.7	No	Yes	No	No	No	NR	No	No	No	NR
493	ASIA	RETROSPECTIVE	RETROSPECTIVE	yes	Xu L, 2013	GDM	120	2.51	0.85	II	60	2.24	0.44	5.95	1.16	5.43	0.87	3.39	0.88	3.58	0.7	2.02	0.42	2.22	0.35									yes				21.5	20.4	No	Yes	No	No	No	NR	No	No	No	NR
494	ASIA	0			Xu M, 2015	GDM	55	3.03	1.01	II	66	2.6	0.83	5.83	1.2	5.86	1.02	3.25	1.06	3.35	1.04	1.61	0.4	1.63	0.36										32	30.6		21.7	20.8	No	Yes	No	No	No	NR	No	No	NR	NR
495	ASIA	0			Yakout S, 2023	GDM	46	1.47	0.67	II	77	1.29	0.59	5.35	1.2	4.7	1	3.4	1.1	2.9	0.7	1.33	0.4	1.34	0.3										30.4	28.5	yes			No	Yes	No	No	No	NR	No	No	Yes	NR
496	ASIA	CROSS-SECTIONAL	CROSS-SECTIONAL		Yi J, 2018	GDM	141	2.39	0.79	II	230	2.27	0.83	6	0.76	6.17	0.95	3	0.88	2.91	0.74	1.67	0.29	1.67	0.29										29	29	yes			No	Yes	No	No	No	NR	No	No	NR	NR
497	NORTH AMERICA	RETROSPECTIVE	RETROSPECTIVE	yes	Zeng Y, 2023	GDM	119	1.84	0.68	NR	542	1.87	0.91	5.17	1.36	5.83	1.32	2.66	0.9	3.15	0.97	1.59	0.4	1.76	0.41									yes			yes			No	Yes	No	No	No	Yes	No	No	NR	NR
498	ASIA	PROSPECTIVE	PROSPECTIVE	yes	Zhang Y, 2015	GDM	186	2.37	1.72	II	330	2.33	1.31	5.12	2.46	4.86	1.56	2.27	1.36	2.21	1.09	1.43	0.81	1.55	0.69									yes			yes			No	Yes	No	No	No	NR	No	No	NR	NR
499	ASIA	PROSPECTIVE	PROSPECTIVE	yes	Zhang H, 2022	GDM	110	2.02	1.06	II	416	1.62	0.65	5.47	0.96	5.31	0.95	2.96	0.7	2.78	0.72	2.65	0.56	2.8	0.58									yes			yes			No	Yes	No	No	No	NR	No	No	NR	NR
500	ASIA	PROSPECTIVE	PROSPECTIVE	yes	Zhao X, 2023	GDM	231	1.13	0.47	I	1091	0.95	0.58	4.06	0.67	3.93	0.69	2.12	0.54	2.03	0.55	1.42	0.29	1.41	0.28									yes			yes			No	Yes	No	No	No	NR	No	No	NR	NR
501	ASIA	PROSPECTIVE	PROSPECTIVE		Guo Y, 2024	GDM																																		No	NR	NR	NR	NR	NR	NR	NR	NR	NR
[truncated: 13 more columns]
