# Supplementary material for: Trimester-Specific Serum Lipid Profiles in Gestational Diabetes Mellitus: A Systematic Review, Meta-Analysis, and Meta-Regression
Source: Medicina (Kaunas). 2025 Jul 17;61(7):1290. doi: 10.3390/medicina61071290 (PMC12300116; doi:10.3390/medicina61071290)
Supplement: Supplementary file 1 [file medicina-61-01290-s001.zip › Supplement material - Table S1. Included studies characteristics.xlsx]

## Sheet: Sheet1
	Study characteristics
Number	Author, year	Country	CONTINENT	Study design	PROSPECTIVE/RETROSPECTIVE	DM type	CRITERIA	DEFFINITION	n Cases	n Controls
1	Hornnes P, 1984	Denmark	EUROPE	prospective cohort	PROSPECTIVE	GDM	NR	NR	9	8
2	Montelongo, 1992	Spain	EUROPE	prospective cohort	PROSPECTIVE	GDM	IADPSG	100gr OGTT	9	12
3	Shelley-Jones, 1993	Australia	AUSTRALIA	prospective cohort	PROSPECTIVE	GDM	Australasian Diabetes In Pregnancy Society (ADIPS)	50 g glucose screening. GDM is diagnosed by the combination of a 1-hour plasma glucose of 9.0 mmol/l or more and a 2-hour plasma glucose level of 7.0 mmol/l or more. The second OGTT was performed using a 75 g oral glucose load Women with a fasting plasma glucose level 2 5.5 mmol/l and/or a 2-hour plasma glucose level of 28.0 mmol/l were retained in the study as members of the gestational diabetes…	16	15
5	Nolan C, 1995	Australia	AUSTRALIA	prospective cohort	PROSPECTIVE	GDM	3-h 50-g oral glucose tolerance test (OGTT) late in pregnancy (gestational age 30 ± 3 weeks)	The criterion used for the classification of GDM was the combination of a 1-h value >9.0 mmol/1 (162 mg/dl) and a 2-h value >7.0 mmol/1 (126 mg/dl).	38	350
6	Meyer B, 1996	Great Brittain	EUROPE	prospective cohort	PROSPECTIVE	GDM	NR	A diagnosis of GDM is made if the 2-hour glucose level after the GTT is ≥8.0 mmo/L.	44	36
7	Koukkou E, 1997	Great Brittain	EUROPE	cross sectional prospective	RETROSPECTIVE	GDM	EASD	plasma glucose concentration > 9 mmol/l 120 minutes after the 75 g oral glucose load.	20	22
8	Clark C, 1997	USA	NORTH AMERICA	prospective cohort	PROSPECTIVE	GDM	3-h 100-g-load oral glucose tolerance test (OGTT).	A positive OGTT was defined as two or more values that were abnormal: fasting 5.3 mmol/1 (96 mg/dl) or above, 1 h 9.5 mmol/1 (172 mg/dl) or above, 2 h 8.3 mmol/1 (150 mg/dl) or above, 3 h 7.4 mmol/1 (134 mg/dl) or above.	52	127
9	Couch S, 1998	USA	NORTH AMERICA	prospective cohort	PROSPECTIVE	GDM	National Diabetes Data Group (NDDG)	two-step screening method, consisting of a 50g glucose challenge test (GCT) and subsequent a 3h 100g oral glucose tolerance test (OGTT) fasting >5.8 , 1h >10.6, 2h>9.2, 3h >8.0.	25	25
11	Bartha J, 2000	Spain	EUROPE	prospective cohort	PROSPECTIVE	GDM	National Diabetes Data Group (NDDG)	All patients that had 50 g-glucose screening (>140 mg/dL) between 24 and 28 weeks’ gestation. In these cases, we performed a 100 g oral glucose load and plasma glucose was measured in the baseline fasting state and at 1, 2 and 3 hour intervals after glucose ingestion. Gestational diabetes mellitus was considered if two or more values were higher than normal (>105, 190, 165 and 145 mg/dL)	34	32
12	Paradisi G, 2002	Italy	EUROPE	prospective cohort	PROSPECTIVE	GDM	National Diabetes Data Group (NDDG)	The OGTT (100-g oral glucose load) was performed after 2 days of a standard diet containing at least 250 g of carbohydrate per day. Samples were collected at 8:00 A.M. (after an overnight fast) and at 60, 120, and 180 min after glucose ingestion and were centrifuged immediately. The glucose and insulin levels during the OGTT were analyzed as the area under the curve (AUC)	13	15
13	Vitoratos G, 2002	Greece	EUROPE	prospective cohort	PROSPECTIVE	GDM	Carpenter and Coustan	24 and 28th weeks of gestation with a 1-hour 50 g oral glucose screening test. After that a 100 g oral glucose load two or more of the following plasma values were met or exceeded: fasting 95 mg/dl, 1 hour 180 mg/dl, 2 hours 155 mg/dl and 3 hours 140 mg/dl.	15	21
15	Seghieri G, 2003	Italy	EUROPE	prospective cohort	PROSPECTIVE	GDM	ADA	100-g, 3-hour oral glucose tolerance test (OGTT) between the 24-28 weeks. GDM was diagnosed in 15 women using the criteria suggested by the American Diabetes Association	15	78
17	Toescu V, 2004	Great Brittain	EUROPE	prospective cohort	PROSPECTIVE	GDM	NR	NR	12	17
18	Ranheim T, 2004	Norway	EUROPE	prospective cohort	PROSPECTIVE	GDM	The National Handbook of Obstetric Care in Norway, 1997	GDM was diagnosed based on a standardized 75 g oral glucose tolerance test (OGTT) in women who either had glucosuria or had a high risk factor for developing diabetes, such as obesity. A positive OGTT test was defined as a 2-h serum blood glucose level >7.8mmol/L	22	29
19	Tarim E, 2004	Turkey	EUROPE	prospective cohort	PROSPECTIVE	GDM	Carpenter and Coustan	3-h 100-g oral glucose tolerance test (OGTT). The cutoff levels for the fasting and the 1-, 2- and 3-h plasma glucose levels are 95, 180, 155 and 140 mg/dL. A patient is diagnosed with GDM if her glucose levels at two or more of the time points exceed these cutoffs	28	210
20	Di Cianni G, 2005	Italy	EUROPE	prospective cohort	PROSPECTIVE	GDM	Carpenter and Coustan	fasting glycaemia: 5.3 mmol/l, 1 h: 10.0 mmol/l, 2 h: 8.6 mmol/ l, 3 h: 7.8 mmol/l. Two or more of the cut-off values must be met or exceeded for a diagnosis of gestational diabetes mellitus (GDM)	36	121
22	Tsai P, 2005	China	ASIA	prospective cohort	PROSPECTIVE	GDM	NR	2-h 75-g oral glucose tolerance tests (OGTTs) GDM was diagnosed according to established criteria (at least two abnormal values during OGTT, when normal glucose values were lower than 5.3, 10.0, and 8.6 mmol/L at 0, 1, and 2 h, respectively)	34	219
25	Tarim E, 2006	Turkey	EUROPE	prospective cohort	PROSPECTIVE	GDM	Carpenter and Coustan	50g oral glucose load screening then 3-h 100-g oral glucose tolerance test (OGTT) cut-off levels for the fasting and the 1-, 2- and 3-h plasma glucose levels are 95, 180, 155, and 140 mg/dL, respectively	30	40
28	Qui C, 2007	USA	NORTH AMERICA	case-control	RETROSPECTIVE	GDM	National Diabetes Data Group (NDDG)	Women were classified as having GDM if two or more of the following plasma glucose concentrations obtained during the 100 gram 3-hour OGTT test were abnormal: fasting ≥ 105 mg/dl; 1-hour ≥ 190 mg/dl; 2-hour ≥ 165 mg/dl; 3-hour ≥ 145 mg/dl	105	96
29	Altinova A, 2007	Turkey	EUROPE	case-control	RETROSPECTIVE	GDM	ADA	A screening 50-g oral glucose challenge test (GCT) was performed in all subjects. Women with blood glucose levels 4140 mg/dl at the screening test underwent a 3-h oral glucose tolerance test (OGTT) with 100-g glucose load. GDM was defined as having two or more abnormal values at OGTT (normal glucose values are: fasting 595, 1-h5180, 2-h5155 and 3-h5140 mg/dl) between 24 and 28 weeks of gestation	34	31
31	Di Cianni G, 2007	Italy	EUROPE	NR	NR	GDM	Carpenter and Coustan	3-h 100-g OGTT. fasting plasma glucose ≤5.2 mmol/l, ≤10 mmol/l at 1 h, ≤8.6 mmol/l at 2 h, and ≤7.7 mmol/l at 3 h. GDM was diagnosed when two or more plasma glucose levels exceeded these cutoff values	726	2568
32	Grissa O, 2007	Tunisia	AFRICA	case-control	RETROSPECTIVE	GDM	WHO	NR	59	60
33	Sánchez-Vera I, 2007	Spain	EUROPE	nested case-control	RETROSPECTIVE	GDM	ADA	Briefly, a glucose challenge test was performed at week 24 of gestation on all pregnant women. All women with a glucose value greater than 140 mg/dL were submitted to an oral glucose tolerance test 1 hour after the administration of 50 g of glucose. *** no further infomartion was given.	62	45
34	Molnar J, 2008	Hungary	EUROPE	NR	NR	GDM	WHO	75gr OGTT 24-28 weeks of gest	17	20
35	Bartha J, 2008	Spain	EUROPE	NR	NR	GDM	Third Workshop-Conference on gestational diabetes mellitus	3h OGTT 100 gr glucose: cut-off points: 105, 190, 165 and 145 mg/dL).	30	20
36	Szymanska M, 2008	Poland	EUROPE	NR	NR	GDM	NR	GDM was diagnosed on a basis of fasting glucose, 50-g glucose challenge test (GCT) or 75-g oral glucose tolerance test (OGTT). Fasting glucose above 124mg/ dl, recorded twice, was considered abnormal and the woman had GDM diagnosed. Abnormal result of GCT was defined as a 1-h glucose value of 200mg/dl or more. If the 1-h glucose value was between 140 and 199 mg/ dl, OGTT was conducted as soon as …	81	41
37	Davari-Tanha F, 2008	Iran	ASIA	prospective case-control	RETROSPECTIVE	GDM	NR	Screening is performed with a 50-g oral glucose load, and a patient is considered negative when their blood glucose is 135 mg/dl. Women with blood glucose levels>135 mg/dl undergo a 3 h 100-g oral glucose tolerance test (OGTT). The cutoff levels for the fasting and the 1-, 2- and 3- h plasma glucose levels are 95, 180,155 and 140 mg/dl respectively. A patient is diagnosed with GDM if her glucose …	40	40
38	Akturk M, 2008	Turkey	EUROPE	NR	NR	GDM	ADA	Screening of a 50-g oral glucose challenge test (GCT) was performed for all subjects. Women with blood glucose levels above 140 mg/dl at the screening test underwent an oral glucose tolerance test (OGTT). GDM was diagnosed when subjects had two or more abnormal values for the OGTT (normal values are fasting <95, 1-h<180, 2-h<155, and 3-h<140 mg/dl) between 24-28 weeks	47	31
39	Idzior-Walus B, 2008	Poland	EUROPE	NR	NR	GDM	WHO	(OGTT) with 75 g glucose. No additional info was given.	44	17
40	Rizzo M, 2008	Turkey	EUROPE	case-control	RETROSPECTIVE	GDM	ADA	A screening 50-goral glucose challenge test was performed in all subjects. Women with blood glucose levels > 7.0 mmol/l at the screening test underwent the3-h oral glucose tolerance test (OGTT) with 100 g glucose load performed between 24 and 28 weeks’ gestation.	27	23
42	McGrowder D, 2009	Jamaica	NORTH AMERICA	retrospective case-control	RETROSPECTIVE	GDM	IADPSG	All women in the study were screened at nine weeks of gestation for glucose intolerance using the 50 g glucose O’Sullivan Test (5). Women with plasma glucose concentrations ≥ 7.8 mmol/L subsequently underwent 75 g of oral glucose tolerance test (OGTT), with threshold plasma glucose concentra tions of 5.3, 10.2, and 8.6 mmol/L for fasting, 1 hour and 2 hour respectively. The O’Sullivan Test was re…	84	90
43	Vijayalaxmi KD, 2009	India	ASIA	NR	NR	GDM	NR	NR	25	182
44	Kuzmicki M, 2009	Poland	EUROPE	case-control	RETROSPECTIVE	GDM	WHO	NR	81	82
45	Habib F, 2009	Saudi Arabia	ASIA	cross-sectional descriptive study	RETROSPECTIVE	GDM	ADA	1 h after a 50-g oral glucose challenge test at 28 weeks of gestation. A diagnostic oral glucose Tolerance test was performed on the subset of females whose plasma glucose concentrations exceeded the glucose threshold value (140 mg/dl). ***no futher info	100	100
46	Bo S, 2009	Italy	EUROPE	NR	NR	GDM	Carpenter and Coustan	screening with 50-g oral glucose test (oral glucose challenge test, OGCT) at 24-28 weeks of gestational age. A positive screening result was a 1-hour serum glucose concentration _x0001_ 7.8 mmol/L. which is followed with 3-hour OGTT (oral glucose tolerance test) with 100 g glucose. 5.3 mmol/L (fasting), 10.0 mmol/L (1 h), 8.6 mmol/L (2 h), 7.8 mmol/L (3 h).	500	500
47	Su Y, 2010	China	ASIA	NR	NR	GDM	ADA	100 g oral glucose tolerance test (OGTT) following an abnormal result (plasma glucose > 7.8 mmol/L at 1 h postchallenge) on a screening 50 g glucose challenge test (GCT) at gestational week 24–28.	63	58
48	Stein S, 2010	Germany	EUROPE	NR	NR	GDM	Austrian Diabetes Association	Gestational diabetes mellitus was defined as at least 1 elevated plasma glucose value during a 75-g, 2-hour oral glucose tolerance test (oGTT) with the following threshold glucose concentrations: fasting, at least 95 mg/dL; 1 hour, at least 180 mg/dL; and 2 hours, at least 155 mg/dL	40	80
49	Grissa O, 2010	France	EUROPE	NR	NR	GDM	NR	GDM was diagnosis when fasting glucose ≥ 5.5 mmol/l. The severity of GDM was categorized according to the fasting plasma glucose level on the	30	30
50	Coskun A, 2010	Turkey	EUROPE	prospective case-control	RETROSPECTIVE	GDM	Carpenter and Coustan	patients between 24 and 28 weeks of gestation with a 50-g oral glucose challenge test (OGCT). Women with serum glucose5140 mg/g at 1 h after the OGCT were considered normal. If their serum glucose concentration was ±140 mg/dl at 1 h after the OGCT, we performed a 3-h 100-g oral glucose tolerance test (OGTT). two or more of the following plasma values were met or exceeded: fasting, 95 mg/dl; 1 h, …	21	24
51	Pfau D, 2010	Germany	EUROPE	NR	NR	GDM	IADPSG	GDM was diagnosed if one or more plasma glucose levels were elevated during a 75 g, 2 h oral glucose tolerance test (oGTT) using the following threshold plasma glucose levels: fasting 6 5.3 mmol/l; 1 h 6 10.0 mmol/l; 2 h 6 8.6 mmol/l.	40	80
52	Santos I, 2010	Brasil	SOUTH AMERICA	NR	NR	GDM	ADA	NR	150	600
53	Paradisi G, 2010	Italy	EUROPE	prospective cohort study	PROSPECTIVE	GDM	ADA	100 g OGTT. GDM was diagnosed by two abnormal values following the 100-g load with normal values of 95, 180, 155 and 140 mg/dl for the fasting 1, 2 and 3 h post-load, respectively	12	38
54	Akturk M, 2010	Turkey	EUROPE	NR	NR	GDM	ADA	50-g glucose challenge test (GCT) between 24 and 28 weeks. Oral glucose tolerance test (OGTT) with 100-g glucose was performed in subjects with 1-h glucose level [140 mg/dl in GCT. GDM was defined if two or more abnormal values were observed in OGTT (normal glucose values are: fasting\95, 1-h\180, 2-h\155, and 3-h\140 mg/dl)	54	69
55	Retnakaran R, 2010	Canada	NORTH AMERICA	prospective cohort	PROSPECTIVE	GDM	National Diabetes Data Group (NDDG)	50 g glucose challenge test (GCT) in the late second trimester, followed by referral 3-h, 100-g OGTT) if the screening test is abnormal (1 h plasma glucose_x0001_7.8 mmol/liter).	136	87
56	Savvidou M, 2010	Great Britain	EUROPE	nested case-control	RETROSPECTIVE	GDM	WHO	75-g load, 2-h oral glucose tolerance test (OGTT). Gestational diabetes was defined by one abnormal plasma glucose value following the OGTT, with normal values of ±7 and ±7.8 mmol/l for fasting and 2-h postprandial values	124	248
57	Culha C, 2011	Turkey	EUROPE	NR	NR	GDM	ADA	All subjects underwent a 50-g oral glucose challenge test (GCT), and women with blood glucose levels exceeding 140 mg/dL in this test were given a 100-g 3-h oral glucose tolerance test (OGTT). Patient who had two or more abnormal readings (normal values: fasting <95, 1 h <180, 2 h <155, and 3 h <140 mg/dL) in OGTTs performed between weeks 24 and 28 were diagnosed with GDM	24	20
58	Saucedo R, 2011	Mexico	NORTH AMERICA	prospective case-control	RETROSPECTIVE	GDM	ADA	GDM was diagnosed by a 2-h 75-g oral glucose tolerance test (OGTT) at 24e28 weeks of gestation, the cut-off values being O5.2 mmol/l fasting, O10.0 mmol/l at 1 h and O7.8 mmol/l at 2 h	60	60
59	Makgoba M, 2011	Great Britain	EUROPE	case-control	RETROSPECTIVE	GDM	WHO	GDM was defined by at least one abnormal plasma glucose value following the oral glucose tolerance test (OGTT) with normal values of ,6 and ,7.8 mmol/L for the fasting and 2-h postprandial samples.	90	158
60	Schaefer-Graf U, 2011	Germany	EUROPE	NR	NR	GDM	Carpenter and Coustan	75-g oral glucose tolerance test according to Carpenter and Coustan criteria (5.0 ⁄ 10.0 ⁄ 8.6 mmol ⁄ l)	150	190
61	Gomathi KG, 2011	UAE	ASIA	prospective case control study	RETROSPECTIVE	GDM	NR	Pregnant women were screened by an initial screening test. A 50-g oral glucose load was given to the women after 12 hours of fasting and the plasma glucose concentration measured 1 hour(h) after ingestion of glucose (Glucose Challenge Test [GCT]). Thirty six women with 1h plasma glucose levels of < 140 mg/dL were taken as normal and represented our control group. A diagnostic OGTT was performed o…	26	36
62	Giannubilo S, 2011	Italy	EUROPE	longitudinal case-control	RETROSPECTIVE	GDM	NR	GDM was diagnosed based on the results of the OGTT, by a 3-h, 100-g oral glucose tolerance test (OGTT) following an abnormal result on a screening 50-g glucose challenge test (plasma glucose ± 7.8 mmol/L, 1 h post challenge).	40	40
63	Caglar G, 2011	Turkey	EUROPE	NR	NR	GDM	NR	Glucose test (50 g in all women) was performed at 24 – 28 weeks of gestation in all participants [18] . Screen positive (plasma glucose ≥ 140 mg/dL) women further underwent a 100 g glucose tolerance test (GTT). Screen negative (plasma glucose < 140 mg/dL in 50 g) results or one abnormal plasma glucose level in 100 g GTT, were considered as a non-GDM pregnancy. If two of four plasma glucose levels…	19	15
64	Ozuguz U, 2011	Turkey	EUROPE	prospective case-controlled	RETROSPECTIVE	GDM	Carpenter and Coustan	50 gr oral glucose tolerance test (OGTT). Those with 1st hour glucose levels of ±140 mg/dl were considered candidates for GDM prompting further evaluation with a 100 g OGTT. Results of OGTT were interpreted according to the criteria by Carpenter and Coustan [4]. Baseline, 1st, 2nd and 3rd hours values of <95 mg/dl, <180 mg/dl, <155 mg/dl and <140 mg/dl, respectively, are considered normal. A diag…	61	40
65	Zhaoxia L, 2012	China	ASIA	NR	NR	GDM	National Diabetes Data Group (NDDG)	A 75 g OGTT was performed following an overnight fast. Peripheral blood samples were collected at baseline, 1, 2, and 3 h following the administration of oral gluco	28	32
66	Ghafoor S, 2012	Pakistan	ASIA	NR	NR	GDM	ADA	75g OGTT. At least two values had to exceed the criteria endorsed by the American Diabetes Association (95/180/155mg/dl)	46	50
67	Winhofer Y, 2010	Austria	EUROPE	NR	NR	GDM	ADA	2-h oral glucose tolerance test (OGTT). fasting plasma glucose values_x0001_95 mg/dl, 1-h postload 75-g glucose value _x0001_180 mg/dl, or 2-h postload glucose value _x0001_155 mg/dl. GDM was diagnosed when one value was pathological.	26	52
68	Farhan S, 2012	Austria	EUROPE	case-control	RETROSPECTIVE	GDM	IADPSG	GDM was diagnosed according to the criteria of the 4th International. Workshop Conference on GDM [8]. After an overnight fast for at least 12 h, blood samples for the measurement of glucose, insulin, and C-peptide were taken at baseline as well as at 30, 60, 90, and 120 min after ingestion of 75 g glucose.	10	10
69	Ping F, 2012	China	ASIA	NR	NR	GDM	ADA	all pregnant women in outpatient were subjected to a standardized 50 g glucose challenge test (GCT) at a time period from the 24 to 28th gestational week. Subjects with 1 h plasma glucose level _x0003_ 7.8 mmol/L were considered as GCT positive (GCT+) and underwent an additional oral glucose tolerance test (OGTT) with 100 g glucose 1 week later. Diagnosis was based on the ADA criteria [1]. The gl…	488	582
70	Vural M, 2012	Turkey	EUROPE	NR	NR	GDM	Carpenter and Coustan	As a routine screening test, the 50 g OGTT was performed independent of the time of day or any previous meals (16). A 100 g, 3 h OGTT was recommended to all patients whose 1 h test result is over or equal to 140 mg/dL. OGTT was performed in themorning after at least 8 h fasting.Women who had two ormore abnormal values according to the Carpenter–Coustan criteria were diagnosed to have GDM Women wh…	39	40
71	Naf S, 2012	Spain	EUROPE	prospective analytic case-control	RETROSPECTIVE	GDM	National Diabetes Data Group (NDDG)	All of the women who participated underwent a 3-h, 100-g oral glucose tolerance test (OGTT) Following the Spanish GDM guidelines and according to the OGTT, women with 2 or more values above the threshold proposed by the National Diabetes Data Group	77	130
72	Baykus Y, 2012	Turkey	EUROPE	NR	NR	GDM	ADA	All the pregnant women who were in the period between weeks 24 and 28 of their pregnancy were subjected to a one-hour 50 gramglucose challenge test and venous plasma samples were taken to determine their glucose levels an hour after the test. The threshold value for the plasma blood sugar, studied using the glucose oxidasemethod in keeping with the American Diabetes Association, was accepted as 1…	20	20
73	Alanbay I, 2012	Turkey	EUROPE	NR	NR	GDM	Carpenter and Coustan	the women with abnormal 1-h 50 g (≥140 mg/dL) glucose challenge test (GCT) were recruited at this study. Then, those women were scheduled for a 100 g oral glucose tolerance test (OGTT) and serum samples for fasting blood glucose and other parameters were taken and stored. Blood was then drawn for glucose measurements at 60, 120 and 180 min post-load. GDM diagnosis was determined by Carpenter and …	37	42
74	Rezvan N, 2011	Iran	ASIA	NR	NR	GDM	Carpenter and Coustan	all women were evaluated with a 50-g glucose challenge test (GCT). Women with plasma glucose C130 mg/dL at 1 h after the GCT are subjected to a 100-g oral glucose tolerance test (OGTT). Plasma glucose concentrations were measured at 0, 1, 2 and 3 h after glucose ingestion. The diagnosis of gestational diabetes was based upon the criteria of Carpenter and Coustan [18], by which after a 100-g oral …	35	35
75	Khan R,2012	Pakistan	ASIA	NR	NR	GDM	NR	75gm oral glucose tolerance test (OGTT),	103	97
76	Cocelli V, 2012	Turkey	EUROPE	prospective non-randomized controled study	PROSPECTIVE	GDM	WHO	NR	62	61
79	Gkiomisi A, 2013	Greece	EUROPE	NR	NR	GDM	IADPSG	the diagnosis of GDM was established when at least one glucose value during a 75 g 2 h OGTT was equal or exceeding the following thresholds: fasting, 5.1 mmol/L (92 mg/dL); 1 h, 10.0 mmol/L (180 mg/dL); and 2 h, 8.5 mmol/L (153 mg/dL).	44	44
80	Atay A, 2013	Turkey	EUROPE	NR	NR	GDM	ADA	Screening with the 2-hour 75 g oral glucose tolerance test (OGTT) was performed. The diagnosis of GDM was confirmed if two or more values equal or exceed upper limit of following; fasting 95 mg/dl, 1-hour 180 mg/dl, 2-hour 155 mg/dl	65	66
81	Park S, 2013	South Korea	ASIA	NR	NR	GDM	Carpenter and Coustan	50 g glucose challenge test. Women with a negative result were deemed non-GDM and those testing positive were administered a 100 g, 3-h oral glucose tolerance test and GDM was identified according to criteria outlined by Carpenter and Coustan	117	136
82	Khan R, 2013	Pakistan	ASIA	NR	NR	GDM	NR	NR	103	97
83	dos Santos-Weiss I, 2012	Brazil	SOUTH AMERICA	case control study	RETROSPECTIVE	GDM	ADA	NR	288	288
84	Soydinc S, 2013	Turkey	EUROPE	NR	NR	GDM	Carpenter and Coustan	the diagnosis of GDM is based on the presence of 2 or more of the following factors: a fasting serum glucose concentration greater than 95 mg/dL,a one hour serum glucose concentration exceeding 180 mg/dL, a two hour serum glucose concentration greater than 155 mg/dL, and/or a three hour serum glucose concentration exceeding 140 mg/dL.	42	33
86	Kärkkäinen H, 2013	Finland	EUROPE	NR	NR	GDM	authors criteria	OGTT between 26-28 weeks of gest 75 g glucose with positive results over 0 min 4.8 mmol/L; 1h 11.2mmol/L; 2h 9.9 mmol/l.	42	32
87	Agakidou E, 2013	Greece	EUROPE	prospective case-control study	RETROSPECTIVE	GDM	NR	All pregnant women were screened for gestational diabetes between the 26th and 28th week of gestation. The 2-hour oral glucose tolerance test using a loading dose of 75 g of glucose was performed. The plasma glucose threshold values for the diagnosis of gestational diabetes were 95 mg/dL, 180 mg/dL, and 155 mg/dL for the fasting, 1-hour, and 2-hour glucose values, respectively.	27	27
88	Eslamian R, 2013	Iran	ASIA	prospective cohort study	PROSPECTIVE	GDM	Carpenter and Coustan	all pregnant women were screened using a 50 g oral glucose challenge test (OGCT) at 24-28 weeks of gestational age. Women with 1 hour glucose level of 140 mg/dl or more (positive screening OGCT) were given a 3- hour 100 g glucose tolerance test (OGTT) According to Carpenter and Coustan criteria women who displayed two serum glucose concentrations (fasting ≥95 mg/dl, 1h>180 mg/dl, 2h>155 mg/dl, 3h…	112	159
89	Barden, A 2013	Australia	AUSTRALIA	prospective case–control study	RETROSPECTIVE	GDM	Australasian Diabetes In Pregnancy Society (ADIPS)	All the women were referred for a 75-g oral glucose tolerance at 28 weeks gestation. Criteria: fasting glucoseX5.5 mmol l–1 and/or a 2-h glucoseX8.0 mmol l–1, after a 75-g oral glucose tolerance test).	53	72
90	Ortega-Senovilla S, 2013	Spain	EUROPE	NR	NR	GDM	Carpenter and Coustan	75-g oral glucose tolerance test at 26 weeks of gestation interpreted according to the criteria of Carpenter and Coustan (95/ 180/155 mg/dL)	40	45
91	Todoric J, 2013	Austria	EUROPE	NR	NR	GDM	ADA	universal screening for GDM that was performed with a 2 h, 75 g oral glucose tolerance test (OGTT) between the 24th and 28th weeks of gestation.	64	165
93	Wang D, 2013	China	ASIA	NR	NR	GDM	Ministry of Health (MOH) of China	The diagnosis of GDM was made when any of the following plasma glucose values were met or exceeded during a 75-g, 2-hour oral glucose tolerance test (OGTT) at 24–28th weeks of gestation: fasting, 5.1 mmol/L, 1 hour, 10.0 mmol/L, and 2 hours, 8.5 mmol/L, according to the criteria established by the Ministry of Health (MOH) China [27]. Before the diagnostic 75-g OGTT was done, a fasting plasma gluc…	30	60
94	Yousefzadeh G, 2013	Iran	ASIA	NR	NR	GDM	NR	GDM was defined as a plasma glucose concentration of _x0003_200 mg/dl one hour after administration of a 50-g glucose challenge in the absence of a 3-h, 100-g OGTT or two or more abnormal plasma glucose values in a 3-h, 100-g OGTT.	60	30
95	Al-Hakeem M, 2014	Saudi Arabia	ASIA	case-control study	RETROSPECTIVE	GDM	NR	3h OGTT - no further info	200	300
96	Kuzmicki M, 2014	Poland	EUROPE	NR	NR	GDM	NR	GDM with a 75 g 2-h oral glucose tolerance test (OGTT) GDM was diagnosed on the basis of the following threshold glucose levels: fasting _x0003_100 mg/dl (5.5 mmol/l), 1 h _x0003_180 mg/dl (10.0 mmol/l) and 2 h _x0003_140 mg/dl (7.8 mmol/l).	130	140
97	Atay A, 2014	Turkey	EUROPE	NR	NR	GDM	ADA	Screening with the 2-hour 75 g oral glucose tolerance test (OGTT) was performed. The diagnosis of GDM was confirmed if two or more values equal or exceed the upper limit of the following; fasting 95 mg/dL, 1-hour 180 mg/dL, 2-hour 155 mg/dL.	68	73
98	Wójcik M, 2014	Poland	EUROPE	NR	NR	GDM	WHO	GDM was diagnosed if one or more plasma glucose levels were elevated during a 75 g, 2 h oral glucose tolerance test (OGTT), according to the Polish Diabetes Association (PDA; modified WHO criteria)	132	43
99	Javadian P, 2013	Iran	ASIA	NR	NR	GDM	ADA	An OGCT was performed between the 24th to 28th weeks of pregnancy. Patients were asked to intake 50 g of glucose and their plasma glucose level was measured after an hour. The OGCT was performed regardless of the time of day or the time since the last meal. Patients with a blood glucose level of 135 mg/dL or higher in the OGCT were referred for OGTT	52	50
100	Ebert T, 2014	Germany	EUROPE	NR	NR	GDM	ADA	GDM was diagnosed if one or more plasma glucose levels were elevated during a 75 g, 2 h oral glucose tolerance test (oGTT) according to the criteria of the American Diabetes Association [13]. The following threshold plasma glucose levels were used: fastingP5.1 mmol/l; 1 hP10.0 mmol/l; 2 hP8.5 mmol/l.	74	74
101	Liang Zhaoxia, 2014	China	ASIA	case control study	RETROSPECTIVE	GDM	National Diabetes Data Group (NDDG)	OGTT with 100 g glucose in 300 ml water, and a 2-ml venous blood samples were collected at 1 h, 2 h and 3 h afterwards.	35	35
102	Bullon, 2013	Spain	EUROPE	case control study	RETROSPECTIVE	GDM	National Diabetes Data Group (NDDG)	The screening O´Sullivan test - a nonfasting oral glucose challenge test, in which venous blood was sampled 1 h after a 50 g oral glucose load. When this screening test showed blood glucose value of ≥ 140 mg/dl or lower than 200 mg/dl the women were considered as positive for the O´Sullivan test (POT). A diagnosis of GDM was then made if ≥2 values on the 3-h OGGT were above reference limits: fast…	26	162
103	Guimarães, 2014	Brasil	SOUTH AMERICA	case control study	RETROSPECTIVE	GDM	WHO	An initial screening of fasting glucose was done during the first appointment: fasting glucose between 4.7 and 6.1 indicated the need for an oral glucose tolerance test (OGTT). OGTT values > 6.1 and/or 7.8 in fasting and postprandial conditions, respectively, confirmed GDM.	150	295
104	Houde, 2014	Canada	NORTH AMERICA	prospective observational study	RETROSPECTIVE	GDM	WHO	Glycaemia ⩾7.8 mmol/l, following the 2-h post 75 g-oral glucose tolerance test (OGTT) between the 24th and 28th weeks of gestation.	27	99
105	Atay, 2013	Turkey	EUROPE	case control study	RETROSPECTIVE	GDM	Carpenter and Coustan	A screening 1-h 50-g oral glucose tolerance test (OGTT) was performed between 24 and 28 weeks of gestation. Subjects with fasting glucose levels exceeding 5.8 or first-hour glucose levels of 7.8 were considered candidates for GDM prompting further evaluation with a 100-g OGTT. Baseline, first-, second-, and third-hour values of <5.3, <10 , <8.6 mg/dl, and < 7.8, respectively, are considered norma…	37	38
106	Rubeaan, 2014	Saudi Arabia	ASIA	cross sectional	RETROSPECTIVE	GDM	IADPSG	FPG ≥ 5.1 mmol/L	201	328
107	Wei, 2014	China	ASIA	prospective observational study	RETROSPECTIVE	GDM	Chinese medical assosiaction	Two-step OGTT: 50-gram glucose and if after 1h glycemia is over 7.8 mmol, the second step was done. Second step is a 3h OGTT. Normal values are fasting <5.6mmol / L, 1h <10.3, 2h <8.6, 3h <6.7 mmol/L. If two or more values are above diagnostic criteria, patients are diagnosed with GDM and if only one is higher that they are considered to be GIGT (gestational impared glucose tolerance)	76	86
108	Wei, 2014	China	ASIA	case control study	RETROSPECTIVE	GDM	IADPSG	GDM diagnosed when one or more values met or exceeded the following: fasting 5.1 mmol/l, 1 h post glucose 10.0 mmol/l, and 2 h post glucose 8.5 mmol/l.	37	26
109	Reyes Lopez	Mexico	NORTH AMERICA	cross sectional	RETROSPECTIVE	GDM	ADA	No further information was provided	90	108
110	Saucedo R, 2014	Italy	EUROPE	prospective cohort	PROSPECTIVE	GDM	ADA	GDM was diagnosed at 24–28 weeks of gestation by an oral glucose tolerance test following the ADA criteria	60	60
111	Hesham, 2015	Saudi Arabia	ASIA	cross sectional	RETROSPECTIVE	GDM	ADA	GDM was diagnosed at 24–28 weeks of gestation by an oral glucose tolerance test following the ADA criteria	112	218
112	Beigi, 2015	Iran	ASIA	case control	RETROSPECTIVE	GDM	ADA	GDM diagnosed by one of by the presence of one of the three criteria including fasting blood glucose over 5.1, 1 h blood glucose over 10, and 2 h blood glucose over 8.5	40	40
113	Trebotic, 2015	Austria	EUROPE	cross sectional	RETROSPECTIVE	GDM	IADPSG	FPG ≥ 5.1 mmol/L	21	19
114	Telejko, 2015	Poland	EUROPE	case control	RETROSPECTIVE	GDM	Polish Diabetes Association (PDA)	At least one elevated plasma glucose value during a 75 g oral glucose tolerance test (OGTT) from 24 to 32 weeks gestation, with the following threshold glucose concentrations: fasting ≥ 5.5 mmol/l, 1 h ≥ 10.0 mmol/l and 2 h ≥ 7.8 mmol/l.	49	30
115	Lehmann, 2015	Germany	EUROPE	case control	RETROSPECTIVE	GDM	IADPSG	All of the individuals reported underwent an oral 75g glucose tolerance test. Following an overnight fast of at least 8h, 75g glucose was ingested at 8:00 A.M.; plasma glucose and insulin concentrations were determined before and after 30, 60, 90, and 120min. GDM diagnosed when fasting blood glucose > 5.1 mmol/l, 1h> 10mmol/l and 2 h>8.5mmol/	9	15
116	Simon Muela, 2015	Spain	EUROPE	case control	RETROSPECTIVE	GDM	Diabetes and pregnancy Spanish group	3h OGTT	66	71
117	Megia A., 2015	Italy	EUROPE	prospective cohort study	PROSPECTIVE	GDM	National Diabetes Data Group (NDDG)	Gestational diabetes mellitus (GDM) was diagnosed according to Spanish national guidelines using the National Diabetes Data Group (NDDG, 1979) criteria. A 100g oral glucose tolerance test (OGTT) was performed between 26–30 weeks of gestation.	79	78
118	Altinova A, 2015	Turkey	EUROPE	NR	NR	GDM	IADPSG	GDM had been referred for a 100-g oral glucose tolerance test (OGTT) following an abnormal result on a screening 50-g glucose challenge test (GCT) (serum glucose>140 mg/dl at 1 h after glucose). GDM was defined as having two or more abnormal values at OGTT (normal glucose values are: fasting<95, 1 h<180, 2 h<155 and 3 h<140 mg/dl) between 24 and 28 weeks of gestation. 75-g OGTT was performed to r…	30	35
120	De Melo SF, 2015	Brazil	SOUTH AMERICA	NR	NR	GDM	ADA	NR	200	200
121	Gueuvoghlanian-Silva BY, 2015	Brazil	SOUTH AMERICA	cross-sectional analytical study	RETROSPECTIVE	GDM	IADPSG	All participants had been tested for GDM at 24–28 weeks through a 2-hours, 75g oral glucose tolerance test. Women were diagnosed with GDM according to the IADPSG recommendations fasting glucose between 5.11 and <7.00 mmol/L and/or 1-hour post 75 g load ≥10.00 mmol/L and/or 2-hour post 75 g load between 8.50–11.06 mmol/L.	30	30
122	Takhshid MA, 2015	Iran	ASIA	NR	NR	GDM	ADA	OGTT was performed according to the American Diabetes Association 2009 criteria, between the 24th and 28th week of gestation	70	70
123	Takhshid MA, 2015	Iran	ASIA	NR	NR	GDM	ADA	GDM diagnosis was performed based on American Diabetes Association 2009 criteria, between the 24-28th week of gestation	65	70
124	Wurst U, 2015	Germany	EUROPE	cross-sectional study	RETROSPECTIVE	GDM	ADA	GDM was defined as one or more elevated plasma glucose levels during a 75 g 2 h oral glucose tolerance test (oGTT) according to the criteria of the American Diabetes Association. The following threshold plasma glucose levels were used: fasting>5.1 mmol/l; 1 h>10.0 mmol/l; 2 h>8.5 mmol/l	74	74
125	Li XM, 2015	China	ASIA	NR	NR	GDM	NR	GDM was diag-nosed if the plasma glucose levels were elevated during a75 g, 2 h oral glucose tolerance test (OGTT) using the fol-lowing threshold plasma glucose levels: fasting ≥ 5.1 mmol/L;1h ≥ 10.0 mmol/L; 2h ≥ 8.5 mmol/L.	48	42
126	Korkmazer E, 2015	Turkey	EUROPE	case – control study	RETROSPECTIVE	GDM	Carpenter and Coustan	All 116 women underwent a 50 g oral glucose challenge test (GCT) for GDM screening between 24 and 28 weeks ’ gestation. Independently from GCT results, a 100 g oral glucose tolerance test (OGTT) was performed in the morning aft er overnight fasting. GDM diagnosis was based on an abnormal GCT and abnormal OGTT, as recommended by the Carpenter and Coustan criteria.	39	40
127	Jia X, 2014	China	ASIA	case–control study.	RETROSPECTIVE	GDM	Hyperglycemia and Adverse Pregnancy Outcome (HAPO) study	GDM was defined according to the results of the Hyperglycemia and Adverse Pregnancy Outcome (HAPO) study: if fasting venous plasma glucose exceeds 92 mg/dL or 1 h 180 mg/ dL or 2 h 153 mg/dL after glucose loading (a 75 g 2-h oral glucose tolerance test, OGTT)	86	92
128	Iyidir OT, 2014	Turkey	EUROPE	NR	NR	GDM	Carpenter and Coustan	All pregnant women included in this study were screened for GDM using a 50-g glucose challenge test (GCT). Women with a 1-h glucose level of 140 mg/dl or more proceeded to 100-g oral glucose tolerance test (OGTT) using Carpenter and Coustan guidelines. Women with two or more abnormal values were diagnosed as having GDM.	26	24
129	Li G, 2015	China	ASIA	prospective cohort study	PROSPECTIVE	GDM	NR	NR	379	2166
131	Wang C, 2016	China	ASIA	retrospective study	RETROSPECTIVE	GDM	NR	The GDM diagnostic criteria in this study followed the new criteria amended in August 2014 in China, which recommended that the diagnosis of GDM should be made when any one value met or exceeded a 0 h glucose level of 5.1 mM, a 1 h glucose level of 10.0 mM, and a 2 h glucose level of 8.5 mM after a diagnostic 75-g OGTT between the 24th and 28th week of gestation. A 0-h glucose level of 7.0 mM or …	1062	4203
132	Du M, 2015	China	ASIA	NR	NR	GDM	National Diabetes Data Group (NDDG)	GDM is diagnosed if the results of an oral glucose tolerance test include two or more plasma glucose concentrations meeting or exceeding the following values: fasting glucose more than 5.8 mmol/l, 1-hour postchallenge value more than 10.6 mmol/l, 2-hour postchallenge value more than 9.2 mmol/l, 3-hour post- challenge value more than 8.1 mmol/l.	38	38
133	Demirpençe M, 2016	Turkey	EUROPE	cross-sectional study	RETROSPECTIVE	GDM	IADPSG	Diagnosed by 75-gram oral glucose tolerance test (OGTT). The diagnosis of GDM was established according to the International Association of the Diabetes in Pregnancy Study Groups (IADPSG) criteria. Subjects meeting at least two criteria-fasting blood glucose ≥95 mg/dL, a blood glucose level of ≥180 mg/dL and ≥153 mg/dL during OGTT at 60 minutes and 120 minutes, respectively-were diagnosed as havi…	20	11
135	Zhang Y, 2016	China	ASIA	NR	NR	GDM	IADPSG	GDM is defined as having one or more abnormal values from the 2-h, 75-g oral glucose tolerance test between 24 and 28 weeks of gestation, with the cutpoints of 5.1 mmol/L (92 mg/dL) for fasting, 10.0 mmol/L (180 mg/dL) for 1 h and 8.5 mmol/L (153 mg/dL) for 2 h. Each participant carried out a 75-g oral glucose tolerance test under a fasting state (>8 h) at 24–28 weeks. Pregnant women with normal …	40	240
136	Liang ZX, 2015	China	ASIA	NR	NR	GDM	National Diabetes Data Group (NDDG)	Th e 100-g OGTT was performed following an overnight fast. Peripheral blood samples were collected at baseline, 1, 2, and 3 hours following administration of oral glucose	55	50
137	Edu A, 2016	Romania	EUROPE	NR	NR	GDM	IADPSG	For all pregnant women was carried out the oral glucose tolerance test (OGTT) with 75 g anhydride glucose being used the new criteria for diagnosing gestational diabetes. The diagnosis of gestational diabetes has been confirmed when any of the following plasma glucose values are exceeded: fasting plasma glucose ≥92 mg/dL (5.1 mmol/L); one hour ≥180 mg/dL (10 mmol/L); two hours ≥153 mg/dL (8.5 mmo…	13	96
138	Ertuğ EY, 2016	Turkey	EUROPE	cross-sectional study	RETROSPECTIVE	GDM	Carpenter and Coustan	Screening of GDM was done with a 50 g oral glucose challenge test (GCT) between the 24th and 28th weeks of gestation. Irrespective of the GCT results, all cases underwent a 3-h 100 g oral glucose tolerance test (OGTT) for diagnosis. The participants were stratified into the following three groups based on the GCT and OGTT: Group 1, patients with GDM (n:29), defined by Carpenter and Coustan (14), …	29	20
139	Mou Y, 2016	China	ASIA	NR	NR	GDM	ADA	during the 24-28 weeks of gestation. During the second examination, FBG, and BG 1 h and 2 h after 75 g OGGT are assessed. Patients satisfying FBG ≥5.1 mmol/L (92 mg/d1), BG ≥10.0 mmol/L ((180 mg/d1) 1 h after 75 gOGGT, or BG ≥8.5 mmol/L (153 mg/d1) 2 h after 75 g OGG can be diagnosed with GDM.	40	40
140	Zheng D, 2016	China	ASIA	NR	NR	GDM	Australasian Diabetes In Pregnancy Society (ADIPS)	GDM was diagnosed by an OGTT at 24-28 weeks of gestation, which was based on the Australasian Diabetes In Pregnancy Society (ADIPS) guidelines(either a fasting plasma glucose level of ≥5.5 mmol/L and/or ≥8.0 mmol/L2 hours after a 75 g oral glucose load)	50	50
141	Khosrowbeygi A, 2015	Iran	ASIA	cross-sectional	RETROSPECTIVE	GDM	NR	The diagnosis of gestational diabetes was made according to 75-g oral glucose tolerance test (OGTT) when at least one or more of the following glucose values are elevated: fasting C92 mg/ dl; 1 h C180 mg/dl; and 2 h C153 mg/dl. All participants were screened for gestational diabetes at 24–28 weeks of gestation.	30	30
142	Aydemir B, 2015	Turkey	EUROPE	NR	NR	GDM	ADA	All women were screened for GDM with 50 g glucose challenge test at 24th gestational week. The 50 g glucose challenge test was carried out independent of the time of day or any previous meal at about 24 weeks gestation. An oral glucose tolerance test was recommended to all patients with a 1-h test result C140 mg/dL (7.8 mmol/l). Diagnosis of GDM was established according to results of 100 g oral …	116	120
143	Savona-Ventura C, 2016	Malta	EUROPE	prospective, non-interventional study	PROSPECTIVE	GDM	IADPSG	All other participants underwent a 2-h 75 g oGTT at 24–32 weeks’ gestation (mean 27.9 weeks) to assess their glucose tolerance (GT). Fasting insulin, glycated haemoglobin (HbA1c), and lipid profile levels were also assayed at the time of the oGTT.	459	603
144	Qiu YH, 2016	China	ASIA	NR	NR	GDM	ADA	The gestational diabetes mellitus was diagnosed according to the criteria established by the American Diabetes Association (2008), with gestational age being between 24 and 28 weeks and the overnight glucose tolerance test being 75 g at 2 h after an overnight fast	223	265
145	Ye D, 2016	China	ASIA	NR	NR	GDM	NR	NR	556	500
147	Kumru P, 2016	Turkey	EUROPE	prospective cohort study	PROSPECTIVE	GDM	NR	A glucose challenge test (GCT) with 50 g glucose was performed on all pregnant women at 24-28 weeks of gestation. A 100-g oral glucose tolerance test (OGTT) was performed on patients with a positive result (>140 mg/mL) of the 50 g GCT. Patients who had at least two abnormal values for the 100-g 3-hour OGTT (fasting, >95 mg/dL; 1 hour, >180 mg/dL; 2 hours, >155 mg/dL; or 3 hours, >140 mg/dL) were …	38	295
148	Mac-Marcjanek K, 2017	Poland	EUROPE	NR	NR	GDM	WHO	GDM is diagnosed based on a two-hour 75 g OGTT with the following thresholds: fasting plasma glucose (FPG) ≥ 92 mg/dL (5.1 mmol/L), or one-hour glucose concentration ≥ 180 mg/dL (10.0 mmol/L), or two-hour glucose concentration ≥ 153 mg/dL (8.5 mmol/L). The cutoff values in the new criteria were set to reflect an odds ratio of at least 1.75 (compared with the population mean) for various adverse f…	104	41
149	Tu WJ, 2017	China	ASIA	prospective, multicenter cohort study	RETROSPECTIVE	GDM	NR	Between 24 and 28 weeks of gestation, study participants underwent a 75-g oral glucose tolerance test. The diagnosis of GDM was made when any one of the following values was met or exceeded: fasting 91.8 mg/dL or greater, 1 hour 180.0 mg/dL or greater, and 2 hours 153.0 mg/dL or greater.	135	1015
150	Akdeniz FT, 2017	Turkey	EUROPE	NR	NR	GDM	NR	NR	49	28
151	Zhou X, 2017	China	ASIA	NR	NR	GDM	ADA	NR	180	60
152	Yang X, 2017	China	ASIA	cross-sectional study	RETROSPECTIVE	GDM	IADPSG	75 g oral glucose tolerance test (OGTT) at 24 to 28 weeks of gestation. GDM were confirmed according to the IADPSG criteria (plasma glucose thresholds: fasting >5.1 mmol/L;1 h>10.0 mmol/L; 2 h>8.5 mmol/L).	19	20
153	del Mar Roca-Rodríguez M, 2017	Spain	EUROPE	prospective and case-controlled	RETROSPECTIVE	GDM	National Diabetes Data Group (NDDG)	Plasma glucose and insulin post-100g and post- 75 g oral glucose tolerance test (OGTT) were measured in pregnancy and postpartum evaluation,respectively.	63	63
154	Usluogullari B, 2017	Turkey	EUROPE	NR	NR	GDM	NR	In the study, 75 g of OGTT (oral glucose tolerance test) was performed on all pregnant patients between weeks 24–28. Patients were divided into two groups. Patients with fasting levels 92 mg/dl, 1st hour levels below 180 mg/dl and 2nd hour value below 153 mg/dl were considered as normal and were taken as control [8]. Patients with high levels in at least 2 of the 75-gram OGTT values were consider…	48	46
155	Saucedo R, 2017	Mexico	NORTH AMERICA	NR	NR	GDM	NR	Gestational diabetes was diagnosed by a 2-h 75 g oral glucose tolerance test at 24–28 weeks of gestation, the cutoff values being >5.2 mmol/L at fasting, >10.0 mmol/L at 1 h, and >7.8 mmol/L at 2 h	80	80
156	Li L, 2017	China	ASIA	NR	NR	GDM	IADPSG	The 75 g oral glucose tolerance test (OGTT) was done from the 24th to the 28th week of the patients’ gestation. The following IADPSG diagnostic criteria were used in the diagnosis of GDM: a glucose level of; 5.1 mmol/L at zerohours, 10.0 mmol/L at one-hour and 8.5 mmol/L at two-hours.	200	410
157	Zhang Y, 2017	China	ASIA	NR	NR	GDM	IADPSG	NR	50	50
158	Burlina S, 2016	Italy	EUROPE	NR	NR	GDM	Carpenter and Coustan	NR	21	21
160	Mousavi SN, 2017	Iran	ASIA	case-control study	RETROSPECTIVE	GDM	ADA	GDM pregnant women who were diagnosed according to ADA/WHO 2013 criteria (fasting, 1 h and 2 h blood glucose more than 92 mg/dl, 180 mg/dl and 153 mg/dl)	200	200
161	Ersoy GS, 2016	Turkey	EUROPE	prospective cross-sectional study	RETROSPECTIVE	GDM	ADA	All participants underwent a standardized 2 h-75-g oral glucose tolerance test (OGTT) and GDM was diagnosed according to the ADA criteria	62	73
163	Badon SE, 2018	USA	NORTH AMERICA	nested case-control study	RETROSPECTIVE	GDM	Carpenter and Coustan	GDM cases (n = 267) met the following criteria: glucose values obtained during a standard 100-gram, 3-hour oral glucose tolerance test that met the Carpenter-Coustan plasma glucose thresholds for GDM in the laboratory database (n = 228) or a hospital discharge diagnosis of GDM in the electronic hospital discharge database for pregnancies occurring before 1994, when the electronic laboratory data …	256	497
164	Jameshorani M, 2018	Iran	ASIA	case-control study	RETROSPECTIVE	GDM	ADA	According to the criteria established by American Diabetes Association [1] GDM was diagnosed when any of the following plasma glucose values were met or exceeded during a 75 grams, 2-hours oral glucose tolerance test (OGTT) at 24th to 28th weeks of gestation: fasting glucose level of 92 mg/dL, glucose level 1 hour after glucose ingestion of 180 mg/dL and glucose level 2 hours after glucose ingest…	65	65
165	Yang Y, 2016	China	ASIA	NR	NR	GDM	IADPSG	NR	209	215
166	Hussain Z, 2018	Iraq	ASIA	NR	NR	GDM	NR	NR	60	60
167	Barat S, 2018	Iran	ASIA	cross-sectional study	RETROSPECTIVE	GDM	ADA	GDM was diagnosed in accordance with the latest revision of American Diabetes Association’s guidelines (19), and GCT screening test was tested for all the included pregnant women at 24-28 weeks of gestation and their plasma glucose was measured one hour after the oral intake of 50 grams of glucose, irrespective of the timing of the last meal. If plasma glucose was ≥140 mg/dl one hour later, the p…	250	87
168	Yuan X, 2018	China	ASIA	a longitudinal prospective cohort study	PROSPECTIVE	GDM	IADPSG	GDM was diagnosed based on the IADPSG (International Association of Diabetes and Pregnancy Study Groups) criteria, with plasma glucose levels meeting or exceeding the following thresholds during a 75 g OGTT: Fasting: ≥5.1 mmol/L 1-hour: ≥10.0 mmol/L 2-hour: ≥8.5 mmol/L	86	273
169	Hou W, 2018	China	ASIA	nested case-control study within a prospective cohort	PROSPECTIVE	GDM	IADPSG	GDM was diagnosed based on the IADPSG (International Association of Diabetes and Pregnancy Study Groups) criteria, with plasma glucose levels meeting or exceeding the following thresholds during a 75 g OGTT: Fasting: ≥5.1 mmol/L 1-hour: ≥10.0 mmol/L 2-hour: ≥8.5 mmol/L	131	138
170	Eken MK, 2018	Turkey	EUROPE	prospective cross-sectional study	RETROSPECTIVE	GDM	ADA	GDM was diagnosed using ADA criteria based on a 75g oral glucose tolerance test (OGTT): Fasting glucose ≥92 mg/dL (5.1 mmol/L) 1-hour glucose ≥180 mg/dL (10.0 mmol/L) 2-hour glucose ≥153 mg/dL (8.5 mmol/L)	63	64
171	Bukowiecka-Matusiak M, 2018	Poland	EUROPE	case-control study	RETROSPECTIVE	GDM	WHO	GDM was diagnosed based on the WHO-2013 criteria, which include: Fasting plasma glucose: 5.1–6.9 mmol/L 1-hour plasma glucose (after 75g OGTT): ≥10.0 mmol/L 2-hour plasma glucose: 8.5–11.0 mmol/L	32	11
172	Zhang L, 2018	China	ASIA	case-control study	RETROSPECTIVE	GDM	IADPSG	GDM was diagnosed using the diagnostic criteria from the Ministry of Health of China (WS311-2011), based on the 75g oral glucose tolerance test (OGTT). This aligns with recommendations from the International Association of Diabetes and Pregnancy Study Groups (IADPSG).	77	154
173	Bagci H, 2018	Turkey	EUROPE	prospective cross-sectional study	RETROSPECTIVE	GDM	National Diabetes Data Group (NDDG)	GDM was defined as glucose intolerance first diagnosed during pregnancy. Diagnosis was made based on the National Diabetes Data Group criteria: Fasting glucose ≥ 105 mg/dL. 1-hour glucose ≥ 190 mg/dL. 2-hour glucose ≥ 165 mg/dL. 3-hour glucose ≥ 145 mg/dL.	40	40
174	Khosrowbeygi A, 2018	Iran	ASIA	case-control study	RETROSPECTIVE	GDM	ADA	GDM was diagnosed according to the 75-g OGTT (oral glucose tolerance test) based on American Diabetes Association (ADA) criteria.	40	40
175	Zhang Y, 2018	China	ASIA	retrospective case–control study.	RETROSPECTIVE	GDM	Chinese guidelines	GDM was diagnosed based on 75-g OGTT (oral glucose tolerance test) according to Chinese guidelines: FPG ≥ 5.1 mmol/L. 1-hour OGTT ≥ 10.0 mmol/L. 2-hour OGTT ≥ 8.5 mmol/L	50	47
176	Franzago M, 2018	Italy	EUROPE	case-control study	RETROSPECTIVE	GDM	IADPSG	GDM was diagnosed using the International Association of Diabetes and Pregnancy Study Groups (IADPSG) criteria: 75g OGTT with glucose values at Fasting ≥ 5.1 mmol/L 1-hour ≥ 10.0 mmol/L 2-hour ≥ 8.5 mmol/L	104	124
177	Yuan X, 2018	China	ASIA	prospective cohort study	PROSPECTIVE	GDM	IADPSG	GDM was diagnosed using the International Association of Diabetes and Pregnancy Study Group (IADPSG) criteria, which include a 75g OGTT where: Fasting glucose (FPG) ≥ 5.1 mmol/L 1-hour glucose ≥ 10.0 mmol/L 2-hour glucose ≥ 8.5 mmol/L	86	273
178	Al-Ajlan A, 2018	Saudi Arabia	ASIA	prospective cohort study	PROSPECTIVE	GDM	IADPSG	GDM was diagnosed according to the IADPSG (International Association of Diabetes and Pregnancy Study Groups) criteria, using a 75g OGTT: Fasting glucose ≥ 5.1 mmol/L 1-hour glucose ≥ 10.0 mmol/L 2-hour glucose ≥ 8.5 mmol/L	116	303
179	Al-Daghri NM, 2018	Saudi Arabia	ASIA	cross-sectional study	RETROSPECTIVE	GDM	IADPSG	GDM was defined and diagnosed using the International Association of Diabetes in Pregnancy Study Groups (IADPSG) guidelines: Fasting glucose ≥ 5.1 mmol/L 1-hour glucose ≥ 10.0 mmol/L 2-hour glucose ≥ 8.5 mmol/L	63	54
180	Bao W, 2018	United States	NORTH AMERICA	case-control study	RETROSPECTIVE	GDM	ACOG	GDM was diagnosed using the 3-hour oral glucose tolerance test (OGTT) and the American College of Obstetricians and Gynecologists (ACOG) criteria.	107	214
181	Siddiqui K, 2017	Saudi Arabia	ASIA	cross-sectional case-control study	RETROSPECTIVE	GDM	ADA	GDM was diagnosed based on the 100 g OGTT (oral glucose tolerance test) using ADA criteria: Fasting ≥ 5.3 mmol/L. 1h ≥ 10.0 mmol/L. 2h ≥ 8.6 mmol/L. 3h ≥ 7.8 mmol/L.	14	21
182	Bugatto F, 2018	Spain	EUROPE	prospective cohort study	PROSPECTIVE	GDM	National Diabetes Data Group (NDDG)	GDM was defined using the National Diabetes Data Group (NDDG) criteria with a 100-g OGTT: Fasting ≥ 5.82 mmol/L 1h ≥ 10.54 mmol/L 2h ≥ 9.15 mmol/L 3h ≥ 8.04 mmol/L GDM was confirmed if two or more values exceeded these thresholds.	22	23
184	Cao W, 2018	China	ASIA	Case-control study	RETROSPECTIVE	GDM	ADA	GDM was diagnosed based on the ADA (American Diabetes Association) criteria using the 75-g OGTT: Fasting glucose ≥ 5.1 mmol/L 1h glucose ≥ 10.0 mmol/L 2h glucose ≥ 8.5 mmol/L	33	33
185	Whitaker KM, 2018	United States	NORTH AMERICA	prospective, longitudinal cohort study	RETROSPECTIVE	GDM	NR	GDM was defined based on self-reported diagnosis of diabetes occurring during pregnancy, validated by prenatal chart reviews.	164	1169
186	Yue CY, 2018	China	ASIA	cross-sectional, cohort study	RETROSPECTIVE	GDM	NR	GDM was diagnosed based on universal screening using the 75-g OGTT criteria: Fasting glucose ≥ 5.1 mmol/L 1-hour glucose ≥ 10.0 mmol/L 2-hour glucose ≥ 8.5 mmol/L	88	456
187	Dong Y, 2018	United States	NORTH AMERICA	prospective observational study	RETROSPECTIVE	GDM	Carpenter and Coustan	GDM was diagnosed based on a 3-hour OGTT (100-g glucose load) using the Carpenter-Coustan criteria: Fasting glucose > 5.3 mmol/L (95 mg/dL) 1h > 10.0 mmol/L (180 mg/dL) 2h > 8.6 mmol/L (155 mg/dL) 3h > 7.8 mmol/L (140 mg/dL)	10	27
188	Tuzun D, 2018	Turkey	EUROPE	prospective, cross-sectional case-control study	RETROSPECTIVE	GDM	ADA	GDM was diagnosed based on ADA (American Diabetes Association) 2013 criteria using the 75-g OGTT: Fasting glucose ≥ 5.1 mmol/L 1-hour glucose ≥ 10.0 mmol/L 2-hour glucose ≥ 8.5 mmol/L	54	33
189	Siddiqui K, 2019	Saudi Arabia	ASIA	Cross-sectional case-control study	RETROSPECTIVE	GDM	ADA	GDM was diagnosed based on the 100-g OGTT using ADA criteria: Fasting glucose ≥ 5.3 mmol/L (95 mg/dL) 1-hour ≥ 10.0 mmol/L (180 mg/dL) 2-hour ≥ 8.6 mmol/L (155 mg/dL) 3-hour ≥ 7.8 mmol/L (140 mg/dL)	44	48
190	Mierzyński R, 2019	Poland	EUROPE	prospective case-control study.	RETROSPECTIVE	GDM	WHO	GDM was diagnosed based on WHO 2014 criteria using the 75-g OGTT: Fasting glucose ≥ 5.1 mmol/L 1-hour glucose ≥ 10.0 mmol/L 2-hour glucose ≥ 8.5 mmol/L	153	84
191	Madhu SV, 2019	India	ASIA	prospective, nested case-control study	RETROSPECTIVE	GDM	IADPSG	GDM was defined and diagnosed based on the International Association of Diabetes and Pregnancy Study Group (IADPSG) criteria through an oral glucose tolerance test (OGTT) at 24–28 weeks of gestation.	45	45
193	Al-Daghri NM, 2019	Saudi Arabia	ASIA	prospective cohort study	PROSPECTIVE	GDM	IADPSG	GDM was diagnosed based on the International Association for Diabetes in Pregnancy Study Group (IADPSG) criteria, which include: Fasting glucose ≥ 5.1 mmol/L 1-hour glucose ≥ 10 mmol/L 2-hour glucose ≥ 8.5 mmol/L (after a 75 g oral glucose tolerance test [OGTT]).	39	63
194	Bawah AT, 2019	Ghana	AFRICA	prospective longitudinal study	RETROSPECTIVE	GDM	ADA	GDM was diagnosed based on the American Diabetes Association (ADA) criteria, which involve: Fasting glucose ≥5.1 mmol/L 1-hour OGTT glucose ≥10 mmol/L 2-hour OGTT glucose ≥8.5 mmol/L (after a 75 g oral glucose tolerance test).	21	291
195	Demi E, 2019	Turkey	EUROPE	prospective observational study	RETROSPECTIVE	GDM	ADA	GDM was diagnosed based on the American Diabetes Association (ADA) criteria: Fasting blood glucose: ≥5.1 mmol/L (92 mg/dL) 1-hour OGTT glucose: ≥10.0 mmol/L (180 mg/dL) 2-hour OGTT glucose: ≥8.5 mmol/L (153 mg/dL) The diagnosis was confirmed using a single-step 75 g OGTT performed between 24 and 28 weeks of gestation.	85	90
196	Li S, 2018	China	ASIA	prospective observational cohort study	RETROSPECTIVE	GDM	Chinese medical assosiaction	GDM was diagnosed using the Chinese Medical Association's 2014 guidelines, which involved: Fasting glucose (FPG) ≥ 5.1 mmol/L 1-hour OGTT glucose (1hPG) ≥ 10.0 mmol/L 2-hour OGTT glucose (2hPG) ≥ 8.5 mmol/L Diagnosis was based on a 75-g OGTT performed at 24–29 weeks of gestation.	90	90
197	de la Torre NG, 2019	Spain	EUROPE	prospective, interventional study	PROSPECTIVE	GDM	ADA	GDM was diagnosed using the International Association of Diabetes and Pregnancy Study Groups (IADPSG) and World Health Organization (WHO) 2013 criteria: Fasting blood glucose (FBG) ≥ 5.1 mmol/L 1-hour OGTT glucose ≥ 10 mmol/L 2-hour OGTT glucose ≥ 8.5 mmol/L	130	802
198	Sweeting AN, 2018	Australia	AUSTRALIA	case-control study	RETROSPECTIVE	GDM	Australasian Diabetes In Pregnancy Society (ADIPS)	GDM was diagnosed according to the Australasian Diabetes in Pregnancy Society (ADIPS) criteria: Fasting glucose ≥ 5.5 mmol/L 1-hour glucose ≥ 10.0 mmol/L 2-hour glucose ≥ 8.0 mmol/L GDM diagnoses were confirmed using a 75 g OGTT between 24 and 28 weeks of gestation.	248	232
199	Pezeshki B, 2019	Iran	ASIA	prospective, multicenter cohort study	RETROSPECTIVE	GDM	ADA	GDM was diagnosed using the 2016 American Diabetes Association (ADA) guidelines: Fasting Blood Sugar (FBS): ≥5.1 mmol/L (92 mg/dL) 1-hour OGTT glucose: ≥10.0 mmol/L (180 mg/dL) 2-hour OGTT glucose: ≥8.5 mmol/L (153 mg/dL).	55	301
200	Ma Y, 2019	China	ASIA	retrospective case-control study	RETROSPECTIVE	GDM	Chinese medical assosiaction	GDM was diagnosed according to the 2014 Chinese Medical Association Guidelines: Fasting Blood Glucose (FPG) ≥ 5.1 mmol/L 1-hour OGTT glucose ≥ 10.0 mmol/L 2-hour OGTT glucose ≥ 8.5 mmol/L	37	97
201	Wu, 2019	China	ASIA	case-control	RETROSPECTIVE	GDM		Pregnant women were screened for GDM at 24 to 28 weeks of gestation. If the fasting plasma glucose (FPG) level was 5.1 mmol/L or higher, GDM was diagnosed. GDM was ruled out if the FPG level was 4.4 mmol/L or less. Women whose FPG level was greater than 4.4 mmol/L but less than 5.1 mmol/L underwent a 75-g oral glucose tolerance test (OGTT). In this case, GDM was diagnosed when 1-h OGTT ≥ 10.0 mmo…	105	105
202	Kang, 2019	Taiwan	ASIA	Retrospective case-control study	RETROSPECTIVE	GDM	IADPSG	For IADPSG criteria an OGTT is done in the fasting state using 75 g of glucose at 24-28 weeks and GDM diagnosed if any one of the following cut-off is met i.e. ≥ 92 mg/dl (≥ 5.2 mmol/l) or 1-hour ≥ 180 mg/dl (≥ 10 mmol/l) or 2-hour ≥ 153mg/dl (≥ 8.5 mmol/l) [9].	72	100
203	Huang, 2019	China	ASIA	Prospective	RETROSPECTIVE	GDM	IADPSG	GDM was diagnosed using the International Association of Diabetes and Pregnancy Study Groups (IADPSG) criteria. Diagnosis was made if any of the following criteria were met during a 75-g oral glucose tolerance test (OGTT) at 24-28 weeks:Fasting plasma glucose ≥5.1 mmol/L1-hour plasma glucose ≥10 mmol/L2-hour plasma glucose ≥8.5 mmol/L	33	293
204	Alhabri, 2019	Saudi Arabia	ASIA	case control	RETROSPECTIVE	GDM	ADA		200	200
205	Anjum, 2019	Saudi Arabia	ASIA	cross sectional	RETROSPECTIVE	GDM	GDM is defined as impaired glucose tolerance with high levels of blood glucose, identified during pregnancy	The criteria for diagnosing gestational diabetes mellitus (GDM) in the study were based on the 75-g oral glucose tolerance test (OGTT). Specifically, the diagnosis was made if at least two values exceeded the following thresholds:Fasting blood glucose: 95 mg/dL1-hour post-glucose level: 180 mg/dL2-hour post-glucose level: 155 mg/dLThis diagnosis followed the American Diabetes Association (ADA) gu…	25	50
206	Layton, 2018	Canada	NORTH AMERICA	Prospective cohort study	PROSPECTIVE	GDM	IADPSG	GDM was defined based on the second trimester 75g oral glucose tolerance test (OGTT) using international criteria.	67	739
207	Correa, 2018	Chile	SOUTH AMERICA	Case-control study based on a prospectively collected cohort​	RETROSPECTIVE	GDM	IADPSG	IADPSG criteria (International Diabetes in Pregnancy Study Group), 75-g OGTT at 24–28 weeks of gestation	16	80
208	Wang, 2019	China	ASIA	Retrospective cohort study	RETROSPECTIVE	GDM	ADA	American Diabetes Association (ADA) 2010 criteria	300	1283
209	Abo‑Elmatty, 2018	Egypt	AFRICA	case control	RETROSPECTIVE	GDM	diabetes diagnosed in the second or third trimester and not clearly prexisting type 1 or type 2	ada	85	80
210	Aydemir B, 2019	Turkey	EUROPE	NR	NR	GDM	guidelines and protocols from Department of Obstetrics and Gynecology, Cerrahpasa Medical Faculty, Istanbul University	All women were screened for GDM with 50-gram glucose challenge test at 24th gestational week. An OGTT was recommended to all patients with a 1-h test result _x0001_140 mg/dl. Diagnosis of GDM was established according to results of 100-gram OGTT. Patients with at least two abnormal values above the cutoff values were determined as GDM: Fasting _x0001_95 mg/dl; 1-h_x0001_180 mg/dl; 2-h_x0001_155 m…	99	98
211	Alyas S, 2019	Pakistan	ASIA	NR	NR	GDM	IADPSG	GDM that was diagnosed if any of the glucose level was equal to or greater than 5.1 mmol/l (fasting), 10.0 mmol/l (1 h post-load), or 8.5 mmol/l (2 h post-load)	58	100
212	Zheng T, 2019	China	ASIA	NR	NR	GDM	IADPSG	The two-step approach of testing for GDM in this study included an initial screening at 22–24 weeks by administering a 50-g oral glucose solution followed by a 1-h venous glucose test. Women whose glucose levels met or exceeded 7.2 mmol/L underwent a diagnostic 2-h 75-g oral glucose tolerance test (OGTT) between 24 and 26 weeks. The diagnosis of GDM was established when any single glucose concent…	612	4152
213	Jia H, 2019	China	ASIA	retrospective study	RETROSPECTIVE	GDM	ADA	GDM was diagnosis using the 2011 American Diabetes Association (ADA) diagnostic criteria: Pregnant women at 24 to 28 weeks, 75g oral glucose tolerance test (OGTT), fasting blood glucose≥5.1mmol/L, 1hour blood glucose≥10.0mmol/L, 2hours blood glucose ≥8.5 mmol/L, blood glucose at any time to meet or exceed the above criteria can be diagnosed as GDM	136	138
215	Benhalima K, 2019	Belgium	EUROPE	multicentre prospective cohort study	PROSPECTIVE	GDM	WHO	Those without impaired glucose tolerance or diabetes in early pregnancy (defined by ADA criteria) received both a non-fasting 50 g glucose challenge test (GCT) and a 75 g 2 h OGTT between 24 and 28 weeks of pregnancy	189	1113
216	Wang F, 2019	China	ASIA	NR	NR	GDM	NR	screening by performing oral glucose tolerance test (75 g) at the stage of second trimester (24–28 weeks of gestation)	100	100
217	Abd KI, 2020	Iraq	ASIA	NR	NR	GDM	NR	OGTT at 24-28 weeks of gest	45	45
218	Bulmus F, 2020	Turkey	EUROPE	prospective case-control	RETROSPECTIVE	GDM	IADPSG	75-g oral glucose tolerance test (OGTT), as defined by the International Association of Diabetes and Pregnancy Study group one-step diagnostic approach	30	30
219	Fan Y, 2020	China	ASIA	NR	NR	GDM	IADPSG	GDM diagnosis criterion [21, 22] of elevated glucose level after oral administration of 75 g glucose following fasting for 12 h on the baselines of 5.0 mmol/L in fasting status, 10.0 mmol/L 1 h after dinner, and 8.5 mmol/L 2 h after dinner	65	55
221	Jack-Roberts C, 2020	USA	NORTH AMERICA	NR	NR	GDM	NR	GDM was diagnosed with the two-step process: blood glucose higher than the 140 mg/ dL cut-off value after 50 g non-fasting 1 hour and 100 g 3-hour oral glucose challenges.	33	29
222	Khosrowbeygi A, 2020	Iran	ASIA	case-control study	RETROSPECTIVE	GDM	NR	75g OGTT	49	51
223	Liu P, 2020	China	ASIA	NR	NR	GDM	IADPSG	At 24–28 weeks’ gestation, a 75-g OGTT was conducted in all participants. The diagnosis of GDM was using IADPSG/WHO criteria where one or more glucose values from a 75-g OGTT equaled or exceeded the following thresholds: FPG 5.1 mmol/L, 1-h plasma glucose (PG) 10.0 mmol/L, and 2-h PG 8.5 mmol/L.31	66	286
224	AL-Ghazali M, 2020	Iraq	ASIA	case-control study	RETROSPECTIVE	GDM	IADPSG	All participants were recruited at the time of screening for GDM using a 75 g, 2-h OGTT between 24 and 28 weeks of pregnancy. GDM was diagnosed when one or more abnormal plasma glucose values (fasting_92 mg/dL, 1h_180 mg/dL, 2 h_153 mg/dL) were obtained using the criteria of The International Association of Diabetes and Pregnancy Study Groups	60	30
225	Liu Y, 2020	China	ASIA	NR	NR	GDM	IADPSG	GDM was diagnosed between 24 and 28 weeks of gestation when subjects had one or more values above the threshold for a 75-g 2-h OGTT according to the diagnostic criteria of the International Association of Diabetes and Pregnancy Study Group (IADPSG) [9]. The normal values were as follows: fasting serum glucose <5.1 mmol/L (92 mg/dL), 1-h serum glucose <10.0 mmol/L (180 mg/dL), and 2-h serum glucos…	30	30
226	Ma S, 2020	China	ASIA	nested case-control study	RETROSPECTIVE	GDM	IADPSG	GDM was defined at 24–28 gestational weeks, using established criteria from the International Association of Diabetes and Pregnancy Study Groups (IADPSG) based on the results of a standard 2 h, 75- g oral glucose tolerance test (OGTT) (ADA, 2012). Pregnant women were diagnosed with GDM if one or more of following applied glucose levels were elevated: fasting ≥ 5.1mmol/L, 1 h ≥ 10.0mmol/L, 2 h ≥ 8…	98	98
227	Mosavat M, 2020	Malasyia	ASIA	NR	NR	GDM	NR	GDM was diagnosed as fasting plasma glucose (FPG) (≥5.1) and 75 g OGTT plasma glucose (≥7.8	53	43
228	Mohammed Ali D, 2020	Iraq	ASIA	case control study	RETROSPECTIVE	GDM	NR	The diagnostic criteria for GDM depends on glycated haemoglobin (HbA1c) and /or tests for the levels of serum glucose such as fasting serum glucose (FSG), oral glucose tolerance test (OGTT) in addition to the glucose level two hours after taking 75g oral anhydrous glucose.	60	30
231	Orazmuradov A, 2020	Russia	EUROPE	prospective case-control	RETROSPECTIVE	GDM	Ministry of Health of the Russian Federation in the form of clinical guidelines	NR	219	200
232	Sun T, 2020	China	ASIA	Retrospective study	RETROSPECTIVE	GDM	IADPSG	All subjects with the exception of those diagnosed with overt diabetes or GDM in early pregnancy underwent routine screening for GDM at 24 - 28 weeks’ gestation according to a 75-g OGTT (1). OGTT was performed in the morning after an overnight fast of at least 8 hours. Diagnosis of GDM was made when fasting blood Page 5 of 36 Diabetes glucose (FBG) was ≥ 5.1 mmol/L, or 1 hour (1h) ≥ 10.0 mmol/L o…	258	1154
233	Wei L, 2020	China	ASIA	Case-control Study	RETROSPECTIVE	GDM	IADPSG	Seventy-five gram oral glucose tolerance test (OGTT) tests were screened in 24– 28 weeks of gestation, GDM was diagnosed according to the criteria of the International Association of Diabetes and Pregnancy Study Groups. The measurements of plasma glucose values were as follows: fasting blood glucose ≥5.1mmol/L, 1-hour blood glucose ≥10.0mmol/ L, 2-hour blood glucose ≥8.5mmol/L.	241	391
234	Sun M, 2020	China	ASIA	NR	NR	GDM	IADPSG	Guidelines for GDM as one or more pathological glucose values in a standard oral glucose tolerance test (OGTT) [13]. The diagnostic thresholds were fasting plasma glucose: 5.1 mmol/L, 1 h 10.0 mmol/L, and 2 h 8.5 mmol/L	64	128
236	Yavuzkir S, 2020	Turkey	EUROPE	prospective study	RETROSPECTIVE	GDM	IADPSG	75g OGTT at 24-28 weeks of gest	30	30
237	Ye Y, 2020	China	ASIA	retrospective cohort study	RETROSPECTIVE	GDM	IADPSG	The primary outcome was GDM, which was diagnosed according to IADPSG criteria 2010 [12]. Briefly, GDM was defined according to the 75 g OGTT (0-1-2 hours: 10.1-8.5-5.1 mmol/L) from 24 to 28 gestational weeks, and the diagnosis of GDM was established if any single glucose concentration met or exceeded a fasting value of 5.0 mmol/L, a 1 h value of 10mmol/L, or a 2 h value of 8.5mmol/L.	2181	2719
238	Zhong L, 2020	China	ASIA	nested case-control study	RETROSPECTIVE	GDM	NR	OGTT	40	40
239	Zhou M, 2020	China	ASIA	NR	NR	GDM	IADPSG	All pregnant women at 24–28 gestational weeks underwent a routine 75 g oral glucose tolerance test. The diagnosis of GDM was based on the guidelines of the International Association of Diabetes Pregnancy Study Groups (IADPSG), which specifies one or more of the following findings: fasting glucose ≥ 5:1mmol/L, 1 h glucose ≥ 10:0mmol/L, or 2 h glucose ≥ 8:5 mmol/L	347	288
240	Liu L, 2020	China	ASIA	case-control study	RETROSPECTIVE	GDM	Ministry of Health (MOH) of China	All pregnant women at 24–28 gestational weeks underwent a routine 75 g oral glucose tolerance test.	61	122
241	Contreras-Duarte S, 2020	Chile	SOUTH AMERICA	cross-sectional	RETROSPECTIVE	GDM	NICE	GDM was diagnosed with the NICE criteria [49] between the 24th and 28th week of gestation with one of two values over the following cut-off points: fasting glycemia ≥ 100 mg/dL (5.6 mmol/L) or ≥ 140 mg/dL (7.8 mmol/L) at two hours after a 75 g glucose load	117	41
242	Gülcü Bulmuş F, 2020	Turkey	EUROPE	prospective case-control study	RETROSPECTIVE	GDM	IADPSG	GDM screening was performed in all participants between 24 and 28 gestational weeks using the 75-g oral glucose tolerance test (OGTT), as defined by the International Association of Diabetes and Pregnancy Study group one-step diagnostic approach	30	30
243	O’Malley E, 2020	Ireland	EUROPE	prospective study	RETROSPECTIVE	GDM	WHO	Women with maternal risk factors for GDM were screened selectively with a one-step 75 g OGTT at 26–28 weeks gestation. GDM was diagnosed based on the World Health Organization (WHO) 2013 criteria.	108	94
245	Jiang R, 2019	China	ASIA	NR	NR	GDM	IADPSG	At around 24 to 28 weeks of gestation, all participants were administered 75-g OGTTs. Fasting venous blood samples were drawn at 0, 1, and 2 hours after the 75-g glucose load. GDM was diagnosed according to the International Association of Diabetes and Pregnancy Study Group (IADPSG) criteria, with one or more of the following criteria: FPG ≥ 5.1 mmoL/L, 1-hour postload plasma glucose (1hPPG) ≥10.…	65	366
246	Wei H, 2020	China	ASIA	NR	NR	GDM	IADPSG	75g OGTT at 24-28 weeks of pregn.	242	242
247	Deischinger C. 2020	Austria	EUROPE	prospective longitudinal	RETROSPECTIVE	GDM	IADPSG	GDM was assessed according to IADPSG WHO guidelines	45	48
248	Liu M, 2020	China	ASIA	NR	NR	GDM	IADPSG	GDM was diagnosed between the 24th and 28th weeks of gestation if one or more of the blood glucose levels measured during the one-step 75-g OGTT met or exceeded the following criteria: fasting, 5.1 mmol/l; 1-h PBG, 10.0 mmol/l; and 2-h PBG, 8.5 mmol/l	50	47
249	Karasek D, 2020	Czech Republic	EUROPE	cross-sectional study	RETROSPECTIVE	GDM/T2DM	IADPSG	The diagnosis of GDM was based on any one of the following values at any time during pregnancy: fasting plasma glucose = 5.1–6.9 mmol/l; 1 h post 75 g oral glucose load ≥ 10.0 mmol/l; 2 h post 75 g oral glucose load 8.5–11.0 mmol/l; according to criteria of the International Association of Diabetic Pregnancy Study Group (IADPSG) guidelines	50	35
250	Liu Y, 2020	China	ASIA	observational cross-sectional study	RETROSPECTIVE	GDM	IADPSG	For the diagnosis of GDM, 75g Oral Glucose Tolerance Test (OGTT) is performed in the morning after overnight fast of>8hours in the pregnant women after 24 weeks of gestation. GDM was confirmed if at least one of the three glucose level results exceeded the following: fasting< 5.1mmol/L, 1h<10.0mmol/L and 2h<8.5mmol/L.	110	100
251	Liu T, 2020	China	ASIA	NR	NR	GDM	NR	GDM can be diagnosed with FBG ≥5.8 mmol/L for 2 or more times. For those pregnant women whose FBG<5.8 mmol/L, they were subjected to the 75 gram oral glucose tolerance test (OGTT). The cut-off values were 5.3mmol/L for fasting blood glucose (FBG), 10.0mmol/L for 1 hour measurement after load and 8.6mmol/L for 2hours measurement after load.	300	261
252	Zhu H, 2020	China	ASIA	A prospective cohort study	RETROSPECTIVE	GDM	IADPSG	Groups criteria were used for the diagnosis of GDM. The onestep oral glucose tolerance test (75 g, 2 h) was carried out at 24–28 weeks of gestation. GDM was diagnosed when one or more glucose indices met or exceeded the following cut-offs: fasting ≥5.1 mmol/L; 1 h ≥10.0 mmol/L; and 2 h ≥8.5 mmol/ L, according to the International Association of Diabetes and Pregnancy Study Groups criteria.	581	2368
254	Zhang X, 2020	China	ASIA	NR	NR	GDM	NR	NR	274	1111
255	Wang N, 2021	China	ASIA	A Case-Control Study	RETROSPECTIVE	GDM	IADPSG	The 75-g, 2 h oral glucose tolerance test (OGTT) were performed at the 24th – 28th gestational weeks, and GDM was diagnosed based on the criteria of the International Association of Diabetes and Pregnancy Study Groups	17	13
256	Lu W, 2021	China	ASIA	NR	NR	GDM	IADPSG	The diagnostic criteria for GDM women were based on the standards recommended by the International Association of the Diabetes and Pregnancy Study Group. Glucose (75 g) was used for 2 h for conducting oral glucose tolerance test (OGTT). GDM was defined when fasting plasma glucose (FPG) was ≥ 5.1 mmol/L or 1-h plasma glucose was ≥ 10.0 mmol/L or 2-h plasma glucose was ≥ 8.5 mmol/L.	199	199
257	McMichael L, 2021	USA	NORTH AMERICA	randomized clinical trial	PROSPECTIVE	GDM	NR	NR	34	34
258	Mei J, 2021	China	ASIA	NR	NR	GDM	NR	NR	104	104
259	Meng X, 2021	China	ASIA	NR	NR	GDM	IADPSG	The diagnosis of GDM cases were identified using the oral glucose tolerance test (OGTT) conducted between 24 and 28 gestational weeks. According to the International Association of Diabetes and Pregnancy Study Groups (IADPSG) criteria [32], pregnant women were considered to have GDM if one of the following plasma glucose values was met or exceeded: 0 h, 5.1 mmol/L; 1 h, 10.0 mmol/L; or 2 h, 8.5 m…	34	34
260	Alaqad T, 2021	Palestine	ASIA	NR	NR	GDM	NR	NR	45	42
261	Sudana N, 2021	Indonesia	ASIA	observational cross-sectional study	RETROSPECTIVE	GDM	NR	NR	25	50
262	Li G, 2021	China	ASIA	NR	NR	GDM	IADPSG	The diagnosis of GDM was made if any of the following criteria were met: (1) FBG ≥ 5:1 mmol/L, (2) 1 h blood glucose post 75 g oral glucose load ≥ 10:0 mmol/L, and (3) 2 blood glucose post 75 g oral glucose load ≥ 8:5 mmol/L [21].	23	29
264	Raczkowska B, 2021	Poland	EUROPE	NR	NR	GDM	NR	For all participants between 24 and 28 gwk, OGTT (75 g) was performed after an overnight fast, with blood samples collected at fasting, 1, and 2 h time pointsWomen were diagnosed with GDM if one of the following criteria was met: fasting glucose ≥92 mg/dl, 1 h glucose ≥180 mg/ dl, or 2 h glucose ≥153 mg/dl	26	29
265	Ramasammy R, 2021	India	ASIA	case-control study	RETROSPECTIVE	GDM	Diabetes in Pregnancy Study Group India (DIPSI)	GDM was defined as glucose intolerance first recognized during pregnancy. Criteria: Diabetes in Pregnancy Study Group India (DIPSI) criteria were used. GDM was diagnosed if blood glucose levels exceeded 140 mg/dL.	210	209
266	Ramanjaneya M, 2021a	Qatar	ASIA	case-control study	RETROSPECTIVE	GDM	WHO	Definition: GDM was described as glucose intolerance first recognized during pregnancy. Criteria Used: The World Health Organization (WHO) criteria were applied: Fasting plasma glucose (FPG) ≥ 5.1 mmol/L (92 mg/dL) 1-hour OGTT ≥ 10.0 mmol/L (180 mg/dL) 2-hour OGTT ≥ 8.5 mmol/L (153 mg/dL)	34	16
267	Ramanjaneya M, 2021b	Qatar	ASIA	a cross-sectional study.	RETROSPECTIVE	GDM	WHO	Definition: Glucose intolerance first identified during pregnancy. Criteria Used: WHO 2013 guidelines: FPG ≥ 5.1 mmol/L (92 mg/dL) 1-hour OGTT ≥ 10.0 mmol/L (180 mg/dL) 2-hour OGTT ≥ 8.5 mmol/L (153 mg/dL)	46	26
268	Kapustin V, 2021	Russia	EUROPE	observational single-center retrospective cohort study.	RETROSPECTIVE	GDM	IADPSG	Definition: GDM was defined as glucose intolerance first identified during pregnancy. Criteria Used: The study followed the International Association of Diabetes and Pregnancy Study Groups (IADPSG) recommendations, based on an oral glucose tolerance test (OGTT): Fasting glucose ≥ 5.1 mmol/L (92 mg/dL) 1-hour glucose ≥ 10.0 mmol/L (180 mg/dL) 2-hour glucose ≥ 8.5 mmol/L (153 mg/dL)	130	38
269	Zhang L, 2021	China	ASIA	Cross-sectional study	RETROSPECTIVE	GDM	ADA	Defined as varying degrees of glucose intolerance first recognized during pregnancy. Diagnosis based on the 2012 American Diabetes Association (ADA) criteria: Fasting glucose ≥ 5.1 mmol/L, 1-hour glucose ≥ 10.0 mmol/L, 2-hour glucose ≥ 8.5 mmol/L during a 2-hour 75-g oral glucose tolerance test (OGTT).	36	38
270	Tian M, 2021	China	ASIA	Nested case-control study within a prospective cohort	PROSPECTIVE	GDM	IADPSG	GDM was defined following the International Association of Diabetes and Pregnancy Study Groups (IADPSG) criteria: Fasting plasma glucose (FPG) ≥ 5.1 mmol/L, 1-hour glucose ≥ 10.0 mmol/L, 2-hour glucose ≥ 8.5 mmol/L during a 75-g OGTT at 24–28 weeks of gestation.	51	51
271	Hussain Z, 2021	Iraq	ASIA	Case-control study	RETROSPECTIVE	GDM	NR	Diagnosis was based on elevated fasting blood glucose (FBG) levels and HbA1c. FBG ≥ 186.01 ± 17.93 mg/dL in patients compared to 92.96 ± 4.40 mg/dL in controls. HbA1c ≥ 9.10 ± 0.54% in patients compared to 5.01 ± 0.27% in controls.	60	60
272	Rakchna M, 2021	India	ASIA	A cross-sectional analytic study	RETROSPECTIVE	GDM	ADA	GDM was defined according to the American Diabetes Association (ADA) 2015 guidelines, which diagnose hyperglycemia detected for the first time during the second or third trimester of pregnancy.	73	72
273	Kang M, 2021	China	ASIA	A prospective cohort study	PROSPECTIVE	GDM	IADPSG	Defined using the International Association of Diabetes and Pregnancy Study Groups (IADPSG) 2015 guidelines: Fasting plasma glucose (FPG) ≥5.1 mmol/L 1-hour plasma glucose ≥10.0 mmol/L 2-hour plasma glucose ≥8.5 mmol/L	116	297
274	Baryla I, 2021	Poland	EUROPE	a cross-sectional study	RETROSPECTIVE	GDM	Polish Diabetes Association (PDA)	GDM was defined according to the Polish Diabetes Association (PDA) guidelines, equivalent to the WHO criteria: Fasting glucose ≥5.1 mmol/L 1-hour post-load glucose ≥10.0 mmol/L 2-hour post-load glucose ≥8.5 mmol/L	98	37
275	Wu L, 2021	China	ASIA	prospective cohort study	PROSPECTIVE	GDM	IADPSG	Defined based on the International Association of Diabetes and Pregnancy Study Groups (IADPSG): FPG ≥ 5.1 mmol/L 1-hour plasma glucose ≥ 10.0 mmol/L 2-hour plasma glucose ≥ 8.5 mmol/L	213	191
276	Wang X, 2021	China	ASIA	A retrospective cohort study	RETROSPECTIVE	GDM	ADA	Diagnosed based on the American Diabetes Association (ADA) 2012 criteria: FPG ≥5.1 mmol/L 1-hour plasma glucose ≥10.0 mmol/L 2-hour plasma glucose ≥8.5 mmol/L	607	833
277	Wang Y, 2021	China	ASIA	nested case-control study	RETROSPECTIVE	GDM	IADPSG	Diagnosed according to the International Association of Diabetes and Pregnancy Study Groups (IADPSG) criteria: Fasting plasma glucose (FPG) ≥ 5.1 mmol/L 1-hour plasma glucose ≥ 10.0 mmol/L 2-hour plasma glucose ≥ 8.5 mmol/L	336	672
278	Abd-Eltawab A, 2020	Egypt	AFRICA	Cross-sectional case-control study.	RETROSPECTIVE	GDM	ADA	Diagnosed based on the American Diabetes Association (ADA) 2020 guidelines: FPG ≥ 5.1 mmol/L 1-hour postprandial glucose ≥ 10.0 mmol/L 2-hour postprandial glucose ≥ 8.5 mmol/L	109	103
279	Chaudhary A, 2021	India	ASIA	A cross-sectional observational study	RETROSPECTIVE	GDM	ADA	Diagnosed using the American Diabetes Association (ADA) OGTT criteria: FPG ≥ 5.1 mmol/L 1-hour glucose ≥ 10.0 mmol/L 2-hour glucose ≥ 8.5 mmol/L Additionally, HbA1c ≥ 5.8% was evaluated as a diagnostic marker.	82	159
280	Ren M, 2021	China	ASIA	Cross-sectional case-control study.	RETROSPECTIVE	GDM	NR	GDM was diagnosed based on OGTT and fasting blood glucose criteria: FPG ≥ 5.1 mmol/L	56	56
281	Catov J, 2021	USA	NORTH AMERICA	Prospective cohort study	PROSPECTIVE	GDM	NR	Defined using glucose tolerance thresholds: FPG ≥ 5.1 mmol/L 1-hour glucose ≥ 10.0 mmol/L 2-hour glucose ≥ 8.5 mmol/L	1102	3285
282	Xu D, 2021	China	ASIA	Cross-sectional case-control study.	RETROSPECTIVE	GDM	NR	Diagnosed based on the Chinese diagnostic criteria: FPG ≥ 5.1 mmol/L 1-hour plasma glucose ≥ 10.0 mmol/L 2-hour plasma glucose ≥ 8.5 mmol/L	80	80
283	Benhalima K, 2021	Belgium	EUROPE	Multi-centric prospective cohort study	PROSPECTIVE	GDM	WHO	Diagnosed based on the 2013 WHO criteria, which include: FPG ≥ 5.1 mmol/L 1-hour glucose ≥ 10.0 mmol/L 2-hour glucose ≥ 8.5 mmol/	97	327
284	Tabacu C, 2021	Romania	EUROPE	prospective cohort study.	PROSPECTIVE	GDM	IADPSG	GDM diagnosis was based on second-trimester OGTT values, as defined by the International Association of Diabetes and Pregnancy Study Groups (IADPSG): FPG ≥ 5.1 mmol/L 1-hour glucose ≥ 10.0 mmol/L 2-hour glucose ≥ 8.5 mmol/L	16	83
285	Eppel D, 2021	Austria	EUROPE	prospective cohort study	PROSPECTIVE	GDM	IADPSG	GDM diagnosis was based on International Association of Diabetes and Pregnancy Study Groups (IADPSG) criteria: FPG ≥ 5.1 mmol/L 1-hour plasma glucose ≥ 10.0 mmol/L 2-hour plasma glucose ≥ 8.5 mmol/L	27	40
286	Onat T, 2021	Turkey	EUROPE	Case-control study	RETROSPECTIVE	GDM	NR	Diagnosis involved a two-step approach: 50g Glucose Challenge Test (GCT): Plasma glucose ≥ 7.8 mmol/L (140 mg/dL) at 1 hour required further testing. 100g OGTT: GDM was confirmed when at least two of the following values were met: FPG ≥ 5.3 mmol/L (95 mg/dL) 1-hour glucose ≥ 10.0 mmol/L (180 mg/dL) 2-hour glucose ≥ 8.6 mmol/L (155 mg/dL) 3-hour glucose ≥ 7.8 mmol/L (140 mg/dL)	60	52
287	Zhou J, 2021	China	ASIA	Prospective case-control study	RETROSPECTIVE	GDM	IADPSG	Diagnosed based on IADPSG 2014 criteria: FPG ≥ 5.1 mmol/L 1-hour glucose ≥ 10.0 mmol/L 2-hour glucose ≥ 8.5 mmol/L	50	50
288	Wang Y, 2021	China	ASIA	Retrospective cohort study	RETROSPECTIVE	GDM	IADPSG	Diagnosed based on IADPSG 2014 criteria: FPG ≥ 5.1 mmol/L 1-hour glucose ≥ 10.0 mmol/L 2-hour glucose ≥ 8.5 mmol/L	855	785
289	Coussa R, 2021	UAE	ASIA	Prospective cohort study	PROSPECTIVE	GDM	IADPSG	Diagnosed based on IADPSG 2014 criteria: FPG ≥ 5.1 mmol/L 1-hour glucose ≥ 10.0 mmol/L 2-hour glucose ≥ 8.5 mmol/L	34	124
290	Hu Z, 2021	China	ASIA	Retrospective cohort study	RETROSPECTIVE	GDM	ADA	Diagnosed based on the American Diabetes Association (ADA) 2011 criteria: FPG ≥ 5.1 mmol/L 1-hour plasma glucose ≥ 10.0 mmol/L 2-hour plasma glucose ≥ 8.5 mmol/L	78	30
291	Bulut A, 2021	Turkey	EUROPE	Case-control study	RETROSPECTIVE	GDM	NR	Definition and Criteria for GDM GDM was diagnosed using a 100g oral glucose tolerance test (OGTT). Diagnosis required two or more abnormal plasma glucose values over 3 hours.	22	29
292	Wang F, 2021	China	ASIA	Retrospective case-control study	RETROSPECTIVE	GDM	NR	Definition of GDM: Gestational diabetes was diagnosed based on the fasting plasma glucose (FPG) and 75-g oral glucose tolerance test (OGTT) results. Criteria: FPG ≥ 5.1 mmol/L for diagnosis. 75-g OGTT thresholds: 1-hour postprandial glucose ≥ 10.0 mmol/L. 2-hour postprandial glucose ≥ 8.5 mmol/L.	53	46
293	Wang G, 2021	China	ASIA	Observational cross-sectional study	RETROSPECTIVE	GDM	ADA	Definition: Gestational diabetes mellitus (GDM) was defined as glucose intolerance first identified during pregnancy. Criteria Used: According to the American Diabetes Association (ADA), GDM was diagnosed if one or more thresholds in a 75-g oral glucose tolerance test (OGTT) were met: FPG ≥ 5.1 mmol/L 1-hour glucose ≥ 10.0 mmol/L 2-hour glucose ≥ 8.5 mmol/L	52	48
294	Yu X, 2021	China	ASIA	case-control study	RETROSPECTIVE	GDM	IADPSG	Definition: Gestational diabetes mellitus (GDM) was defined as glucose intolerance first identified during pregnancy. Criteria Used: Based on the International Association of the Diabetes and Pregnancy Study Groups (IADPSG): FPG ≥ 5.1 mmol/L 1-hour glucose ≥ 10.0 mmol/L 2-hour glucose ≥ 8.5 mmol/L	573	740
295	Balachandiran M, 2021	India	ASIA	Cross-sectional study	RETROSPECTIVE	GDM	IADPSG	Definition: GDM was diagnosed based on the International Association of Diabetes and Pregnancy Study Groups (IADPSG) criteria. Criteria Used: FPG ≥ 5.1 mmol/L 1-hour glucose ≥ 10.0 mmol/L 2-hour glucose ≥ 8.5 mmol/L	40	40
296	Shalabi T, 2021	Egypt	AFRICA	case-control study	RETROSPECTIVE	GDM	IADPSG	Definition: GDM was diagnosed based on the International Association of Diabetes and Pregnancy Study Groups (IADPSG) criteria. Criteria Used: FPG ≥ 5.1 mmol/L 1-hour glucose ≥ 10.0 mmol/L 2-hour glucose ≥ 8.5 mmol/L	114	114
297	Kotzaeridi G, 2021	Austria	EUROPE	Prospective cohort study	PROSPECTIVE	GDM	IADPSG	Definition: GDM was diagnosed based on the International Association of Diabetes and Pregnancy Study Groups (IADPSG) criteria. Criteria Used: FPG ≥ 5.1 mmol/L 1-hour glucose ≥ 10.0 mmol/L 2-hour glucose ≥ 8.5 mmol/L	239	893
299	Madkour M, 2022	Egypt	AFRICA	Cross-sectional comparative study	RETROSPECTIVE	GDM	NR	Definition: Gestational diabetes mellitus (GDM) was defined as glucose intolerance first recognized during pregnancy. Criteria Used: Diagnosed in the study based on glucose abnormalities detected after 24 weeks of gestation (specific criteria not detailed).	70	70
300	Abdualhay R, 2022	Iraq	ASIA	Case-control study	RETROSPECTIVE	GDM	NR	Definition: Gestational diabetes mellitus (GDM) was defined as hyperglycemia first identified during pregnancy. Criteria Used: For gestational age < 24 weeks: fasting plasma glucose (FPG). For gestational age 24–28 weeks: 75-g oral glucose tolerance test (OGTT).	44	45
301	Adiga U, 2021	India	ASIA	prospective cross-sectional	RETROSPECTIVE	GDM	ADA	75 g oral glucose tolerance test (OGTT) as per American diabetic association (ADA) 2016 criteria.	100	100
302	An R, 2022	China	ASIA	NR	NR	GDM	IADPSG	2 h, 75-g OGTT (24-28 weeks) was performed to diagnose GDM. Pregnant women were diagnosed with GDM when their applied glucose level was elevated in one or more of the following: fasting blood glucose (FBG) ≥ 5.1 mmol/L, 1 hour blood glucose (1-hBG) ≥ 10.0 mmol/L, 2 hours blood glucose (2-hBG) ≥ 8.5 mmol/L.	94	572
303	Franzago M, 2022	Italy	EUROPE	NR	NR	GDM	IADPSG	NR	33	27
304	Chen X, 2022	China	ASIA	NR	NR	GDM	IADPSG	Diagnostic criteria for GDM: FBG ≥ 5.1mmol/L, or 1hPBG ≥ 10.0mmol/L, or 2h PBG ≥ 8.5mmol/L.	28	95
305	Cheng E, 2022	China	ASIA	NR	NR	GDM	Chinese guidelines	The pregnant women who underwent 75-g oral glucose tolerance test (OGTT) at 24-28 weeks of pregnancy and met any one of the following standards were diagnosed with GDM: 5.1 mmol/L ≤ fasting plasma glucose (FPG) <7.0 mmol/L, OGTT 1-h PG ≥10.0 mmol/L, or 8.5 mmol/L ≤ OGTT 2-h PG <11.1 mmol/L.	163	145
307	Dualib P, 2022	Brazil	SOUTH AMERICA	longitudinal case-control	RETROSPECTIVE	GDM	IAPDSG	GDM as diagnosed when fasting plasma glucose was greater than 100 mg/dL in the first trimester or when at least two points were abnormal during the 75 g oral glucose tolerance (OGTT) (>92, >180, >153 mg/dL) in the third trimester	56	59
308	Huang G, 2022	China	ASIA	case-control	RETROSPECTIVE	GDM	IADPSG	Participants who met the diagnostic criteria for GDM recommended by the International Association of Diabetes and Pregnancy Study Group (IADPSG) in 2010 can be diagnosed as GDM if their 75 g oral glucose tolerance test (OGTT) values reach or exceed any of the following thresholds: fasting blood glucose (5.1mmol/L), 1h blood glucose (10.0 mmol/L), and 2h blood glucose (8.5 mmol/L).	566	710
310	Juchnicka I, 2022	Poland	EUROPE	NR	NR	GDM	WHO	To diagnose GDM all patients underwent a 75g oral glucose tolerance test (OGTT) in the second trimester, between 24th and 27th weeks of pregnancy.	24	24
311	Liu L, 2021	China	ASIA	NR	NR	GDM	IADPSG	GDM was diagnosed according to the criteria of the International Association of Diabetic Pregnancy Study Group (IADPSG). Oral glucose tolerance test (OGTT) was conducted using 75 g glucose loading at 24–28 weeks, and diagnosis of GDM was made by either a fasting venous glucose level of ≥ 5.1 mmol/L, or 1 h ≥ 10.0 mmol/L, or 2 h ≥ 8.5 mmol/L	69	71
312	Song S, 2022	China	ASIA	prospective,double-center, observational cohort study.	RETROSPECTIVE	GDM	IADPSG	75-g oral glucose tolerance test (OGTT) at 24–28 weeks of gestation	249	879
313	Obaidullah M, 2021	Bangladesh	ASIA	cross-sectional research	RETROSPECTIVE	GDM	IADPSG	taking 100 g of glucose orally. The participant was suspected of GDM if fasting plasma glucose was > 95 mg/dl, blood sugar > 180 mg/dl 1 h after glucose intake, and blood sugar > 155 mg/dl 2 h later.	132	100
314	Adiga U, 2022	India	ASIA	cross-sectional research	RETROSPECTIVE	Insulin resistance	NR	The homeostasis model assessment model (HOMA) was used to determine insulin resistance. The pregnant women were divided into two groups, insulin resistant (group 1) and insulin sensitive (group 2), with 74 being insulin resistant and 134 being insulin sensitive (HOMA-IR < 2.5 is considered as insulin sensitive as per the standard published literatures).	21	60
315	Yang J, 2022	China	ASIA	NR	NR	GDM	NR	NR	233	1001
316	Shen L, 2023	China	ASIA	NR	NR	GDM	Chinese medical assosiaction	oral glucose tolerance test (OGTT) result between 24 and 28 weeks of gestation GDM was diagnosed when one or more of the following onestep 75g OGTT criteria were first met between 24 and 28 weeks of gestation: FPG 5.1-6.9 mmol/L, 1-hour plasma glucose ≥10.0 mmol/L or 2-hour plasma glucose 8.5-11.0 mmol/L (	142	442
317	Zheng Y, 2022	China	ASIA	NR	NR	GDM	IADPSG	Pregnant women are given an oral glucose tolerance test of 75 g. If you have fasting blood glucose ≥5.1 mmol/L or oral glucose 1 h later, blood glucose ≥10.0 mmol/L or oral glucose 2 h after fasting blood glucose ≥8.5mmol/L,might be diagnosed with GDM	37	163
318	Parveen S, 2022	India	ASIA	prospective cohort	PROSPECTIVE	GDM	Diabetes in Pregnancy Study Group of India (DIPSI)	To diagnose GDM, we followed Diabetes in Pregnancy Study Group of India (DIPSI) criteria where all pregnant women beyond 28 weeks of gestation were given 75 gm of glucose with 200–300 mL of water irrespective of last meal. Venous sugar level was recorded after 2 hours, a value of >140 mg% was assigned as GDM.	20	45
319	Sahoo D, 2022	India	ASIA	prospective study	RETROSPECTIVE	GDM	IADPSG	The included patients underwent 75 g OGTT for estimation of 1 h and 2 h plasma glucose values. Patients were excluded if they were diabetic by ADA criteria. They were classified as “Dysglycemia” if they fulfill IADPSG criteria during the first trimester. In the present study, OGTT was performed in first trimester, as we have included only high‑risk patients. Patients were reassessed between 24–28…	50	226
320	Khan S, 2022	Pakistan	ASIA	cross-sectional research	RETROSPECTIVE	GDM	IADPSG	a standard 75-gram glucose with water and sampling carried out at one and two hours post-glucose load (IADPSG criteria).	12	88
321	Tunc S, 2022	Turkey	EUROPE	retrospecrtive observational study	RETROSPECTIVE	GDM	IADPSG	A 75-g oral glucose tolerance test (OGTT) was conducted between 24-28 weeks of pregnancy for the diagnosis of GDM.	50	50
322	Mahmood K, 2022	Iraq	ASIA	prospective case control study	RETROSPECTIVE	GDM	NR	NR	40	37
323	Arslan A, 2022	Turkey	EUROPE	case-control study	RETROSPECTIVE	GDM	ADA	75 gram, oral glucose tolerance test (OGTT).	24	35
325	Sobczynska-Malefora A, 2021	UK	EUROPE	NR	NR	GDM	NR	"The diagnosis of GDM was made based on a 2-h 75-g oral glucose tolerance test (OGTT) following an 8-h fast, using a standard clinical protocol, as part of routine antenatal care at 28 wk of gestation. Blood sampling was taken at 0 and 120 min post glucose ingestion. Local diagnostic cutoffs were used for GDM diagnosis (0-min serum glucose ≥5.8 and/or 120-min ≥7.8 mmol/L)."	315	1876
327	Hu W, 2022	China	ASIA	retrospective study	RETROSPECTIVE	GDM	IADPSG	all pregnant women first underwent a 50 g oral glucose screening test at around 20 weeks, and those with 1-h plasma glucose ≥ 7.2 mmol/L subsequently underwent a 75 g OGTT at 24–28weeks. GDM was diagnosed if at least one of the following criteria were met: (a) fasting plasma glucose ≥ 5.1 mmol/L (92 mg/dL); (b) 1-h plasma glucose ≥ 10.0 mmol/L (180 mg/dL); and (c) 2-h plasma glucose ≥ 8.5–11.0 mm…	100	100
328	Han L, 2022	China	ASIA	NR	NR	GDM	NR	NR	149	138
329	Montazeri-Najafabady N, 2020	Iran	ASIA	case control study	RETROSPECTIVE	GDM	ADA	Subjects with the following criteria were included in GDM group: 1-if they had a fasting glucose concentration _x0003_126 mg/dl or glucose concentration _x0003_200 mg/dl 2 h after a 75 g oral glucose tolerance test according to the American Diabetes Association guideline	130	170
330	Wu Y, 2022	China	ASIA	NR	NR	GDM	IADPSG	All subjects underwent a 75-g oral glucose tolerance test (OGTT) screening for GDM during 24–28 gestational weeks. Using the criteria of the International Association of the Diabetes and Pregnancy Study Groups, GDM is diagnosed when any of the following plasma glucose values is met or exceeded: fasting glucose ≥5.1 mmol/L, 1-h glucose ≥10.0 mmol/L, or 2-h glucose ≥8.5 mmol/L	23	19
331	Yuan J, 2022	China	ASIA	prospective case-control study	RETROSPECTIVE	GDM	ADA	Diagnosis of GDM was established by a 75 g oral glucose tolerance test (OGTT) after an overnight fast of 10 hours interpreted according to the criteria of American Diabetes Association [17]. NGT: fasting plasma glucose (FPG) < 5.6 mmol/l and 2-hour postprandial glucose (2 h FPG) < 7.8 mmol/l; GDM was diagnosed when any one of the following criteria were met during the OGTT: fasting > 5.1 mmol/l; …	62	74
332	Algaba-Chueca F, 2022	Spain	EUROPE	NR	NR	GDM	National Diabetes Data Group (NDDG)	All mothers were screened for GDM between 24–28 weeks of pregnancy following the Spanish Diabetes and Pregnancy Group recommendations [19]. Subjects with a 1 h 50 g glucose challenge test _x0015_140 mg/dL underwent a 3 h 100 g oral glucose tolerance test. Subjects with two or more values above the threshold proposed by the National Diabetes Data Group [20] were considered to have GDM, whereas tho…	43	19
333	Cibickova L, 2022	Czech Republic	EUROPE	cross-sectional study	RETROSPECTIVE	GDM	IADPSG	GDM was based on any of the following values at any time during pregnancy: fasting plasma glucose 5.1–6.9 mmol/l; 1-h post 75-g oral glucose load ≥ 10.0 mmol/l; 2-h post 75-g oral glucose load ≥ 8.5 mmol/l; according to the IADPSG guidelines	145	555
334	Song S, 2022	China	ASIA	prospective double-centre observational cohort study	RETROSPECTIVE	GDM	IADPSG	75g oral glucose tolerance test (OGTT) at 24-28 weeks’ gestation	30	30
335	Karagoz ZK, 2022	Turkey	EUROPE	NR	NR	GDM	NR	75 grams of glucose, according to current GDM diagnostic criteria. Then, blood glucose levels were checked again at the 1st and 2nd hours. In normal cases, fasting blood glucose, 1st- and 2nd-hour blood glucose are < 92/180/153mg/dL, respectively. If one of these three values was high, the pregnant woman was GDM	232	696
336	Wang, Y 2022	China	ASIA	case–control study	RETROSPECTIVE	GDM	IADPSG	All pregnant women are routinely screened for GDM with a 75 g oral glucose tolerance test (OGTT) between 24 and 28 weeks of gestation. GDM was diagnosed if at least one of the following criteria were met: (a) fasting plasma glucose (FPG) ≥ 5.1 mmol/L (92 mg/dl); (b) 1 h plasma glucose ≥ 10.0 mmol/L (180 mg/dl); and (c) 2 h plasma glucose ≥ 8.5 mmol/L (153 mg/dl).	62	58
337	Jia X, 2022	China	ASIA	NR	NR	GDM	criteria of the People’s Republic of China Health Industry Standards	75 g oral glucose tolerance test (OGTT) at the 24th to 28th week of pregnancy. fasting venous blood glucose ≥5.1 mmol/L or 1-h blood glucose ≥10.0 mmol/L or 2-h blood glucose ≥8.5 mmol/L after 75 g OGTT loading L.	10	8
338	Bernea E, 2022	Romania	EUROPE	NR	NR	GDM	ADA	GDM was diagnosed by 75 g oral glucose tolerance test (GTT) at two-hours as recommended by National Institute for Health and Care Excellence (NIHCE), American Diabetes Association (ADA) [2]. GDM was diagnosed if one or more of the glucose level values exceeded the cut-off limit: fasting _x0015_ 92 mg/dL, 1 h _x0015_ 180 mg/dL, 2 h _x0015_ 153 mg/dL.	46	768
339	Aslan Çin N, 2022	Turkey	EUROPE	prospective cohort study	PROSPECTIVE	GDM	IADPSG	GDM screening involving a two-step procedure. A 50-g 1-hour glucose challenge test used to screen for GDM at 24 to 28 weeks gestation. Participants with abnormal glucose levels (7.2 mmol/L) after the glucose challenge test underwent a 100-g 3-hour OGTT performed in the morning after 8 hours of overnight fasting. The diagnosis of GDM was confirmed after the OGTT if at least two of four glucose lev…	15	48
340	Zeljkovic A, 2022	Serbia	EUROPE	NR	NR	GDM	NR	NR	396	2789
342	Zheng W, 2022	China	ASIA	prospective birth cohort	RETROSPECTIVE	GDM	IADPSG	75 g oral glucose tolerance test (OGTT) for GDM diagnosis at 24–28 weeks of gestation The diagnosis was made if any measurement met or exceeded these threshold values at a 75 g OGTT at 24–28 weeks of gestation: 0h ≥5.1 mmol/L, 1 h glucose ≥10.0 mmol/L, and 2 h glucose ≥8.5 mmol/L	321	2219
	Zheng W, 2022	China	ASIA	prospective birth cohort	RETROSPECTIVE	GDM	IADPSG	75 g oral glucose tolerance test (OGTT) for GDM diagnosis at 24–28 weeks of gestation The diagnosis was made if any measurement met or exceeded these threshold values at a 75 g OGTT at 24–28 weeks of gestation: 0h ≥5.1 mmol/L, 1 h glucose ≥10.0 mmol/L, and 2 h glucose ≥8.5 mmol/L	109	109
343	Liu Y, 2022	China	ASIA	case-control study	RETROSPECTIVE	GDM	IADPSG	Based on the International Association of the Diabetes and Pregnancy Study Groups (IADPSG) criteria. Diagnosis Thresholds (via 75g OGTT): Fasting Plasma Glucose (FPG) ≥ 5.1 mmol/L 1-hour PG ≥ 10.0 mmol/L 2-hour PG ≥ 8.5 mmol/L GDM diagnosis: One or more values above thresholds.	45	45
344	Seyhanli Z, 2021	Turkey	EUROPE	NR	NR	GDM	NR	All individuals had 75-g OGTT testing. GDM screening was performed at 24–28 weeks’ gestation.	128	344
345	Li R, 2023	China	ASIA	retrospective study	RETROSPECTIVE	GDM	NR	NR	47	47
347	Wang J, 2023	China	ASIA	nested case-control	RETROSPECTIVE	GDM	ADA	The diagnosis of GDM was made when any one of the following values was met or exceeded in the 75-g OGTT (performed between 24-28th gestational week): 0 h (fasting), 5.1 mmol/L; 1 h, 10.0 mmol/L; and 2 h, 8.5 mmol/L	59	243
348	Wang F, 2023	China	ASIA	prospective cohort	PROSPECTIVE	GDM	IADPSG	The diagnosis of GDM was made when one or more of the following conditions were at or above the thresholds: FPG 5.1 mmol/L, 1-h plasma glucose 10.0 mmol/L, and 2-h plasma glucose 8.5 mmol/L.	750	4122
349	Cui, 2023	China	ASIA	case-control	RETROSPECTIVE	GDM	IADPSG	GDM was confirmed if the 75 g OGTT results were ≥5.1 mmol/L at baseline, ≥10.00 mmol/L at 1 hour, or ≥8.5 mmol/L	67	446
350	Liu, 2023	China	ASIA	cohort	RETROSPECTIVE	GDM	IADPSG	GDM was diagnosed as fasting plasma glucose (FPG) ≥ 5.1 mmol/L, 1-hour plasma glucose (PG) ≥ 10.0 mmol/L, and 2-hour PG ≥ 8.5 mmol/L	110	110
351	Ma, 2023	China	ASIA	case-control	RETROSPECTIVE	GDM	IADPSG	GDM was diagnosed as the presence of at least one of the following abnormal values: plasma glucose ≥5.1 mmol/L after an overnight fast; plasma glucose level ≥10.0 mmol/L 1 h after consuming 75 g of glucose; or plasma glucose level ≥8.5 mmol/L 2 h after consuming 75 g of glucose	100	218
352	Li, 2023	China	ASIA	NR (case-control)	RETROSPECTIVE	GDM	IADPSG	GDM diagnosis was confirmed if any of the following criteria were met: fasting blood glucose level (FPG) ≥5.1 mmol/L, blood glucose level at 1 hour after glucose administration (1hPG) ≥10.0 mmol/L, or blood glucose level at 2 hours after glucose administration (2hPG) ≥8.5 mmol/L.	100	100
353	Akhtar, 2023	Pakistan	ASIA	Cross-sectional	RETROSPECTIVE	GDM	NR	NR	400	100
354	Akash, 2023	Pakistan	ASIA	Not clear (prospective cross-sectional)	RETROSPECTIVE	GDM	NR	The diagnostic criteria are based on the following thresholds: a. Fasting blood glucose level > 95 mg/dL or ≤ 5.27 mmol/L (Before a meal). b. Blood glucose level > 140 mg/dL or ≤ 7.8 mmol/L (1 h after a meal). c. Blood glucose level > 120 mg/dL or ≤ 6.7 mmol/L (2 h after a meal).	189	100
355	Hou, 2021	China	ASIA	Not clear (prospective observational)	RETROSPECTIVE	GDM	IADPSG	One of the following could be diagnosed as GDM: fasting blood glucose ≥ 5.1 mmol/l, 75 g oral glucose tolerance test (OGTT) 1-hour plasma glucose (OGTT-1hPG) ≥ 10.0 mmol/l, or OGTT-2hPG ≥ 8.5 mmol/l in gestational patients with gestational age 24–28 weeks	30	30
356	Kağıtcı, 2023	Turkey	EUROPE	NR (case-control)	RETROSPECTIVE	GDM	IADPSG	GDM was diagnosed between 24-28 weeks of gestation accoding to 75 gr OGTT after 8 hours of fasting as: fasting glucose :> 92 1st hour>180 and 2nd hour>153	300	1043
358	Duo, 2022	China	ASIA	Prospective double-center observational cohort study	RETROSPECTIVE	GDM	IADPSG	NR	74	32
359	Gawlik, 2023	Poland	EUROPE	NR	NR	GDM	A. Araszkiewicz, E. Bandurska-Stankiewicz, S. Borys, A. Budzyński, and D. Gajewska, “2021 guidelines on the management of patients with diabetes. A position of Diabetes Poland,” Clinical Diabetology, vol. 10, no. 1, pp. 1–113, 2021.	GDM was diagnosed with a 1-step approach in which a standard 2 h 75 g OGTT was performed at 24-28 weeks of pregnancy. High detection of at least 1 of these measured values (fasting ≥ 5 1 mmol/L, 1h ≥ 10 0 mmol/L, and 2h ≥ 8 5 mmol/L) was accepted as a diagnosis of GDM	125	125
360	He, 2023	China	ASIA	Prospective cohort	PROSPECTIVE	GDM	NR	NR (The women at 24-28 weeks of pregnancy were classified into the GDM or control groups depending on the findings of the 75-g oral glucose tolerance test)	30	15
361	Gomez Ribot, 2023	Argentina	SOUTH AMERICA	Secondary analysis of a previous randomized trial	RETROSPECTIVE	GDM	ADA	GDM was diagnosed as glycemia values >99 mg/dl in two measurements or glycemia values >140 mg/dl at 2 h after a universal p75g oral glucose tolerance test	20	17
362	Visiedo, 2023	Spain	EUROPE	Prosective cohort	RETROSPECTIVE	GDM	National Diabetes Data Group (NDDG)	GDM was diagnosed by twostep approach and 100 g-OGTT with two or more values above 105, 190, 165 and 145 mg/dL after 0, 60,120 and 180 min	32	11
363	Burzynska-Pedziwiatr, 2023	Poland	EUROPE	NR (case-control)	RETROSPECTIVE	GDM	WHO	GDM was diagnosed as fasting glucose level at 92 mg/dl (5.1 mmol/L) or 153 mg/dl (8.5 mmol/L) 2 h after 75-g OGTT between 24 and 28 week of gestation, or later if it was not possible during this period	40	65
365	Zou, 2023	China	ASIA	Prospective cohort	PROSPECTIVE	GDM	IADPSG	Oral glucose tolerance test (OGTT) was performed with 75 g of glucose at 24–28 weeks of gestation. Fasting, 1 h, and 2 h plasma glucose levels were assessed, and the 75 g OTGG cut-off values were set at 5.1, 10, and 8.5 mmol/L, respectively. A diagnosis of GDM was confirmed when one or more values equaled or exceeded these thresholds.	719	1205
366	Jiang, 2023	China	ASIA	Case-control	RETROSPECTIVE	GDM	IADPSG	GDM was diagnosed at 24-28 weeks of gestation as having one or more of the following findings: fasting glucose ≥ 5.1 mmol/L, 1 h glucose ≥ 10.0 mmol/L, or 2 h glucose ≥ 8.5 mmol/L	41	48
367	Štambuk, 2023	Croatia	EUROPE	NR (case-control)	RETROSPECTIVE	GDM	WHO	Diagnostic workup was carried out in the morning, after an overnight fast, by peroral ingestion of glucose (75 g) and venous blood sampling immediately before, and 1 and 2 hours after the glucose load	43	42
368	Fadaei, 2023	Iran	ASIA	Case-control	RETROSPECTIVE	GDM	ADA	NR	1632	9067
369	Shi, 2023	China	ASIA	Retrospective cohort	RETROSPECTIVE	GDM	Not specified (criteria based on the criteria revised in China in August 2014)	A GDM diagnosis was established if the results of a 75-g OGTT performed between 24 and 28 weeks of gestation showed any one or a combination of the following: 1) fasting blood glucose ≥ 5.1 mmol/L, 2) 1 h blood glucose ≥ 10.0 mmol/L, or 3) 2 h blood glucose ≥ 8.5 mmol/L.	162	48
370	Wang, 2023	China	ASIA	NR (case-control)	RETROSPECTIVE	GDM	IADPSG	The diagnosis of GDM was made using 75-g oral glucose tolerance test (OGTT) at 24–28 weeks of gestation, based on fasting blood glucose (FBG), 1- and 2-h postprandial blood glucose. The criteria for the diagnosis of GDM were FBG ≥5.1 mmol/L, 1-h blood glucose ≥10.0 mmol/L, and 2-h blood glucose ≥8.5 mmol/L. If any of the above criteria was present, the pregnant woman was diagnosed with GDM.	37	553
371	Gao, 2023	Korea	ASIA	Prospective cohort	PROSPECTIVE	GDM	NR	NR	1040	958
372	Mustaniemi, 2023	Finland	EUROPE	Case-control	RETROSPECTIVE	GDM	Finnish National Current Care Guidelines	2 h 75 g oral glucose tolerance test (OGTT) was performed on all women at the 24th–28th weeks of gestation except for those with a very low risk for GDM (normal-weight primiparous women under 25 years without a family history of type 2 diabetes and normal-weight multiparous women under 40 years without a history of GDM and macrosomic births). OGTT was performed already at the 12th–16th weeks of g…	148	296
373	Li, 2023	China	ASIA	Nested case–control	RETROSPECTIVE	GDM	IADPSG	The criteria were as follows: 0 h FBG ≥ 5.1 mmol/L, 1 h PBG ≥ 10.0 mmol/L, or 2 h PBG ≥ 8.5 mmol/L. (Abbreviations: FBG fasting blood glucose, PBG post-load blood glucose)	90	90
374	Ali Khan, 2023	Saudi Arabia	ASIA	Case-control	RETROSPECTIVE	GDM	Chinese medical assosiaction	The nominal threshold values were ≥5.1 mmol/L for fasting plasma glucose (FPG), ≥10.0 mmol/L for OGTT-1hPG, and ≥8.5 mmol/L for OGTT-2hPG	150	150
376	Cui, 2023	China	ASIA	Case-control	RETROSPECTIVE	GDM	WHO	GDM was diagnosed on the basis of the following WHO criteria: fasting ≥92 mg/dL (5.1 mmol/L), at 1st hour ≥180 mg/dL (10.0 mmol/L), and at 2nd hour ≥153 mg/dL (8.5 mmol/L) In the second trimester (24–28 weeks) after 75 g OGTT	272	1017
377	Duo, 2023	China	ASIA	prospective cohort study	PROSPECTIVE	GDM	IADPSG	NR	16	16
378	Linares-Pineda, 2023	Spain	EUROPE	NR	NR	GDM	National Diabetes Data Group (NDDG)	two-step screening: firstly, an O’Sullivan test (50 g glucose overload) was performed in primary care centres. If post-load glucose was ≥7.8 mmol/L, women were referred to our Diabetes and Pregnancy Unit for performing the 100 gr oral glucose tolerance test (OGTT-100 g). GDM was diagnosed if glucose values were higher than the threshold, at least in two points: fasting >5.8 mmol/l (OGTT0.0), afte…	12	10
379	Shen, 2024	China	ASIA	NR	NR	GDM	IADPSG	According to the GD diagnostic criteria (75 g OGTT: fasting ≥ 5.1 mmol/L, 1 h ≥ 10 mmol/L, 2 h ≥ 8.5 mmol/L), the inclusion criteria were women aged 18–49 years (inclusive) with a GD diagnosis and a gestational age of 24–32 weeks	60	60
380	Thilak, 2024	India	ASIA	Case-control	RETROSPECTIVE	GDM	International Diabetic Federation (IDF)	NR	54	22
381	Nahdh Saleem, 2024	Iraq	ASIA	Cross-sectional	RETROSPECTIVE	GDM	NR	NR	294	1762
382	Ortega-Montiel, 2024	Mexico	NORTH AMERICA	Prospective cohort	PROSPECTIVE	GDM	IADPSG	Patients at 24–28 weeks of gestation underwent a standard 2-h 75-g OGTT in the morning after an overnight fast lasting for at least 8 h. A diagnosis was established if any single plasma glucose measurement met or exceeded the following thresholds during the OGTT: fasting ≥92 mg/dL (5.1 mmol/L); 1-h ≥180 mg/dL (10.0 mmol/L); and 2-h ≥153 mg/dL (8.5 mmol/L). Based on the OGTT results, women diagnos…	44	44
383	Özer, 2024	Turkey	EUROPE	Not clear (cross-sectional case-control)	RETROSPECTIVE	GDM	Carpenter and Coustan	The diagnosis of GDMwas made if 2 or more diagnostic criteria were determined [fasting plasma glucose ≥95 mg/dL (5.3 mmol/L), 1st h≥180 mg/dL (10 mmol/L), 2nd h≥155 mg/dL (8.6 mmol/L), 3rd h≥140 mg/dL (8.6 mmol/L)]	201	872
385	Ma, 2024	China	ASIA	Not clear (retrospective)	RETROSPECTIVE	GDM	IADPSG	If any of next three criteria was met: fasting blood glucose level (FPG) ≥5.1 mmol/L, 1-h post-glucose (1hPG) level ≥10.0 mmol/L, or 2-h post- glucose (2hPG) level ≥8.5 mmol/L. GDM was diagnosed to conform to any one of the three items	40	40
386	Ghaneialvar, 2024	Iran	ASIA	NR	NR	GDM	NR	NR	261	1327
388	Zhao, 2024	China	ASIA	Prospective cohort	PROSPECTIVE	GDM	Data Group (NDDG)	an oral glucose tolerance test (OGTT) is done in the fasting state using 75 g of glucose at 24–28 weeks, and GDM is diagnosed if any one of the following cut-offs is met, i.e. fasting ≥ 92 mg/dL (≥ 5.1 mmol/L), one-hour ≥ 180 mg/dL (≥ 10 mmol/L), or 2-hour ≥ 153 mg/dL (≥ 8.5 mmol/L)	50	50
389	Aziz, 2024	Saudi Arabia	ASIA	Prospective observational study	RETROSPECTIVE	GDM	IADPSG	GDM is diagnosed when fasting plasma glucose = 92 mg/dl, 1-h OGTT = 180 mg/dl, 2-h OGTT ≥ 153 mg/dl	52	31
390	Uysal, 2024	Turkey	EUROPE	Not clear (prospective, cross-sectional)	RETROSPECTIVE	GDM	WHO	in the diagnosis of GDM, the threshold values used were blood glucose after eight hours of fasting ≥92 mg/dL; after 75 g OGTT first hour blood glucose ≥180 mg/dL, and second hour ≥153 mg/dL [8]. Any time any one of these amounts was elevated, GDM was diagnosed	29	143
391	Rajeevan, 2024	Sri Lanka	ASIA	Prospective cohort	PROSPECTIVE	GDM	IADPSG	NR	1744	4256
392	Niu, 2024	China	ASIA	Retrospective cohort	RETROSPECTIVE	GDM	IADPSG	fasting blood glucose ≥ 5.1 mmol/L, lh blood glucose ≥ 10.0 mmol/L after taking sugar, and blood glucose > 8.5 mmol/L in the next 2 h; the diagnosis was confirmed when blood glucose levels met one or more criteria	103	225
393	Ma, 2024	China	ASIA	NR	NR	GDM	IADPSG	fasting plasma glucose (FPG) level ≥ 5.1 mmol/L, 1-h post-glucose (1hPG) level ≥ 10.0 mmol/L, or 2-h post-glucose (2hPG) level ≥ 8.5 mmol/L	35	70
394	Wu, 2024	China	ASIA	Case-control	RETROSPECTIVE	GDM	NR	GDM diagnoses were established if a single plasma glucose measurement met or exceeded the following thresholds: fasting level of 5.1 mmol/L, 1-h level of 10.0 mmol/L, or 2-h level of 8.5 mmol/L.	1323	1421
396	Li, 2024	China	ASIA	Prospective cohort	PROSPECTIVE	GDM	IADPSG	the pregnant women who met any of the following conditions were diagnosed with GDM: (i) FPG ≥5.1 mmol/L, (ii) 1-hour postprandial blood glucose (1-hPG) ≥10.0 mmol/L and (iii) 2-hPG ≥8.5 mmol/L	47	32
397	Ademoglu EN, 2015	Turkey	EUROPE	case-control study	RETROSPECTIVE	GDM	ADA	GDM was diagnosed using the American Diabetes Association (ADA) criteria, involving a 100-g oral glucose tolerance test (OGTT). GDM was confirmed if at least two of the following thresholds were exceeded: Fasting glucose: ≥5.1 mmol/L (95 mg/dL) 1-hour glucose: ≥10.0 mmol/L (180 mg/dL) 2-hour glucose: ≥8.6 mmol/L (155 mg/dL) 3-hour glucose: ≥7.8 mmol/L (140 mg/dL)	127	125
398	Anghebem-Oliveira MI, 2017	Brazil	SOUTH AMERICA	case-control genetic association study	RETROSPECTIVE	GDM	ADA	GDM was diagnosed based on the 2015 criteria of the American Diabetes Association (ADA), which included: Fasting glucose ≥ 5.1 mmol/L (92 mg/dL) 1-hour glucose ≥ 10.0 mmol/L (180 mg/dL) 2-hour glucose ≥ 8.5 mmol/L (153 mg/dL).	93	136
399	Boghossian NS, 2017	United States	NORTH AMERICA	nested case-control study	RETROSPECTIVE	GDM	ADA	GDM was defined based on the 1997 American Diabetes Association (ADA) criteria: Plasma glucose >200 mg/dL (11.1 mmol/L) at 1-hour after a 50-g glucose challenge test (GCT) without further oral glucose tolerance testing (OGTT). A 50-g GCT result >140 mg/dL (7.8 mmol/L) at 1-hour, followed by a 3-hour, 100-g OGTT, with at least two abnormal values: Fasting: ≥5.3 mmol/L (95 mg/dL) 1-hour: ≥10.0 mmol…	20	20
400	Dudzik D, 2014	Poland	EUROPE	case-control metabolomics study	RETROSPECTIVE	GDM	WHO	GDM was defined based on the 1998 WHO criteria: Plasma glucose ≥7.8 mmol/L (140 mg/dL) after a 2-hour 75-g OGTT	24	24
401	Dudzik D, 2017	Poland	EUROPE	longitudinal case-control study	RETROSPECTIVE	GDM	WHO	GDM was defined using the 1998 WHO criteria: Plasma glucose ≥ 7.8 mmol/L (140 mg/dL) after a 2-hour 75-g OGTT	29	20
402	Yorulmaz Ertuğ E, 2016	Turkey	EUROPE	cross-sectional study	RETROSPECTIVE	GDM	Carpenter and Coustan	GDM was diagnosed using the Carpenter and Coustan criteria, which require at least two abnormal values from a 3-hour 100-g OGTT: Fasting glucose ≥ 5.3 mmol/L (95 mg/dL) 1-hour glucose ≥ 10.0 mmol/L (180 mg/dL) 2-hour glucose ≥ 8.6 mmol/L (155 mg/dL) 3-hour glucose ≥ 7.8 mmol/L (140 mg/dL)	9	15
403	Ethier-Chiasson M, 2008	Canada	NORTH AMERICA	case-control study	RETROSPECTIVE	GDM	Canadian guidelines	GDM was diagnosed based on Canadian guidelines, involving a 50 g glucose challenge test (GCT), followed by a 100 g OGTT if GCT values were ≥7.8 mmol/L. Criteria for GDM diagnosis were: Fasting glucose ≥5.3 mmol/L 1-hour glucose ≥10.0 mmol/L 2-hour glucose ≥8.6 mmol/L 3-hour glucose ≥7.8 mmol/L	101	98
404	Gao Q, 2016	China	ASIA	case-control study	RETROSPECTIVE	GDM	IADPSG	GDM was diagnosed using the International Association of Diabetes and Pregnancy Study Groups (IADPSG) criteria, which included: Fasting glucose ≥ 5.1 mmol/L (92 mg/dL) 1-hour glucose ≥ 10.0 mmol/L (180 mg/dL) 2-hour glucose ≥ 8.5 mmol/L (153 mg/dL)	150	295
405	Guimarães LO,2014	Brazil	SOUTH AMERICA	case-control study	RETROSPECTIVE	GDM	Brazilian Diabetes Society criteria (2009)	GDM was diagnosed based on Brazilian Diabetes Society criteria (2009): Fasting glucose ≥ 6.1 mmol/L (110 mg/dL) 2-hour OGTT ≥ 7.8 mmol/L (140 mg/dL)	34	50
406	Inegol Gumus I, 2013	Turkey	EUROPE	case-control study	RETROSPECTIVE	GDM	ADA	GDM was diagnosed using the American Diabetes Association (ADA) criteria: 50 g glucose challenge test (GCT) at 24–28 weeks, followed by a 100 g 3-hour OGTT. Diagnostic thresholds (any two abnormal values): Fasting: ≥5.3 mmol/L (95 mg/dL) 1-hour: ≥10.0 mmol/L (180 mg/dL) 2-hour: ≥8.6 mmol/L (155 mg/dL) 3-hour: ≥7.8 mmol/L (140 mg/dL)	51	28
407	Heiskanen N, 2010	Finland	EUROPE	prospective case-control study	RETROSPECTIVE	GDM	Finnish clinical guidelines	GDM was defined using Finnish clinical guidelines with the following reference values: Fasting glucose: ≥4.8 mmol/L 1-hour glucose: ≥11.2 mmol/L 2-hour glucose: ≥9.9 mmol/L A diagnosis of GDM was confirmed if any one of the above values was exceeded.	5	21
408	Hollingsworth DR, 1982	United States	NORTH AMERICA	longitudinal observational study	RETROSPECTIVE	GDM	NR	GDM was diagnosed based on the following criteria: Glucose intolerance detected during pregnancy. Normal glucose tolerance three months postpartum. No further details on glucose thresholds were provided.	268	474
409	Hou W, 2016	China	ASIA	nested case-control study	RETROSPECTIVE	GDM	IADPSG	GDM was diagnosed according to the International Association of Diabetes and Pregnancy Study Groups (IADPSG) criteria using a 75 g oral glucose tolerance test (OGTT) performed at 24–28 weeks: Fasting glucose ≥ 5.1 mmol/L 1-hour glucose ≥ 10.0 mmol/L 2-hour glucose ≥ 8.5 mmol/L	26	74
410	Houde AA, 2013	Canada	NORTH AMERICA	prospective observational cohort study	RETROSPECTIVE	GDM	WHO	Gestational Diabetes Mellitus (GDM) was identified as impaired glucose tolerance (IGT) with a 2-hour glucose level ≥7.8 mmol/L following a 75 g oral glucose tolerance test (OGTT) at 24–28 weeks of gestation (WHO criteria).	8	8
411	Hsu HW, 1997	United States	NORTH AMERICA	prospective observational study	RETROSPECTIVE	GDM	O’Sullivan criteria	GDM was diagnosed using the O’Sullivan criteria with a 3-hour 100 g oral glucose tolerance test (OGTT): Two abnormal glucose values from fasting, 1-hour, 2-hour, and 3-hour readings were required to confirm GDM.	88	386
412	Huang Y, 2018	China	ASIA	prospective observational cohort study	RETROSPECTIVE	GDM	IADPSG	GDM was diagnosed based on the IADPSG (International Association of Diabetes and Pregnancy Study Groups) criteria: Fasting plasma glucose (FPG) ≥ 5.1 mmol/L 1-hour postprandial glucose (1h PPG) ≥ 10.0 mmol/L 2-hour postprandial glucose (2h PPG) ≥ 8.5 mmol/L	30	27
413	Huo Y, 2015	China	ASIA	case-control study	RETROSPECTIVE	GDM	IADPSG	GDM was diagnosed using the International Association of Diabetes and Pregnancy Study Groups (IADPSG) criteria, with a 75 g 2-hour OGTT performed at 24–28 weeks: Fasting glucose (FPG): ≥ 5.1 mmol/L 1-hour glucose: ≥ 10.0 mmol/L 2-hour glucose: ≥ 8.5 mmol/L	44	45
414	Keskin FE, 2015	Turkey	EUROPE	case-control study	RETROSPECTIVE	GDM	IADPSG	GDM was diagnosed according to the IADPSG (International Association of Diabetes and Pregnancy Study Groups) criteria: Fasting plasma glucose (FPG) ≥ 5.1 mmol/L 1-hour OGTT ≥ 10.0 mmol/L 2-hour OGTT ≥ 8.5 mmol/L	22	38
415	Knopp RH, 1980	United States	NORTH AMERICA	retrospective observational study	RETROSPECTIVE	GDM	O’Sullivan criteria	GDM was diagnosed using the O'Sullivan and Mahan (1964) criteria with a 100 g 3-hour oral glucose tolerance test (OGTT): Two or more abnormal glucose values were required for a diagnosis.	95	521
416	Knopp RH, 1992	United States	NORTH AMERICA	prospective observational cohort study	RETROSPECTIVE	GDM	Carpenter and Coustan	GDM was diagnosed using the Carpenter and Coustan criteria: Fasting glucose (FPG) ≥ 5.3 mmol/L 1-hour glucose ≥ 10.1 mmol/L 2-hour glucose ≥ 8.7 mmol/L 3-hour glucose ≥ 4.8 mmol/L Two or more abnormal values were required for a diagnosis.	38	35
417	Liang Z, 2015	China	ASIA	prospective case-control study	RETROSPECTIVE	GDM	ADA	GDM was diagnosed using the American Diabetes Association (ADA) 2011 criteria, with a 75 g oral glucose tolerance test (OGTT): Fasting plasma glucose (FPG) ≥ 5.1 mmol/L 1-hour glucose ≥ 10.0 mmol/L 2-hour glucose ≥ 8.5 mmol/L	16	16
418	Liao Y, 2018	China	ASIA	comparative proteomic observational study	RETROSPECTIVE	GDM	IADPSG	GDM was diagnosed using the IADPSG (International Association of Diabetes and Pregnancy Study Groups) criteria, with a 75 g oral glucose tolerance test (OGTT) at 24–28 weeks: Fasting glucose (FPG) ≥ 5.1 mmol/L 1-hour glucose ≥ 10.0 mmol/L 2-hour glucose ≥ 8.5 mmol/L	276	1270
419	Liu B, 2016	China	ASIA	retrospective cohort study	RETROSPECTIVE	GDM	ADA	GDM was diagnosed based on the American Diabetes Association (ADA) criteria for a 75 g oral glucose tolerance test (OGTT) performed between 24–28 weeks of gestation: FPG ≥ 5.1 mmol/L 1-hour glucose ≥ 10.0 mmol/L 2-hour glucose ≥ 8.5 mmol/L	28	25
420	Liu B, 2016	China	ASIA	omparative observational study	RETROSPECTIVE	GDM	ADA	GDM was diagnosed using the American Diabetes Association (ADA) criteria with a 75 g oral glucose tolerance test (OGTT): Fasting plasma glucose (FPG) ≥ 5.1 mmol/L 1-hour glucose ≥ 10.0 mmol/L 2-hour glucose ≥ 8.5 mmol/L	29	77
421	Maitland RA, 2014	United Kingdom	EUROPE	prospective cohort study	PROSPECTIVE	GDM	IADPSG	GDM was diagnosed using the IADPSG criteria based on a 75 g oral glucose tolerance test (OGTT) at 27–28 weeks: FPG ≥ 5.1 mmol/L 1-hour glucose ≥ 10.0 mmol/L 2-hour glucose ≥ 8.5 mmol/L	198	477
422	Maple-Brown, 2012	Canada	NORTH AMERICA	cross-sectional observational study	RETROSPECTIVE	GDM	National Diabetes Data Group (NDDG)	GDM was defined by the National Diabetes Data Group (NDDG) criteria as exceeding at least two glycemic thresholds during a 3-hour, 100-g oral glucose tolerance test (OGTT): Fasting: ≥5.8 mmol/L 1-hour: ≥10.6 mmol/L 2-hour: ≥9.2 mmol/L 3-hour: ≥8.1 mmol/L	7	7
423	Marseille-Tremblay C, 2018	Canada	NORTH AMERICA	cross-sectional observational study	RETROSPECTIVE	GDM	NR	GDM was diagnosed based on glucose intolerance during pregnancy. Specific diagnostic criteria were not detailed in the text.	6	8
424	Metzger BE, 1980	United States	NORTH AMERICA	cross-sectional observational study	RETROSPECTIVE	GDM	O’Sullivan criteria	GDM was diagnosed as glucose intolerance with onset or recognition during pregnancy using the O'Sullivan and Mahan criteria: Fasting glucose: ≥105 mg/dL (5.8 mmol/L) 1-hour glucose: ≥190 mg/dL (10.6 mmol/L) 2-hour glucose: ≥165 mg/dL (9.2 mmol/L) 3-hour glucose: ≥145 mg/dL (8.1 mmol/L)	22	30
425	Miettinen HE, 2014	Finland	EUROPE	cohort study based on the Finnish RADIEL study	RETROSPECTIVE	GDM	NR	GDM was defined based on a 75 g oral glucose tolerance test (OGTT). The diagnostic thresholds were fasting plasma glucose >5.3 mmol/L, 1-hour plasma glucose ≥10.0 mmol/L, or 2-hour plasma glucose ≥8.6 mmol/L.	15	13
426	Miettine HE, 2018	Finland	EUROPE	cross-sectional observational study	RETROSPECTIVE	GDM	NR	GDM was diagnosed based on a 75 g oral glucose tolerance test (OGTT). Diagnostic thresholds were: Fasting glucose: >5.3 mmol/L 1-hour glucose: ≥10.0 mmol/L 2-hour glucose: ≥8.6 mmol/L	23	11
427	Morimitsu LK, 2007	Brazil	SOUTH AMERICA	prospective observational study	RETROSPECTIVE	GDM	ADA	GDM was diagnosed using the American Diabetes Association (ADA) criteria based on a 100 g OGTT. Diagnostic thresholds included: Fasting glucose ≥ 5.3 mmol/L 1-hour glucose ≥ 10.0 mmol/L 2-hour glucose ≥ 8.6 mmol/L 3-hour glucose ≥ 7.8 mmol/L	28	24
428	Mrizak I, 2013	Tunisia	AFRICA	observational, case-control study	RETROSPECTIVE	GDM	National Diabetes Data Group (NDDG)	GDM was diagnosed in the 2nd or 3rd trimester based on the National Diabetes Data Group criteria.	30	30
429	Mrizak I, 2014	Tunisia	AFRICA	Case-control study	RETROSPECTIVE	GDM	O’Sullivan criteria	GDM was diagnosed using the O'Sullivan test, which involves a 50 g glucose challenge test during pregnancy. The specific diagnostic thresholds were not detailed in the study.	176	778
430	Pazhohan A, 2017	Iran	ASIA	prospective cohort study	PROSPECTIVE	GDM	IADPSG	GDM was diagnosed using the IADPSG criteria based on a 75 g oral glucose tolerance test (OGTT) at 24–28 weeks: FPG ≥ 5.1 mmol/L 1-hour glucose ≥ 10.0 mmol/L 2-hour glucose ≥ 8.5 mmol/L	51	48
431	Ren Z, 2020	China	ASIA	case-control study	RETROSPECTIVE	GDM	IADPSG	GDM was diagnosed using the IADPSG criteria based on a 75 g oral glucose tolerance test (OGTT) at 24–28 weeks: FPG ≥ 5.1 mmol/L 1-hour glucose ≥ 10.0 mmol/L 2-hour glucose ≥ 8.5 mmol/L	38	38
432	Rojas I, 2002	Spain	EUROPE	case-control study	RETROSPECTIVE	GDM	NR	GDM was diagnosed based on glucose tolerance testing performed at 22–29 weeks of gestation.	30	14
433	Ruchat SM, 2013	Canada	NORTH AMERICA	case-control study	RETROSPECTIVE	GDM	WHO	GDM was diagnosed based on the 1999 WHO criteria: 2-hour glucose ≥ 7.8 mmol/L following a 75 g oral glucose tolerance test (OGTT) conducted at 24–28 weeks of gestation.	9	11
434	Sreckovic I, 2014	Austria	EUROPE	case-control study	RETROSPECTIVE	GDM	NR	GDM was defined as abnormal glucose tolerance based on a 75 g oral glucose tolerance test performed between 24 and 28 weeks of gestation.	8	14
435	Visiedo F, 2013	Spain	EUROPE	case-control study	RETROSPECTIVE	GDM	National Diabetes Data Group (NDDG)	GDM was defined using the National Diabetes Data Group criteria, as adopted by the Spanish Group of Diabetes in Pregnancy: Fasting glucose ≥ 5.82 mmol/L 1-hour glucose ≥ 10.54 mmol/L 2-hour glucose ≥ 9.15 mmol/L 3-hour glucose ≥ 8.04 mmol/L GDM was diagnosed when at least two of the above thresholds were met during a 3-hour, 100 g oral glucose tolerance test.	113	396
436	Weng Q, 2019	China	ASIA	case-control study	RETROSPECTIVE	GDM	IADPSG	GDM was diagnosed using the IADPSG criteria with a 75 g oral glucose tolerance test (OGTT) conducted between 24 and 28 weeks: Fasting glucose ≥ 5.1 mmol/L 1-hour glucose ≥ 10.0 mmol/L 2-hour glucose ≥ 8.5 mmol/L	22	167
437	Whyte K, 2013	Ireland	EUROPE	prospective observational study	RETROSPECTIVE	GDM	NR	GDM was diagnosed using a 75 g oral glucose tolerance test (OGTT) based on hospital policy guidelines.	35	31
438	Zakovicova E, 2014	Czech Republic	EUROPE	prospective observational study	RETROSPECTIVE	GDM	Czech National Diabetes Data Group criteria	GDM was diagnosed using the Czech National Diabetes Data Group criteria based on a 75 g OGTT: Fasting glucose ≥ 5.5 mmol/L 1-hour glucose ≥ 8.8 mmol/L 2-hour glucose ≥ 7.7 mmol/L Diagnosis was confirmed if any one of these thresholds was exceeded between 24–28 weeks of gestation.	36	22
439	Anderlová K, 2022	Czech Republic	EUROPE	prospective observational study	RETROSPECTIVE	GDM	IADPSG	GDM was diagnosed using the IADPSG criteria based on a 75 g OGTT conducted between 24–28 weeks: Fasting glucose ≥ 5.1 mmol/L 1-hour glucose ≥ 10.0 mmol/L 2-hour glucose ≥ 8.5 mmol/L	37	47
440	Attique H, 2022	Pakistan	ASIA	cross-sectional comparative study	RETROSPECTIVE	GDM	ADA	GDM was diagnosed using the American Diabetes Association (ADA) 2019 guidelines based on a 50 g glucose challenge test (GCT): Plasma glucose ≥ 7.8 mmol/L (140 mg/dL) one hour after ingestion was considered indicative of GDM.	22	7
441	Barrett HL, 2021	Australia	AUSTRALIA	prospective cohort study	PROSPECTIVE	GDM	WHO	GDM was diagnosed based on the WHO criteria (2013), using a 75 g oral glucose tolerance test (OGTT) conducted at 24–28 weeks: Fasting glucose ≥ 5.1 mmol/L 1-hour glucose ≥ 10.0 mmol/L 2-hour glucose ≥ 8.5 mmol/L	70	70
442	Bawah AT, 2019	Ghana	AFRICA	prospective case-control study	RETROSPECTIVE	GDM	ADA	GDM was diagnosed using the American Diabetes Association (ADA) criteria with a 75 g glucose challenge test (GCT): Fasting glucose ≥ 5.3 mmol/L 1-hour glucose ≥ 10.0 mmol/L 2-hour glucose ≥ 8.5 mmol/L Participants underwent GCT at 26 ± 2.6 weeks of gestation.	231	1612
443	Beunen K, 2014	Belgium	EUROPE	prospective cohort study	PROSPECTIVE	GDM	IADPSG	GDM was diagnosed using IADPSG criteria based on a 75 g oral glucose tolerance test (OGTT) conducted at 24–28 weeks: Fasting glucose ≥ 5.1 mmol/L 1-hour glucose ≥ 10.0 mmol/L 2-hour glucose ≥ 8.5 mmol/L	75	75
444	Botta RM, 1997	Italy	EUROPE	NR	NR	GDM	National Diabetes Data Group (NDDG)	GDM was defined using the National Diabetes Data Group criteria and according Carpenter and Coustan criteria	6	12
445	Bower JF, 2001	USA	NORTH AMERICA	cross-sectional comparative study	RETROSPECTIVE	GDM	National Diabetes Data Group (NDDG)	GDM was defined according to the National Diabetes Advisory Board criteria, which utilized oral glucose tolerance tests (OGTT)	121	36
446	Bronisz A, 2007	Poland	EUROPE	prospective observational study	RETROSPECTIVE	GDM	NR	GDM was diagnosed based on a 50 g oral glucose tolerance test (OGTT) referral. Women with abnormal results underwent a confirmatory test.	28	56
447	Chen Y, 2017	China	ASIA	cross-sectional comparative study	RETROSPECTIVE	GDM	IADPSG	GDM was diagnosed using the IADPSG criteria based on a 75 g oral glucose tolerance test (OGTT) conducted at 24–28 weeks: Fasting glucose ≥ 5.1 mmol/L 1-hour glucose ≥ 10.0 mmol/L 2-hour glucose ≥ 8.5 mmol/L	32	21
448	Diboun I, 2020	Qatar	ASIA	cross-sectional study	RETROSPECTIVE	GDM	WHO	GDM was diagnosed using the World Health Organization (WHO) criteria with a 75 g oral glucose tolerance test (OGTT) conducted at 24 weeks: Fasting glucose ≥ 5.1 mmol/L 1-hour glucose ≥ 10.0 mmol/L 2-hour glucose ≥ 8.5 mmol/L	14	8
449	Ersanli Z, 1997	Turkey	EUROPE	Case-control study	RETROSPECTIVE	GDM	O’Sullivan criteria	Based on O’Sullivan and Mahan criteria – 50g oral glucose tolerance test (OGTT) with 2-hour glucose <140 mg/dl for controls. GDM was confirmed following abnormal screening.	50	50
450	Franzago M, 2020	Italy	EUROPE	Cross-sectional observational study	RETROSPECTIVE	GDM	IADPSG	Definition: Gestational diabetes mellitus (GDM) was defined based on hyperglycemia first recognized during pregnancy. Criteria Used: International Association of Diabetes and Pregnancy Study Groups (IADPSG): Fasting Plasma Glucose (FPG) ≥ 5.1 mmol/L 1-hour glucose ≥ 10.0 mmol/L 2-hour glucose ≥ 8.5 mmol/L	33	27
451	Franzago M, 2021	Italy	EUROPE	Observational case-control study	RETROSPECTIVE	GDM	IADPSG	GDM was defined as diabetes diagnosed in the second or third trimester that was not overt diabetes before gestation. Diagnosis was based on the IADPSG criteria (International Association of Diabetes and Pregnancy Study Groups).	54	54
452	Genova M, 2024	Bulgaria	EUROPE	Case-control study	RETROSPECTIVE	GDM	IADPSG	Diagnosed based on IADPSG criteria with a 2-hour 75-g OGTT: FPG ≥ 5.1 mmol/L 1-hour post-glucose load ≥ 10.0 mmol/L 2-hour post-glucose load ≥ 8.5 mmol/L	103	2812
453	Grieger J, 2021	Australia	AUSTRALIA	Prospective cohort study	PROSPECTIVE	GDM	WHO	Defined by WHO 2013 criteria: Fasting glucose ≥ 5.1 mmol/L 2-hour post 75-g OGTT glucose ≥ 8.5 mmol/L GDM screening occurred at 24–28 weeks' gestation.	461	626
454	Guan L, 2021	China	ASIA	Case-control study	RETROSPECTIVE	GDM	IADPSG	Diagnosed according to the IADPSG criteria: Fasting glucose ≥ 5.1 mmol/L 1-hour post 75-g OGTT glucose ≥ 10.0 mmol/L 2-hour post 75-g OGTT glucose ≥ 8.5 mmol/L	87	88
455	Guo Y, 2020	China	ASIA	Propensity score-matched case-control study	RETROSPECTIVE	GDM	IADPSG	GDM was diagnosed based on the 2010 IADPSG criteria: Fasting plasma glucose (FPG) ≥ 5.1 mmol/L 1-hour OGTT glucose ≥ 10.0 mmol/L 2-hour OGTT glucose ≥ 8.5 mmol/L	30	28
456	Huo Y, 2019	China	ASIA	Observational case-control study	RETROSPECTIVE	GDM	IADPSG	GDM was diagnosed according to the IADPSG criteria: FPG ≥ 5.1 mmol/L 1-hour OGTT ≥ 10.0 mmol/L 2-hour OGTT ≥ 8.5 mmol/L	53	1108
457	Iimura Y, 2015	Japan	ASIA	Retrospective cohort study	RETROSPECTIVE	GDM	IADPSG	GDM was diagnosed according to the IADPSG criteria: FPG ≥ 5.1 mmol/L 1-hour OGTT ≥ 10.0 mmol/L 2-hour OGTT ≥ 8.5 mmol/L	135	135
458	Jin C, 2021	China	ASIA	Nested case-control study	RETROSPECTIVE	GDM	IADPSG	GDM was diagnosed according to the IADPSG criteria: FPG ≥ 5.1 mmol/L 1-hour OGTT ≥ 10.0 mmol/L 2-hour OGTT ≥ 8.5 mmol/L	40	80
459	Kralisch S, 2009	Germany	EUROPE	Observational case-control study	RETROSPECTIVE	GDM	Austrian Diabetes Association	GDM was diagnosed according to the Austrian Diabetes Association criteria: FPG ≥ 5.3 mmol/L 1-hour OGTT ≥ 10.0 mmol/L 2-hour OGTT ≥ 8.6 mmol/L	35	43
460	Li J, 2015	China	ASIA	Case-control study	RETROSPECTIVE	GDM	ADA	GDM was diagnosed using ADA (American Diabetes Association) criteria: Fasting plasma glucose (FPG) ≥ 5.1 mmol/L 1-hour OGTT glucose ≥ 10.0 mmol/L 2-hour OGTT glucose ≥ 8.5 mmol/L	100	100
461	Li J, 2017	China	ASIA	Observational study	RETROSPECTIVE	GDM	ADA	GDM was diagnosed according to the 2012 American Diabetes Association (ADA) criteria using a 75g oral glucose tolerance test (OGTT). Diagnostic thresholds: FPG ≥ 5.1 mmol/L 1-hour post-OGTT ≥ 10.0 mmol/L 2-hour post-OGTT ≥ 8.5 mmol/L	48	202
462	Li F, 2020	China	ASIA	Observational study (retrospective analysis).	RETROSPECTIVE	GDM	Chinese guidelines	Diagnosed according to the Chinese Guidelines for Type 2 Diabetes Mellitus Prevention and Treatment (2017). GDM diagnosis was made if any of the following criteria were met during a 75g OGTT: FBG: 5.1–7.0 mmol/L 1-hour post-glucose: ≥10.0 mmol/L 2-hour post-glucose: 8.5–11.1 mmol/L Isolated elevated FBG in early pregnancy (>5.1 mmol/L) did not qualify for GDM diagnosis.	80	317
463	Li J, 2021	China	ASIA	Nested case-control study	RETROSPECTIVE	GDM	IADPSG	GDM was diagnosed according to the IADPSG criteria: FPG ≥ 5.1 mmol/L 1-hour OGTT ≥ 10.0 mmol/L 2-hour OGTT ≥ 8.5 mmol/L	359	273
464	Li Y, 2021	China	ASIA	Observational cohort study	RETROSPECTIVE	GDM	IADPSG	GDM was diagnosed according to the IADPSG criteria: FPG ≥ 5.1 mmol/L 1-hour OGTT ≥ 10.0 mmol/L 2-hour OGTT ≥ 8.5 mmol/L	197	209
465	Lin Q, 2023	China	ASIA	Retrospective study.	RETROSPECTIVE	GDM	IADPSG	GDM was diagnosed according to the IADPSG criteria: FPG ≥ 5.1 mmol/L 1-hour OGTT ≥ 10.0 mmol/L 2-hour OGTT ≥ 8.5 mmol/L	74	414
466	Lu L, 2022	China	ASIA	Prospective cohort study	PROSPECTIVE	GDM	ADA	Definition of GDM: Gestational diabetes mellitus was diagnosed using the 75-g OGTT based on the American Diabetes Association criteria, with thresholds: Fasting glucose ≥5.1 mmol/L, 1-hour glucose ≥10.0 mmol/L, 2-hour glucose ≥8.5 mmol/L.	83	649
467	Lu L, 2023	China	ASIA	Cross-sectional study	RETROSPECTIVE	GDM	ADA	Definition of GDM: Gestational diabetes mellitus was diagnosed using the 75-g OGTT based on the American Diabetes Association criteria, with thresholds: Fasting glucose ≥5.1 mmol/L, 1-hour glucose ≥10.0 mmol/L, 2-hour glucose ≥8.5 mmol/L.	31	69
468	Ma J, 2022	China	ASIA	Cross-sectional study	RETROSPECTIVE	GDM	NR	Diagnosed using glucose tolerance test (GTT) criteria: Fasting blood glucose (FBG) >5.1 mmol/L, 1-hour postprandial glucose (1hPBG) >10.0 mmol/L, 2-hour postprandial glucose (2hPBG) >8.5 mmol/L.	43	26
469	Meyer B, 2023	Australia	AUSTRALIA	Longitudinal observational study.	RETROSPECTIVE	GDM	IADPSG	Diagnosed using the IADPSG criteria post-2013 or earlier institutional criteria: 50-g glucose challenge test followed by a 75-g OGTT.	40	40
470	Onat T, 2021	Turkey	EUROPE	Prospective case-control study	RETROSPECTIVE	GDM	NR	Diagnosed based on a 100-g oral glucose tolerance test (OGTT) with the following thresholds: Fasting glucose ≥95 mg/dL (5.3 mmol/L), 1-hour glucose ≥180 mg/dL (10.0 mmol/L), 2-hour glucose ≥155 mg/dL (8.6 mmol/L), 3-hour glucose ≥140 mg/dL (7.8 mmol/L). GDM diagnosis required meeting at least two of these criteria.	87	36
471	Ozyildirim S, 2023	Turkey	EUROPE	Cross-sectional	RETROSPECTIVE	GDM	ADA	Definition of GDM and Criteria Used: Diagnosis based on the American Diabetes Association (ADA) criteria.	139	139
472	Prakash G, 2017	India	ASIA	Prospective observational study	RETROSPECTIVE	GDM	IADPSG	GDM was diagnosed according to the IADPSG criteria: FPG ≥ 5.1 mmol/L 1-hour OGTT ≥ 10.0 mmol/L 2-hour OGTT ≥ 8.5 mmol/L	82	89
473	Qin L, 2023	China	ASIA	Observational study	RETROSPECTIVE	GDM	IADPSG	GDM was diagnosed according to the IADPSG criteria: FPG ≥ 5.1 mmol/L 1-hour OGTT ≥ 10.0 mmol/L 2-hour OGTT ≥ 8.5 mmol/L	53	49
474	Radojičić O, 2024	Serbia	EUROPE	Observational study	RETROSPECTIVE	GDM	IADPSG	GDM was diagnosed according to the IADPSG criteria: FPG ≥ 5.1 mmol/L 1-hour OGTT ≥ 10.0 mmol/L 2-hour OGTT ≥ 8.5 mmol/L	27	40
475	Sobki S, 2004	Saudi Arabia	ASIA	Observational study	RETROSPECTIVE	GDM	National Diabetes Data Group (NDDG)	: Diagnosed based on National Diabetes Data Group (NDDG) criteria. GDM was identified if fasting plasma glucose was ≥5.3 mmol/L or 2-hour postprandial glucose was ≥6.8 mmol/L.	239	843
476	Song S, 2021	China	ASIA	Double-center observational cohort study	RETROSPECTIVE	GDM	IADPSG	GDM was diagnosed according to the IADPSG criteria: FPG ≥ 5.1 mmol/L 1-hour OGTT ≥ 10.0 mmol/L 2-hour OGTT ≥ 8.5 mmol/L	144	600
477	Sun J, 2021	China	ASIA	Prospective cohort study	PROSPECTIVE	GDM	IADPSG	GDM was diagnosed according to the IADPSG criteria: FPG ≥ 5.1 mmol/L 1-hour OGTT ≥ 10.0 mmol/L 2-hour OGTT ≥ 8.5 mmol/L	80	79
478	Sun J, 2022	China	ASIA	Observational cohort study	RETROSPECTIVE	GDM	IADPSG	GDM was diagnosed according to the IADPSG criteria: FPG ≥ 5.1 mmol/L 1-hour OGTT ≥ 10.0 mmol/L 2-hour OGTT ≥ 8.5 mmol/L	75	70
479	Takhshid M, 2015	Iran	ASIA	Observational case-control study	RETROSPECTIVE	GDM	Carpenter and Coustan	GDM was diagnosed using the Carpenter and Coustan criteria: Plasma glucose ≥5.3 mmol/L fasting ≥10.0 mmol/L at 1 hour ≥8.6 mmol/L at 2 hours after a 100g OGTT.	660	1097
480	Tang F, 2023	China	ASIA	Observational cohort study	RETROSPECTIVE	GDM	IADPSG	GDM was diagnosed according to the IADPSG criteria: FPG ≥ 5.1 mmol/L 1-hour OGTT ≥ 10.0 mmol/L 2-hour OGTT ≥ 8.5 mmol/L	21	15
481	Theodorakopoulou M, 2021	Greece	EUROPE	Case–control study	RETROSPECTIVE	GDM	IADPSG	GDM was diagnosed according to the IADPSG criteria: FPG ≥ 5.1 mmol/L 1-hour OGTT ≥ 10.0 mmol/L 2-hour OGTT ≥ 8.5 mmol/L	74	74
482	Tönjes A, 2019	Germany	EUROPE	Cross-sectional study	RETROSPECTIVE	GDM	ADA	GDM was diagnosed using the 2012 American Diabetes Association (ADA) criteria during a 75 g oral glucose tolerance test (OGTT). GDM diagnosis required any of the following: Fasting glucose ≥ 5.1 mmol/L 1-hour glucose ≥ 10.0 mmol/L 2-hour glucose ≥ 8.5 mmol/L	50	50
483	Torun G, 2023	Turkey	EUROPE	Cross-sectional study	RETROSPECTIVE	GDM	NR	GDM was diagnosed using a 75 g OGTT at 24–28 weeks of gestation. The diagnostic criteria were: Fasting blood glucose ≥ 5.1 mmol/L 1-hour glucose ≥ 10.0 mmol/L 2-hour glucose ≥ 8.5 mmol/L	40	40
484	Tutar D, 2022	Turkey	EUROPE	Prospective, observational, comparative study	RETROSPECTIVE	GDM	ADA	GDM was diagnosed based on ADA criteria using a 75 g OGTT performed at 24–28 weeks of gestation. Diagnosis required meeting at least one of the following glucose thresholds: Fasting glucose ≥ 5.1 mmol/L 1-hour glucose ≥ 10.0 mmol/L 2-hour glucose ≥ 8.5 mmol/L	110	526
485	Wang D, 2015	China	ASIA	Prospective cohort study	PROSPECTIVE	GDM	Ministry of Health (MOH) of China	GDM was diagnosed based on the Ministry of Health China criteria using a 75 g OGTT performed at 24–28 weeks of gestation. Diagnosis required meeting or exceeding any of the following plasma glucose thresholds: Fasting glucose ≥ 5.1 mmol/L 1-hour glucose ≥ 10.0 mmol/L 2-hour glucose ≥ 8.5 mmol/L	839	900
486	Wang X, 2015	China	ASIA	Case-control	RETROSPECTIVE	GDM	ADA	GDM was diagnosed using the 2010 American Diabetes Association (ADA) criteria. Diagnosis was made when at least one of the following thresholds was met during a 100 g OGTT: Fasting glucose ≥ 5.1 mmol/L 1-hour glucose ≥ 10.0 mmol/L 2-hour glucose ≥ 8.5 mmol/L	70	70
487	Wang H, 2019	China	ASIA	cross-sectional study	RETROSPECTIVE	GDM	IADPSG	GDM was diagnosed according to the IADPSG criteria: FPG ≥ 5.1 mmol/L 1-hour OGTT ≥ 10.0 mmol/L 2-hour OGTT ≥ 8.5 mmol/L	532	516
488	Wang N, 2021	China	ASIA	Case-control study	RETROSPECTIVE	GDM	IADPSG	GDM was diagnosed according to the IADPSG criteria: FPG ≥ 5.1 mmol/L 1-hour OGTT ≥ 10.0 mmol/L 2-hour OGTT ≥ 8.5 mmol/L	49	50
489	Wang X, 2022	China	ASIA	Nested case-control study	RETROSPECTIVE	GDM	ADA	GDM was diagnosed based on the American Diabetes Association (ADA) criteria using a 75 g OGTT performed at 24–28 weeks of gestation. Diagnosis required meeting or exceeding any of the following thresholds: Fasting glucose ≥ 5.1 mmol/L 1-hour glucose ≥ 10.0 mmol/L 2-hour glucose ≥ 8.5 mmol/L	256	2272
490	Wang W, 2023	China	ASIA	Prospective cohort study	PROSPECTIVE	GDM	IADPSG	GDM was diagnosed according to the IADPSG criteria: FPG ≥ 5.1 mmol/L 1-hour OGTT ≥ 10.0 mmol/L 2-hour OGTT ≥ 8.5 mmol/L	123	375
491	Wani K, 2020	Saudi Arabia	ASIA	Longitudinal observational study.	RETROSPECTIVE	GDM	IADPSG	GDM was diagnosed according to the IADPSG criteria: FPG ≥ 5.1 mmol/L 1-hour OGTT ≥ 10.0 mmol/L 2-hour OGTT ≥ 8.5 mmol/L	77	34
492	Wójcik M, 2015	Poland	EUROPE	Cross-sectional observational study	RETROSPECTIVE	GDM	WHO	GDM was diagnosed using a modified WHO criteria for a 75 g OGTT. The diagnosis was made if one or more of the following thresholds were exceeded: Fasting glucose ≥ 5.1 mmol/L 1-hour glucose ≥ 10.0 mmol/L 2-hour glucose ≥ 8.5 mmol/L	120	60
493	Xu L, 2013	China	ASIA	Cross-sectional study	RETROSPECTIVE	GDM	ADA	GDM was diagnosed using American Diabetes Association (ADA) criteria with a 100 g OGTT. Diagnosis required at least one of the following plasma glucose thresholds to be exceeded: Fasting glucose ≥ 5.3 mmol/L 1-hour glucose ≥ 10.0 mmol/L 2-hour glucose ≥ 8.6 mmol/L 3-hour glucose ≥ 7.8 mmol/L	55	66
494	Xu M, 2015	China	ASIA	Case-control study	RETROSPECTIVE	GDM	ADA	GDM was defined according to the 2011 ADA criteria, with a 75 g OGTT conducted at 24–28 weeks of gestation. Diagnosis required at least one of the following thresholds to be exceeded: Fasting glucose ≥ 5.1 mmol/L 1-hour glucose ≥ 10.0 mmol/L 2-hour glucose ≥ 8.5 mmol/L	46	77
495	Yakout S, 2023	Saudi Arabia	ASIA	Observational study	RETROSPECTIVE	GDM	ADA	GDM was defined using the American Diabetes Association (ADA) criteria. The diagnosis required a fasting plasma glucose level ≥ 5.1 mmol/L and/or a 2-hour glucose level ≥ 8.5 mmol/L after a 75 g OGTT conducted between 24 and 28 weeks of gestation.	141	230
496	Yi J, 2018	China	ASIA	Observational study	RETROSPECTIVE	GDM	WHO	GDM was diagnosed using the 2013 World Health Organization (WHO) criteria for a 75 g OGTT. Diagnosis was made if one or more of the following thresholds were met: Fasting plasma glucose (FPG) ≥ 5.1 mmol/L 1-hour plasma glucose (1hPG) ≥ 10.0 mmol/L 2-hour plasma glucose (2hPG) ≥ 8.5 mmol/L	119	542
497	Zeng Y, 2023	USA	NORTH AMERICA	Cross-sectional study	RETROSPECTIVE	GDM	IADPSG	GDM was diagnosed according to the IADPSG criteria: FPG ≥ 5.1 mmol/L 1-hour OGTT ≥ 10.0 mmol/L 2-hour OGTT ≥ 8.5 mmol/L	186	330
498	Zhan Y, 2015	China	ASIA	Case-control study	RETROSPECTIVE	GDM	ADA	GDM was defined according to the American Diabetes Association (ADA) criteria using a 75 g OGTT. Diagnosis required one or more of the following thresholds to be exceeded: Fasting plasma glucose (FPG) ≥ 5.1 mmol/L 1-hour plasma glucose (1hPG) ≥ 10.0 mmol/L 2-hour plasma glucose (2hPG) ≥ 8.5 mmol/L	110	416
499	Zhang H, 2022	China	ASIA	Prospective cohort study	PROSPECTIVE	GDM	IADPSG	GDM was diagnosed according to the IADPSG criteria: FPG ≥ 5.1 mmol/L 1-hour OGTT ≥ 10.0 mmol/L 2-hour OGTT ≥ 8.5 mmol/L	231	991
500	Zhao X, 2023	China	ASIA	Prospective cohort study	PROSPECTIVE	GDM	IADPSG	GDM was diagnosed according to the IADPSG criteria: FPG ≥ 5.1 mmol/L 1-hour OGTT ≥ 10.0 mmol/L 2-hour OGTT ≥ 8.5 mmol/L	447	1177
