# Supplementary material for: Trimester-Specific Serum Lipid Profiles in Gestational Diabetes Mellitus: A Systematic Review, Meta-Analysis, and Meta-Regression
Source: Medicina (Kaunas). 2025 Jul 17;61(7):1290. doi: 10.3390/medicina61071290 (PMC12300116; doi:10.3390/medicina61071290)
Supplement: Supplementary file 1 [file medicina-61-01290-s001.zip › Supplement material - Table S2. Cases and Controls Characteristics.xlsx]

## Sheet: Sheet1
Study		Cases											Controls
Author, year	DM type	n Cases	Characteristics of cases	Maternal age	Glycemia value (mmol/L) Tyme og glycemia measurement	HbA1c value % Time of measurement	HOMA-IR (= [fasting glucose (mmol/L) × fasting insulin (μIU/mL)]/22.5) time of measurement	Insulin value µIU/mL time of measurement	Body weight (kg) Time of measurement	BMI kg/m² Time of BMI measurement	Gestational weight gain (GWG) kg	Gestational age at delivery in weeks	n Controls	Characteristics of controls	Maternal age	Glycemia value (mmol/L) Time of glycemia measurement	HbA1c % Time of HbA1c measurement	HOMA-IR (= [fasting glucose (mmol/L) × fasting insulin (μIU/mL)]/22.5) time of measurement	Insulin value µIU/mL Time of measurement	Body weight (kg) Time of measurement	BMI kg/m² Time of measurement	Gestational weight gain (GWG) kg	Gestational age at delivery in weeks	Matching Yes/No If yes write matching variables in bracket
Hornnes P, 1984	GDM	9	The effect of normal and gestational-diabetic pregnancy on the gastroenteropancreatic (GEP) hormone response to lipid ingestion was studied in 17 women. One study group consisted of eight normal women without family history of diabetes and with normal glucose tolerance during an oral glucose-tolerance test prior to the lipid test. The other study group consisted of nine women with gestational dia…	30 ± 1	5.2 ± 0.4 FBG 3rd trimester	NR	NR	36.1 ± 5.2 3rd trimester	69 + 7 prepregnancy	25.3 ± 2.6 prepregnancy 28.9 ± 2.6 3rd trimester	10 ± 1	39.0	8	normoglycemic women	27 ± 1	4.5 ±0.1 FBG 3rd trimester	NR	NR	21.7 ± 2.0 3rd trimester	55 ± 2 prepregnancy	20.4 ± 0.7 prepregnancy 25.2 ± 0.8 3rd trimester	13 ± 2	40 ± 0	Yes (maternal age ± 3 years)
Montelongo, 1992	GDM	9	The aim of the study by Montelongo et al. (1992) was to evaluate the longitudinal changes in plasma lipoproteins and hormone levels throughout pregnancy, postpartum, and postlactation in women with normal glucose tolerance, gestational diabetes mellitus (GDM), and pregestational diabetes mellitus (PGDM). The researchers sought to determine how pregnancy-associated hormonal changes, particularly i…	30.8 ± 2.1	5.01 ± 0.48 FBG 1st trimester 4.91 ± 0.43 FBG 2nd trimester 4.63 ± 0.27 FBG 3rd trimester	5.37 ± 0.37 1st trimester	NR	NR	NR	23.27 ± 0.64 prepregnancy	9.17 ±0.14	NR	12	normoglycemic women	28.7 ± 1.3	4.44 ± 0.11 FBG 1st trimester 4.65 ± 0.14 FBG 2nd trimester 4.40 ± 0.13 FBG 3rd trimester	4.50 ± 0.36 1st trimester	NR	NR	NR	22.37 ± 0.35 prepregnancy	9.50 ± 0.12	NR	Yes, controls were age-matched.
Shelley-Jones, 1993	GDM	16	The aim of the study by Shelley-Jones et al. (1993) was to investigate why Asian-born women exhibit a higher incidence of gestational diabetes mellitus (GDM) compared to their Caucasian counterparts. The authors focused on examining racial differences in body habitus, lipid metabolism, and the serum insulin response to an oral glucose load during pregnancy. By comparing Asian-born and Caucasian w…	2024-05-29	5.92 ± 0.23 FBG 24-28gw 10.52 ± 0.35 1h OGTT 24-28gw 9.54 ± 0.40 2h OGTT 24-28gw	NR	NR	12.8 ± 2.0 fasting 24-28gw 85.4 ± 15.2 1h OGTT 24-28gw 128.1 ± 30.1 2h OGTT 24-28gw	NR	30.0±1.5 prepregnancy	NR	39	15	normoglycemic women	27	4.97 ± 0.07 FBG 24-28gw 7.29 ± 0.34 1h OGTT 24-28gw 6.23 ± 0.23 2h OGTT-28gw	NR	NR	14.4 ± 4.3 fasting 24-28gw 85.4 ± 15.2 1h OGTT 24-28gw 42.4 ± 7.1.1 2h OGTT 24-28gw	NR	25.8±0.8 prepregnancy	NR	40	NR
Nolan C, 1995	GDM	38	The relationships between morning nonfasting TG measured early in pregnancy (gestational age 12 ± 6 weeks [mean ± SD]) and glucose tolerance measured by a 3-h 50-g oral glucose tolerance test (OGTT) late in pregnancy (gestational age 30 ± 3 weeks) and BWR were investigated in 388 women attending routine antenatal care. The data were analyzed for all women in addition to subgroups of Australian/ W…	NR	NR	NR	NR	NR	NR	NR	NR	NR	350	normoglycemic women	NR	NR	NR	NR	NR	NR	NR	NR	NR	NR
Meyer B, 1996	GDM	44	The subjects were 44 consecutive women with GDM referred to one of us (RGM) over a 3-month period. These women had a fasting blood test for lipids within a few days of diagnosis of GDM and before any dietary interventions. The remaining 36 women, who did not have GDM, formed a comparison group and had their lipids measured.	29.3 ± 5.1	8.90 ± 0.9 2h OGTT 3rd trimester	NR	NR	NR	NR	26.6 ± 5.7 prepregnancy	NR	NR	36	normoglycemic women	24.8 ± 4.9	5.70 ± 1.10 2h OGTT 3rd trimester	NR	NR	NR	NR	24.8 ± 4.9 prepregnancy	NR	NR	NR
Koukkou E, 1997	GDM	20	Twenty women in the third trimester of pregnancy, who presented for an oral glucose tolerance test and in whom GDM was diagnosed, were studied. The control group consisted of 22 women who also presented for screening for GDM and who had a normal glucose tolerance test.	30.5 ± 4.4	5.4 ± 0.3 FBG 6-12 months after delivery	6.6 ± 0.7 3rd trimester	NR	NR	NR	32.2 ± 5.2 3rd trimester	NR	NR	22	normoglycemic women	29.9 ± 5.1	5.2 ±0.3 FBG 6-12 months after delivery	6.0 ± 0.7 3rd trimester	NR	NR	NR	29.7 ± 5.4 3rd trimester	NR	NR	NR
Clark C, 1997	GDM	52	On the basis of a 3-h oral glucose tolerance test (OGTT), 52 GDM patients and 127 non-GDM patients were recruited from pregnant, nondiabetic women. Patients seen at the hospital were excluded from our study if J) patients were 17 years old or younger and without parental consent; 2) patients were at <16 weeks or >33 weeks' gestation; 3) patients' consents were unavailable; 4) patients moved out o…	NR	4.3 (3.8, 4.9) FBG 24-28gw med (IQR) 9.3 (8.2, 10.2) 2h OGTT 24-28gw	NR	NR	NR	79.9 prepregnancy	30.4 prepregnancy	NR	NR	127	normoglycemic women	NR	4.0 (3.2, 4.3) FBG 24-28gw 6.1 (5.2, 7.1) 2h OGTT 24-28gw	NR	NR	NR	70.4 prepregnancy	27.5 prepregnancy	NR	NR	NR
Couch S, 1998	GDM	25	All subjects were screened for GDM using a 50-g, 1-h glucose load adproximately at 26–30 weeks’ gestation. A positive screen test (plasma glucose > 140 mg/dL) was followed by a 3-h oral glucose tolerance test (OGTT). Subjects with GDM were recruited for the study after diagnosis (no later than 32 weeks’ gestation). Healthy pregnant women with a negative diabetes screening test (plasma glucose,140…	32 ± 3.5	NR	5.00 ± 0.50	NR	NR	NR	25.6 ± 6.3 prepregnancy	12.95 ± 0.84	NR	25	normoglycemic women	30.0 ± 3.8	NR	4.65 ± 0.36 2nd trimester	NR	NR	NR	23.6 ± 3.6 prepregnancy	15.31 ± 0.95	NR	NR
Bartha J, 2000	GDM	34	34 pregnant women diagnosed as having gestational diabetes composed the study group. The control group was composed of 32 nondiabetic age-, weight-, gestational age- and parity matched pregnant women.Serum SHBG concentrations Glucose, insulin, C-peptide, fructosamine, b-HCG, cholesterol, triglycerides, HDL cholesterol, LDL cholesterol, apolipoprotein A, apolipoprotein B, total and free T4, total …	31.25	4.994 FBG 33gw	NR	NR	NR	NR	27.83 prepregnancy	NR	NR	32	normoglycemic women	30.82	4.34 FBG 3rd trimester	NR	NR	NR	NR	27.32 prepregnancy	NR	NR	NR
Paradisi G, 2002	GDM	13	A total of 30 women underwent oral glucose tolerance tests (OGTTs) diagnostic for IGT and GDM according to National Diabetes Data Group criteria , and 23 of the 30 women tested were enrolled in our study. A total of 20 glucose-tolerant pregnant women were approached at the comparable week of gestation to participate as control subjects; 15 of these women were enrolled in the study. All three grou…	33.0 ± 1.2	4.606 FBG 34gw	NR	NR	NR	79.6 ± 4.6 prepregnancy	29.7 ± 1.3 prepregnancy	8.6 ± 1.5	38.5 ± 0.3	15	normoglycemic women	31.9 ± 0.5	3.72 FBG 3rd trimester	NR	NR	NR	64.4 ± 1.8 prepregnancy	23.7 ± 0.5 prepregnancy	7.8 ± 1.3	39.3 ± 0.3	NR
Vitoratos G, 2002	GDM	15	The study included 36 primigravidas divided into two groups: group A consisted of 21 healthy pregnant women with a mean gestational age of 38·2 weeks, and group B consisted of 15 diabetic women with a mean gestational age of 38·4 weeks. The aim of the study was to investigate the possible relationship between maternal homocysteine levels and plasma lipid parameters and whether gestational diabete…	32 ± 2.8	NR	NR	NR	NR	NR	27.24 prepregnancy	NR	NR	21	normoglycemic women	31 ± 2.3	NR	NR	NR	NR	NR	26.7 prepregnancy	NR	NR	NR
Seghieri G, 2003	GDM	15	"The aims of this study were to measure the relationship between sHcy with biohumoral markers of insulin resistance in pregnant women affected with gestational diabetes mellitus (GDM). We studied 2 groups of pregnant women categorized, after a 100-g, 3-hour oral glucose tolerance test (OGTT) as nondiabetic (n _x0001_ 78) or affected with GDM (n _x0001_ 15), by measuring sHcy, serum folate, albumi…	34.6 ± 3.1	10.7 ± 0.8 2h OGTT 24-28gw	NR	NR	NR	NR	23.8 ± 2.6 prepregnancy	NR	NR	78	normoglycemic women	32.3 ± 3.7	7.8 ± 1.3 2h OGTT 24-28gw	NR	NR	NR	NR	23.2 ± 3.8 prepregnancy	NR	NR	Yes (BMI, age, parity)
Toescu V, 2004	GDM	12	The purpose of the present study was to determine changes in plasma lipids and markers of oxidative stress longitudinally in pregnancy complicated by diabetes compared with non-diabetic pregnancy. This was carried out by following a group of normal pregnant women (n=17) and gestational diabetes mellitus (n=12) throughout pregnancy, with sampling carried out at the end of each trimester.	32.8± 1.5	NR	NR	NR	NR	82.4 ± 5.4 prepregnancy	30.9± 1.7 prepregnancy	NR	NR	17	normoglycemic women	29.2± 1.1	NR	NR	NR	NR	65.1± 3.0 prepregnancy	24.9± 1.1 prepregnancy	NR	NR	NR
Ranheim T, 2004	GDM	22	Women with GDM in their present pregnancy were included in the study during the third trimester of pregnancy. The controls were healthy, normotensive pregnant women without previous or present hypertension or diabetes. All pregnancies were singletons and none of the women was in active labor at the time of blood or tissue sampling	30.6±0.8	NR	NR	NR	NR	NR	27.4±1.1 prepregnancy 31.4±1 3rd trimester	NR	NR	29	normoglycemic women	30.6±0.9	NR	NR	NR	NR	NR	23.5±0.7 prepregnancy 28.3±0.6 3rd trimester	NR	NR	Yes, age, gravidity, parity, blood pressure
Tarim E, 2004	GDM	28	This prospective controlled study involved 304 Turkish women with uncomplicated pregnancies who were at 24–28 weeks gestation. The women in the study were assigned to one of three groups according to the results of the 50-g glucose screening and OGTT: group 1 comprised women who had normal glucose levels after the 50-g challenge (<135mg/dL); group 2 comprised women with abnormal screening test re…	32±4.03	4.41±0.46 FBG 24-28gw	NR	NR	NR	NR	27.12±2.10 2nd trimester	NR	NR	210	normoglycemic women	26.83±4.44	4.31±0.45 FBG 24-28gw	NR	NR	NR	NR	25.24±1.99 2nd trimester	NR	NR	Yes. BMI and parity, age was 4 years difference
Di Cianni G, 2005	GDM	36	180 pregnant Caucasian women with positive diabetic screening 50gr glucose load. All positive women underwent a 3-h 100-g oral glucose tolerance test (OGTT) at 27th ± 4 week of gestation. At the time of OGTT, we measured: fasting plasma glucose, fasting lipids profile and determined ApoE polymorphisms to evaluate the effects on lipid levels. Goal was to determine the predictive value of serum tri…	33 ± 4	NR	NR	NR	NR	64 ± 11 prepregnancy	23.6 ± 4 prepregnancy	8 ± 3	39.3	121	normoglycemic women	33 ± 4	NR	NR	NR	NR	64 ± 11 prepregnancy	23.6 ± 4 prepregnancy	8 ± 3	39.3	Yes
Tsai P, 2005	GDM	34	This study investigated the relations between maternal adiponectin concentration and gestational diabetes mellitus (GDM) and other metabolic parameters during midpregnancy. Two-hour 75-g oral glucose tolerance tests were performed in 253 pregnant women at 24 to 31 wk of gestation. Two hundred nineteen who had normal glucose tolerance (NGT) and 34 women who had GDM and their newborns were investig…	32.4 ± 3.10	5.1 ± 0.7 FBG 24-31gw 10.9 ± 1.5 1h OGTT 24-31gw 9.1 ± 1.4 2h OGTT 24-31gw	NR	NR	NR	NR	23.3 ± 3.3 prepregnancy 27.0 ±3.4 2nd trimester 28.6 ± 3.4 at delivery	NR	38.4 ± 1.5	219	normoglycemic women	30.9 ± 4.2	4.5 ± 0.4 FBG OGTT 24-31gw 8.2 ± 1.2 1h OGTT 24-31gw 6.8 ± 1.1 2h OGTT 24-31gw	NR	NR	NR	NR	21.4 ± 2.8 prepregnancy 25.4 ± 2.9 2nd trimester 27.4 ± 2.9 at delivery	NR	38.6 ± 1.4	Yes (age, prepregnancy BMI)
Tarim E, 2006	GDM	30	aim in this study was to investigate CIMT in women with gestational diabetes mellitus (GDM). Methods Thirty women with GDM and 40 unaffected women (as a control group) were included in the study. Blood samples were drawn from each woman in the morning after they had fasted for at least 8 h, and levels of fasting glucose, insulin, homocysteine, total cholesterol, high-density lipoprotein (HDL) cho…	30.53 ± 4.08	4.94 ± 0.51 FBG 24-28gw	NR	NR	NR	NR	28.65 ± 4.75 2nd trimester	NR	NR	40	normoglycemic women	28.52 ± 5.02	4.68 ± 0.41 FBG 24-28gw	NR	NR	NR	NR	27.17 ± 2.90 2nd trimester	NR	NR	Yes, age and BMI
Qui C, 2007	GDM	105	Authors hypothesized that LDL particle size is reduced in GDM cases compared with controls. Gradient gel electrophoresis was used to characterize LDL subclass phenotypes in non-fasting intrapartum plasma from 105 GDM cases and 96 controls. All participants were free of pre-existing diabetes or hypertension.	33.1±0.6	NR	NR	NR	NR	NR	29.5±0.7 prepregnancy	NR	37.7±0.3	96	normoglycemic women	31.7±0.5	NR	NR	NR	NR	NR	22.8±0.4 prepregnancy	NR	39.2±0.1	Yes, age and parity
Altinova A, 2007	GDM	34	Study investigated levels of adiponectin and TNF-a and their relationships with each other and metabolic factors in women with gestational DM (GDM). Thirty-four pregnant women with GDM and 31 pregnant women with normal glucose tolerance (NGT). Adiponectin levels were correlated only with very low-density lipoprotein cholesterol and triglyceride levels in NGT. TNF-a levels were correlated with gly…	31.5+4.3	5.45 ± 0.14 FBG 24-28gw	5.1+0.1 24-28gw	NR	NR	NR	26.7+3.3 prepregnancy 29.5+3.5 2nd trimester	7.2+3.3	NR	31	normoglycemic women	29.0+4.9	4.50 ± 0.07 FBG 24-28gw	4.5+0.1 2nd trimester	NR	NR	NR	25.4+4.2 prepregnancy 28.0+4.3 2nd trimester	8.9+2.8	NR	Yes, age and BMI
Di Cianni G, 2007	GDM	726	aim of this article was to define the metabolic phenotype of pregnant women with one abnormal value (OAV) during an oral glucose tolerance test (OGTT) and to test whether OAV could be considered metabolically comparable to gestational diabetes mellitus (GDM) or a specific entity between GDM and normal pregnancy.	32.3 ± 4.4	4.98 ± 0.67 FBG time NR 10.83 ± 1.31 1h OGTT 9.36 ± 1.44 2h OGTT 7.24 ± 1.76 3h OGTT	NR	NR	NR	66.6 ± 12 Prepregnancy	25.1 ± 4.5 prepregnancy	7.61 ± 3.6	NR	2568	normoglycemic women	31.4 ± 4.6	4.41 ± 0.45 FBG NR 7.64 ± 1.41 1h OGTT NR 6.26 ± 1.22 2h OGTT NR 5.2 ± 1.22 3h OGTT NR	NR	NR	NR	64.3 ± 11 prepregnancy	24.1 ± 4.1 prepregnancy	7.63 ± 3.4	NR	Yes, age and BMI
Grissa O, 2007	GDM	59	Authors investigated the modulation of antioxidant status and circulating lipids in gestational diabetic mothers and their macrosomic babies and in healthy age-matched pregnant women and their newborns. A total of 59 gestational diabetic mothers with their respective macrosomic babies were recruited. As control subjects, 60 healthy age-matched pregnant women and their newborn babies were selected…	22-42 years	6.87 ± 0.63 FBG 3rd trimester	NR	NR	NR	NR	NR	NR	NR	60	normoglycemic women	19-42 years old	4.86 ± 0.71 FBG 3rd trimester	NR	NR	NR	NR	NR	NR	NR	Yes (age)
Sánchez-Vera I, 2007	GDM	62	The present study was designed to determine if women developing gestational diabetes mellitus (GDM) have both increased plasma lipids and LDL susceptibility to oxidation throughout pregnancy. We also wanted to study the effects of obesity upon these parameters. A nested case-control study was carried out in 45 women with uncomplicated pregnancies and 62 women diagnosed with GDM following the crit…	32.2 ± 0.5	5.2 ± 1.16 FBG 15gw 4.6 ± 0.50 FBG 32gw	NR	NR	NR	70.8 ± 1.72 prepregnancy	27.8 ± 0.68 prepregnancy	9.2 ± 1.12	38.7 ± 0.2	45	normoglycemic women	31.1 ± 0.5	4.4 ± 0.42 FBG 1st trimester 4.4 ± 0.49 FBG 3rd trimester	NR	NR	NR	62.7 ± 1.38 prepregnancy	23.3 ± 0.53 prepregnancy	12.6 ± 0.6	39.2 ± 0.2	Yes, age.
Molnar J, 2008	GDM	17	Selenium is an essential trace element and a component of various enzymes with antioxidant functions. High-sensitive C-reactive protein (hsCRP) is an early indicator of increased lipid peroxidation. The serum selenium concentration, lipid parameters, and hsCRP values of gestational diabetic pregnant women (GD), control pregnant women (CP), and healthy nonpregnant controls (HC) were compared	31±3.6	5.22±0.82 FBG 24-28gw 8.69±1.25 2h OGTT 24-28gw	NR	NR	NR	NR	24.1±5.61 prepregnancy	NR	38.3±1.95	20	normoglycemic women	32±3.9	4.53±0.18 FBG 24-28gw 5.67±0.79 2h OGTT 24-28gw	NR	NR	NR	NR	23.0±6.25 prepregnancy	NR	38.6±1.43	Yes, age, BMI, parity, time of delivery
Bartha J, 2008	GDM	30	To evaluate the prevalence of metabolic syndrome and its components in normal and complicated pregnancies. 90 pregnant women in four groups: 20 women with preeclampsia, 20 women with gestational hypertension, 30 women with late-onset gestational diabetes and 20 healthy pregnant women as a control group.	30.6 ± 4.2	5.7 ± 1.77 FBG 33gw	NR	NR	NR	NR	26.6 ± 4.6 prepregnancy	NR	NR	20	normoglycemic women	28.5 ± 5.0	4.38 ± 0.55 FBG 3rd trimester	NR	NR	NR	NR	25.9 ± 5.4 prepregnancy	NR	NR	Yes, age, BMI
Szymanska M, 2008	GDM	81	The study was conducted among 81 women with GDM and 41 healthy controls. After diagnosis or negative screening for GDM the women underwent 24-hour blood pressure monitoring and measurements of plasma lipids, insulin concentrations and insulin resistance (expressed by HOMA score). The incidence of gestational hypertension and blood pressure until delivery was also analyzed.	29.84 ± 0.49	NR	NR	NR	NR	70.09 ± 1.98 prepregnancy	25.94 ± 0.73 prepregnancy	11.51 ± 0.53	NR	41	normoglycemic women	28.54 ± 0.58	NR	NR	NR	NR	NR	23.15 ± 0.56 prepregnancy	15.13 ± 0.62	NR	Yes, age and BMI
Davari-Tanha F, 2008	GDM	40	The aim of study was to assess serum homocysteine and its relation with serum folate, vit B12 and lipid profiles in gestational diabetes mellitus and comparison with normal pregnant women as well as effect of different doses of folic acid on Homocysteine (Hcy) and pregnancy outcome. Methods: In a biphasic study first prospective controlled. In a biphasic study first prospective controlled study 8…	30.2±3.7	5.88 ± 0.55 FBG 24-28gw	NR	NR	NR	NR	31.9±2.1 NR	NR	NR	40	normoglycemic women	26.4±4.5	5.27 ± 0.46 FBG 24-28gw	NR	NR	NR	NR	27±3	NR	NR	No
Akturk M, 2008	GDM	47	Aim to investigate visfatin concentration and its relationship to glycated hemoglobin (HbA1c), insulin resistance, lipid parameters, and neonatal birth weight in women with gestational diabetes mellitus (GDM). 47 women with GDM and 31 women with normal glucose tolerance (NGT) between 33-39 weeks of gestation.	30.1±0.6	4.55 ± 0.16 FBG 33-39gw 7.05 ± 0.25 2h postprandial 33-39gw	5.5±0.1 3rd trimester	NR	NR	NR	24.9±0.7 prepregnancy 29.2±0.5 3rd trimester	NR	NR	31	normoglycemic women	28.5±0.7	4.16 ± 0.07 FBG 3rd trimester 5.50 ± 0.17 2h PPG 3rd trimester	NR	NR	NR	NR	23.8±0.8 prepregnancy 28.0±0.6 3rd trimester	NR	NR	Yes, age and BMI
Idzior-Walus B, 2008	GDM	44	aim to assess serum total homocysteine (tHcy) associations with metabolic syndrome components and Bvitamins in women with gestational diabetes mellitus (GDM). We studied 61 consecutive pregnant women, 44 with GDM and 17 with normal glucose tolerance (CG).	2024-05-30	4.6 FBG 26-32gw 7.9 2g OGTT 26-32gw	4.9 2nd trimester	NR	NR	74.5 Prepregnancy	27.8 Prepregnancy	NR	NR	17	normoglycemic women	2024-02-26	3.7 FBG 26-32gw 6.0 2h OGTT 26-32gw	5.1 2nd trimester	NR	NR	69 prepregnancy	25.6 prepregnancy	NR	NR	Yes, age and BMI
Rizzo M, 2008	GDM	27	Women with gestational diabetes are more likely to develop Type 2 diabetes and cardiovascular disease after pregnancy; however, the exact nature of the lipid alterations present is not clear. In Mediterranean women with gestational diabetes, we measured low-density lipoprotein (LDL) size and all seven subclasses, as well as the ‘atherogenic–lipoprotein phenotype. In 27 women with gestational diab…	32 ± 5	5.4 ± 1.5 FBG 24-28gw	5.1 ± 0.5 24-28gw	NR	NR	NR	29 ± 4 2nd trimester	NR	NR	23	normoglycemic women	30 ± 5	4.5 ± 0.4 FBG 24-28gw	4.4 ± 0.6 2nd trimester	NR	NR	NR	28 ± 4 2nd trimester	NR	NR	Yes, age, weeks of gestation and BMI
McGrowder D, 2009	GDM	84	The aims of the study were to evaluate the serum lipid profile of women with GDM, and determine the number of women with GDM who have preeclampsia (PE). A retro - spective study of 84 women with GDM and 90 pregnant women with nor mal glucose tolerance (controls) was con - du cted. Women	30.18 ± 0.88	5.50 ± 0.20 FBG 24-28gw 9.69 ± 0.43 1h OGTT 24-28gw 8.54 ± 0.42 2h OGTT 24-28gw	5.90 ± 0.34 24-28gw	NR	NR	NR	NR	NR	38.29 ± 0.28	90	normoglycemic women	29.61 ± 1.03	4.60 ± 0.38 FBG 24-28gw 4.80 ± 0.33 1h OGTT 24-28gw 4.03 ± 0.38 2h OGTT 24-28gw	4.60 ± 0.67 2nd trimester	NR	NR	NR	NR	NR	38.23 ± 0.79	Yes, gestational age
Vijayalaxmi KD, 2009	GDM	25	study was carried out to assess the biochemical profile and outcome of pregnancy and study the adverse consequences if any, among normal and high risk pregnant women. The study group included 182 normal and 168 high risk cases attending to private and Government Hospitals in Bangalore. The high risk groups were: Pregnancy induced hypertension (PIH), gestational diabetes mellitus (GDM), Adolescent…	NR	NR	NR	NR	NR	NR	NR	NR	NR	182	normoglycemic women	NR	NR	NR	NR	NR	NR	NR	NR	NR	NR
Kuzmicki M, 2009	GDM	81	In this study, we hypothesised that serum resistin concentrations are elevated in patients with gestational diabetes mellitus (GDM) when compared with pregnant women with normal glucose tolerance (NGT) and related to proinflammatory interleukin-6 (IL-6) and other factors conferring insulin resistance. Groups consisted of 81 women with GDM, 82 women with NGT between 24 and 31 weeks of gestation an…	29 (27–33)	4.7 (4.3–5.2) FBG 24-31gw 8.4 (7.9–9.0) 2h OGTT 24-31gw	NR	NR	NR	NR	22.1 (20.5–24.9) prepregnancy 26.6 (24.6–29.4) 2nd trimester	NR	NR	82	normoglycemic women	29 (27–32)	4.4 (4.1–4.7) FBG 24-31gw 5.8 (5.0–6.5) 2h OGTT 24-31gw	NR	NR	NR	NR	23.1 (20.3–25.0) prepregnancy 26.9 (23.0–29.3) 2nd trimester	NR	NR	Yes, age, weeks of gestation and BMI
Habib F, 2009	GDM	100	study to evaluate periodontal status among females with gestational diabetes in Ohud Hospital, Al Madinah Al-Munwarrah and to assess its effect on insulin sensitivity and lipid metabolism. This cross-sectional descriptive study was conducted from January 2008 till June 2008. The sample includes 250 Saudi females, 100 were pregnant with gestational diabetes (GDM), and 100 were pregnant without GDM…	32.2±6.1	6.77±1.25 FBG 28gw	NR	NR	NR	NR	30.7±5.1 2nd trimester	NR	NR	100	normoglycemic women	31.3±4.7	4.61±0.44 FBG 28gw	NR	NR	NR	NR	29.8±6.5 3rd trimester	NR	NR	Yes, age and body mass index
Bo S, 2009	GDM	500	investigated the association between iron supplementation during midpregnancy and metabolic/hypertensive abnormalities in 500 consecutive gestational diabetes mellitus (GDM) and 500 normoglycemic women.	35.1 ± 5.9	5.1 ± 0.6 FBG 28-30gw	NR	NR	NR	67.1 ± 15.9 NR	25.5 ± 5.8 prepregnancy 28.2 ± 5.7 3rd trimester	11.7 ± 4.4	NR	500	normoglycemic women	33.7± 5.4	4.4 ± 0.3 FBG 28-30gw	NR	NR	NR	59.9 ± 11.1 prepregnancy	22.5± 3.8 prepregnancy 24.7±3.8 3rd trimester	12.0 ± 3.5	NR	Yes, age, BMI
Su Y, 2010	GDM	63	This study aimed to determine whether or not serum RBP4 levels are elevated in pregnancy, and to explore the relationship between RBP4 levels and insulin resistance during pregnancy. Serum RBP4 was measured at median gestational week 26 in 121 pregnant women, including 63 with GDM (GDM group) and 58 normal, glucose-tolerant pregnant women (P-NGT group), as well as 65 non-pregnant normal, glucose-…	28.8±1.8	10.1±1.6 1h GCT 26gw 5.2±1.3 FBG 26gw 10. 5±1.7 2h OGTT 26gw	5.47 2nd trimester	NR	NR	NR	21.1±1.9 prepregnancy 25.5±2.6 2nd trimester	NR	NR	58	normoglycemic women	28.4±2.4	8.1±1.6 1h GCT 26gw 4.4±0.6 FBG 26gw 7.4±0.8 2h OGTT 26gw	4.8 (4.5–5.1) 2nd trimester+AB11:AB141	NR	NR	NR	20.7±1.9 prepregnancy 24.9±2.1 2nd trimester	NR	NR	Yes, age and body mass index (BMI).
Stein S, 2010	GDM	40	In the study authors investigated serum concentrations of FGF21 in patients with gestational diabetes mellitus (GDM) as compared with healthy pregnant controls matched for gestational age and fasting insulin. Fibroblast growth factor 21 was determined by enzyme-linked immunosorbent assay in control (n = 80) and GDM (n = 40) patients and correlated to clinical and biochemical measures of renal fun…	33 ± 10	4.5 ± 0.9 FBG 24-28gw 10.3 ± 1.6 1h OGTT 24-28gw 9.0 ± 2.3 2h OGTT 24-28gw	NR	NR	NR	NR	24.9 ± 4.9 Prepregnancy	NR	NR	80	normoglycemic women	28 ± 5	4.2 ± 0.4 FBG 24-28gw 7.5 ± 1.6 1h OGTT 24-28gw 6.2 ± 1.8 2h OGTT 24-28gw	NR	NR	NR	NR	22.3 ± 7.0 prepregnancy	NR	NR	Yes, BMI
Grissa O, 2010	GDM	30	The study was undertaken to investigate the implication of growth factors and their receptors in GDM and macrosomia, and to discuss the role of the materno-foeto-placental axis in the in-utero regulation of foetal growth. Methods: 30 women with GDM and their 30 macrosomic babies (4.75 ± 0.15 kg), and 30 healthy age-matched pregnant women and their 30 newborns (3.50 ± 0.10 kg) were recruited in th…	19-42 years old	6.80 ± 0.66 at delivery	6.9 ± 0.45 3rd trimester	NR	NR	NR	24.90 ± 2.90 at delivery	NR	NR	30	normoglycemic women	19-42 years old	4.57 ± 0.77 FBG at delivery	4.0 ± 0.50 3rd trimester	NR	NR	NR	23.15 ± 2.30 at delivery	NR	NR	Yes, BMI
Coskun A, 2010	GDM	21	Visfatin, an adipocytokine, is a peptide predominantly expressed in and secreted from visceral adipose. In this study, we aimed to compare visfatin levels in gestational (GDM) and pre-gestational diabetic (pre-GDM) women with healthy pregnant women. Twenty-one cases with a diagnosis of GDM during routine diabetes screening formed	30.00+5.95	7.21 ± 1.11 FBG 24-28gw 9.22 ± 1.60 1h OGTT 24-28gw	5.61+1.02 24-28gw	NR	NR	NR	29.32+6.22 1st trimester	NR	NR	24	normoglycemic women	29.63+5.16	4.83 ± 0.83 FBG 24-28gw 6.34 ±1.17 1h OGTT 24-28gw	4.00±0.64 2nd trimester	NR	NR	NR	28.53+3.14 1st trimester	NR	NR	Yes, gestational age and BMI
Pfau D, 2010	GDM	40	Authors investigated circulating chemerin levels in patients with gestational diabetes mellitus (GDM) as compared to healthy pregnant controls matched for gestational age and fasting insulin. Methods: Chemerin was quantified by ELISA in control (n = 80) and GDM (n = 40) patients.	33±10	4.5 ±0.9 FBG 24-28gw 10.3 ±1.6 1h OGTT 24-28gw 9.0 ± 2.3 2h OGTT 24-28gw	NR	1.6 ± 1.3 at 24-28 weeks of gest	8.64±5.32 µIU/mL at 24-28 weeks of gest	NR	24.9±4.9 Prepregnancy	NR	NR	80	normoglycemic women	28±5	4.2 ±0.4 FBG 24-28gw 7.5 ±1.6 1h OGTT 24-28gw 6.2 ± 1.8 2h OGTT 24-28gw	NR	1.4 ± 1.0 at 24-28 weeks of gest	8.06±5.61 µIU/mL at 24-28 weeks of gest	NR	22.3 ± 7.3 prepregnancy	NR	NR	Yes, gestational age and fasting insulin
Santos I, 2010	GDM	150	Authors investigated the association of RAGE gene promoter polymorphisms -429T>C (rs1800625) and -374T>A (rs1800624) with gestational diabetes. A sample of 750 unrelated European origin pregnant Brazilian women were classified as nondiabetic (control group, N = 600) or having gestational diabetes (N = 150)	31.7 ± 6.1	5.5 ± 0.9 FBG 24-28gw	5.7 ± 0.9 24-28gw	NR	NR	NR	33.5 ± 6.2 Prepregnancy	NR	NR	600	normoglycemic women	24.9 ± 6.2	4.5 ± 0.4 FBG 24-28gw	NR	NR	NR	NR	24.8 ± 4.4 prepregnancy	NR	NR	No
Paradisi G, 2010	GDM	12	To evaluate, in pregnant women at high risk for gestational diabetes (GDM), the longitudinal changes of adiponectin, carbohydrate and lipid metabolism, and to assess their independent value as risk factors for the development of GDM. Fifty women at beginning of pregnancy were studied. Adiponectin, insulin sensitivity (homeostasis model assessment, HOMA) and lipid panel were measured at 1st, 2nd a…	34.75±0.85	4.55 ± 0.09 FBG 8-11gw 5.00 ± 0.15 FBG 23-25gw 5.00 ± 0.12 FBG 33-36gw	NR	2.32±0.39 fasting at 8-11 weeks 2.61±0.41 fasting at 23-25 weeks 3.20±0.44 fasting at 33-36 weeks	11.32±1.87 mU/ml fasting at 8-11 weeks 11.24±1.83 mU/ml fasting at 23-25 weeks 14.29±1.95 mU/ml fasting at 33-36 weeks	NR	26.80±2.45 Prepregnancy	9.84±1.64	39.58±0.38	38	normoglycemic women	31.60±0.86	4.44 ± 0.09 FBG 8-11gw 4.45 ± 0.10 FBG 23-25gw 4.43 ± 0.08 FBG 33-36gw	NR	1.54±0.18fasting at 8-11 weeks 1.92±0.20 fasting at 23-25 weeks 2.64±0.22 fasting at 33-36 weeks	7.80±0.93 mU/ml fasting at 8-11 weeks 9.69±1.00 mU/ml fasting at 23-25 weeks 13.32±1.12mU/ml fasting at 33-36 weeks	NR	23.70±0.93 prepregnancy	12.35±0.76	39.55±0.26	Yes, age, BMI, week of delivery
Akturk M, 2010	GDM	54	This study investigated ADMA, hCRP, and homocysteine concentrations in women with gestational diabetes mellitus (GDM) and normal glucose tolerance (NGT) during late pregnancy. Fifty-four women with GDM and 69 women with NGT between 32 and 39 weeks of gestation were included in this study. ADMA, hCRP, homocysteine, lipid parameters, glycated hemoglobin (HbA1c) levels, insulin, and homeostasis mode…	29.70 years	10.55 ± 0.38 1h GCT 24-28gw 4.50 ±0.14 FBG at 35.53 ± 0.23gw 7.05 ± 0.24 2h PPG at 35.53 ± 0.23gw	5.46 ± 0.09 3rd trimester	5.23 ± 0.91 at 35.53 ± 0.23 weeks of gest	24.40 ± 3.27 3rd trimester	NR	25.53 ± 0.64 prepregnancy 29.59 ± 0.58 3rd trimester	NR	NR	69	normoglycemic women	28.60 years	5.50 ± 0.314 1h 50g OGTT 24-28gw 4.11 ±0.11 FBG 37gw 5.83 ± 0.15 2h PPG 37gw	NR	3.13 ± 0.45 3rd trimester	16.80 ± 2.25 36.37 ± 0.22 weeks of gest	NR	23.69 ± 0.49 prepregnancy 28.66 ± 0.47 3rd trimester	NR	NR	Yes, age, BMI
Retnakaran R, 2010	GDM	136	the relationship between gestational glucose tolerance status and lipid profile in pregnancy and the postpartum. Fasting lipids were measured in 482 women in pregnancy and at 3 months postpartum.	34.4	NR	NR	NR	NR	NR	25.0 (22.0 –30.1) prepregnancy 26.6 (23.8 –31.1) 3rd trimester	NR	NR	87	normoglycemic women	34.0	NR	NR	NR	NR	NR	22.9 (21.3–26.1) prepregnancy 24.6 (22.6 –27.8) 3rd trimester	NR	NR	Yes, age and BMI
Savvidou M, 2010	GDM	124	objective was to integrate several potential GDM predictors with consideration to both simple and novel measures and to determine the extent to which GDM can be predicted in the first trimester.	34.3 5.0	5.3 ± 1.7 FBG at 27.7 ± 4.7gw 9.1 ± 1.6 2h OGTT at 27.7 ± 4.7gw	5.8 ± 0.8 2nd trimester	NR	NR	NR	29.2 ± 7.9 1st trimester	NR	NR	248	normoglycemic women	32.6 ± 5.2	NR	NR	NR	NR	NR	25.4 ± 5.2 1st trimester	NR	NR	Yes, age
Culha C, 2011	GDM	24	objective was to investigate the relationship between adiponectin levels in women with GDM, and insulin resistance and glucose and lipid metabolism. Metabolic variables related to glucose and lipid metabolism were measured in the third trimester of pregnancy and 3 months after delivery.	34 (20-41)	4.97 FBG at 29-31 gw 7.72 1h PPG 29-31gw	NR	3.3 (2.0-11.1) at 29-31 weeks of gest	10.1 at 29-31 weeks of gest	NR	27.4±2.5 prepregnancy 32.6±3.8 3rd trimester	NR	NR	20	normoglycemic women	30 (19-33)	4.19 FBG 3rd trimester 5.22 1h PPG 3rd trimester	NR	2.0 (0.8-8.6) at 29-31 weeks of gest	4.3 at 29-31 weeks of gest	NR	24.7±2.0 prepregnancy 28.1±3.1 3rd trimester	NR	NR	Yes, age and BMI
Saucedo R, 2011	GDM	60	study to assess the relationship between circulating adipokines and insulin resistance during pregnancy and postpartum in women with gestational diabetes mellitus (GDM). Methods. This was a prospective study including 60 women with GDM and 60 subjects with normal gestation who were evaluated at gestational week 30, 6 weeks and 6 months postpartum. Circulating adipokines that were evaluated during…	31.9 ±5.6	5.38 ± 1.18 FBG 30gw	NR	2.3 ± 2.3 at 30 weeks of gest	8.78 ± 5.67 at 30 weeks of gest	79.0 ± 12.8 3rd trimester	30.2 ± 4.9 3rd trimester	NR	NR	60	normoglycemic women	24.8 ± 6.4	3.89 ± 0.61 FBG 3rd trimester	NR	1.3 ± 0.95 at 30 weeks of gest	8.35 ± 4.75 at 30 weeks of gest	67.8 ± 14.1 3rd trimester	28.4 ± 7.3 3rd trimester	NR	NR	Yes, BMI
Makgoba M, 2011	GDM	90	investigate the association between first-trimester maternal serum levels of 25-hydroxyvitamin D (25-OH-D) as measured by liquid chromatography-tandem mass spectrometry and development of gestational diabetes mellitus (GDM). RESEARCH DESIGN AND METHODS—We conducted a case-control study involving 248 women in the first-trimester of pregnancy, 90 of whom developed GDM and 158 remained normoglycemic.	34.2 ± 4.9	5.3 ± 1.8 FBG 28gw 9.1 ± 1.8 2h OGTT 28gw	5.8 ± 0.9 2nd trimester	NR	NR	NR	30.0 ± 7.9 1st trimester	NR	NR	158	normoglycemic women	33.1 ± 4.7	NR	NR	NR	NR	NR	25.2 ± 4.0 1st trimester	NR	NR	Yes, age
Schaefer-Graf U, 2011	GDM	150	To evaluate the potential contribution of maternal glucose and lipids to fetal metabolic variables and growth in pregnancieswith normal glucose tolerance in comparisonwith pregnancies with well-controlled gestational diabetes previously reported by us.	31.1 ± 0.4	5.1 ± 0.05 FBG 27gw 11.2 ± 0.1 1h OGTT 27gw 8.6 ± 0.1 2h OGTT 27gw	NR	5.62 ± 1.02 at 27 weeks	21.312 at 27 weeks	NR	27.7 ± 0.4 prepregnancy 32.8± 0.7 at delivery	11.7 ± 0.5	39.4 ± 0.1	190	normoglycemic women	30.0 ± 0.4	4.2 ± 0.06 FBG 24-28gw 7.2 ± 0.1 1h OGTT 27gw 5.7 ± 0.1 2h OGTT 27gw	NR	2.64 ± 1.11 at 27 weeks of gest	11.232 at 27 weeks of gest	NR	25.7 ± 0.4 prepregnancy 30.9 ± 0.4 at delivery	14.2 ± 0.4	38.8 ± 0.1	Yes, age and BMI
Gomathi KG, 2011	GDM	26	This prospective case control study was conducted to compare levels of Homocysteine and other biochemical parameters in women diagnosed with Gestational Diabetes Mellitus (GDM) with that in normal pregnant women.	30.38± 3.46	7.88 ± 0.67 FBG 24-28gw	NR	NR	NR	NR	31.8 ± 2.7 Prepregnancy	NR	NR	36	normoglycemic women	25.69± 3.3	4.80 ± 0.40 FBG 24-28gw	NR	NR	NR	NR	23.6 ± 2.0 prepregnancy	NR	NR	No
Giannubilo S, 2011	GDM	40	To determine plasma CoQ10 concentration in the course of gestational diabetes mellitus. Study design: The assessment was provided longitudinally during the third trimester of pregnancy in 40 women with gestational diabetes mellitus (GDM) and 40 normal controls Plasma samples were collected longitudinally throughout the third trimester in three steps, at 28–32, 32– 36 and 36–40 weeks of gestat	34 ± 3.8	5.2 ± 0.7 FBG 24-28gw 4.11 ± 1.33 FBG 28-32gw 5.56 ± 2.11 FBG 32-36gw 7.13 ± 2.45 FBG 36-40gw	5.0 ± 0.6 24-28gw	4.5 ± 1.1 at 28-32 weeks of gest 5.1 ± 2.1 at 32-36 weeks of gest 7.4 ± 2.3 at 36-40 weeks of gest	20.60 ± 43.30 at 28-32 weeks of gest 33.55 ± 4.63 at 32-36 weeks of gest 39.11 ± 5.23 at 36-40 weeks of gest	NR	28.9 ± 3.9 2nd trimester	NR	39.2 ± 1.5	40	normoglycemic women	33.8 ± 4.2	4.5 ± 0.6 FBG 24-28gw 3.95 ± 0.47 FBG 28-32gw 4.15 ± 0.34 FBG 32-36gw 4.71 ± 4.37 FBG 36-40gw	4.6 ± 0.5 2nd trimester	4.1 ± 0.7 at 28-32 weeks of gest 4.7 ± 1.1 at 32-36 weeks of gest 4.6 ± 1.3 at 36-40 weeks of gest	17.29 ± 5.1 at 28-32 weeks of gest 18.22 ± 3.2 at 32-36 weeks of gest 17.12 ± 4.5 at 36-40 weeks of gest	NR	27.3 ± 2.1 2nd trimester		39.5 ± 1.2	Yes, age, weight, body mass index and gestational age at sampling
Caglar G, 2011	GDM	19	boron has effects on triglycerides and glucose and may act as a metabolic regulator in several enzymatic systems. Gestational diabetes mellitus (GDM) is a prevalent obstetrical complication and the lack of data on maternal status of boron in normal/diabetic pregnancies, prompted us to undertake this study. Methods: Maternal blood samples were collected during screening and diagnosis of GDM at 24 …	30.3 ± 5.4	NR	NR	NR	NR	65.7 ± 9.1 prepregnancy	NR	NR	38.3 ± 1.7	15	normoglycemic women	30.0 ± 4.7	NR	NR	NR	NR	64.5 ± 9.3 prepregnancy	NR	NR	39.3 ± 0.8	Yes, age, weight, and gestational age at sampling
Ozuguz U, 2011	GDM	61	The aim of this study was to evaluate the relationship between sublinical inflammation and glycemic status in patients with gestational diabetes mellitus (GDM). Methods: Sixty-one patients with GDM and 40 healthy pregnant women were included in the study. Fasting blood glucose (FBG), insulin, high sensitivity C-reactive protein (hsCRP), lipid parameters and carotid artery intima-media thickness (…	30.78 ± 5.96	4.67 ± 1.22 FBG 24-28gw	NR	2.4 ± 1.7 fasting at 24-28 weeks of gest	11.3 ± 6.2 fasting at 24-28 weeks of gest	NR	27.03 ± 4.58 29.95 ± 4.21 2nd trimester	7.82 ± 4.24	NR	40	normoglycemic women	29.10 ± 5.20	3.94 ± 0.61 FBG 24-28gw	NR	1.1 ± 0.5 fasting at 24-28 weeks of gest	6.09 ± 2.7 fasting at 24-28 weeks of gest	NR	23.90 ± 4.45 prepregnancy 26.34 ± 4.08 2nd trimester	6.47± 3.65	NR	Yes, age, BMI, parity
Zhaoxia L, 2012	GDM	28	Visfatin levels increased following an oral glucose tolerance test (OGTT) in normal pregnancy, and this increase correlated with metabolic indexes such as blood glucose, blood fat, and insulin resistance. Conversely, visfatin levels in women with gestational diabetes mellitus (GDM) increased to lesser extent than in normal pregnancy, which suggests a disorder in the relationship between visfatin,…	27.8 ± 3.1	NR	5.1 ± 0.7 24-28gw	2.5 ± 0.9 at 24-28 weeks of gest	15.1 ± 3.5 at 24-28 weeks of gest	NR	21.9 ± 1.9 Prepregnancy	NR	NR	32	normoglycemic women	27.1 ± 2.4	NR	4.9 ± 1.2 2nd trimester	1.9 ± 0.5 at 24-28 weeks of gest	10.9 ± 2.7 at 24-28 weeks of gest	NR	21.4 ± 1.6 prepregnancy	NR	NR	Yes, age, BMI, parity
Ghafoor S, 2012	GDM	46	To study the effect of gestational diabetes mellitus (GDM) on indices of lipid profiles in maternal blood samples and compare them with normal pregnancies. Methodology: Blood samples were collected from 50 normal pregnant women and 46 women with GDM. Fasting blood sugar and hemoglobin A1c were estimated by colorimetry. Serum lipids and lipoproteins (Total cholesterol, triglycerides, LDL-Cholester…	27.50±1.06	5.38 ± 0.27 FBG 32gw	7.50±0.43 3rd trimester	NR	NR	57.90±0.99 prepregnancy	23.30±0.48 Prepregnancy	NR	NR	50	normoglycemic women	26.85±1.27	3.94 ± 0.20 FBG 3rd trimester	6.04±0.16 3rd trimester	NR	NR	61.87±1.43 prepregnancy	25.02±0.53 prepregnancy	NR	NR	Yes, age, BMI, parity
Winhofer Y, 2010	GDM	26	There is growing evidence that osteocalcin, an osteoblast-derived protein locally acting on bone formation, can increase insulin secretion as well as insulin sensitivity and thus prevent the development of obesity and diabetes in experimental animals. In humans, osteocalcin has been reported to be decreased in patients with type 2 diabetes. Because gestational diabetes mellitus (GDM) can serve as…	33.0±6.1	4.72 ± 0.5 FBG 24-28gw	4.98 ± 0.39 24-28gw	NR	5.76 ± 2.448 basal secretion at 24-28 weeks of gest	NR	27.8 ± 4.8 Prepregnancy	NR	NR	52	normoglycemic women	32.2±6.3	4.33 ± 0.27 FBG 24-28gw	4.72 ± 0.48 2nd trimester	NR	4.752 ± 1.872 2nd trimester	NR	28.0 ± 5.1 prepregnancy	NR	NR	Yes, age, BMI, parity
Farhan S, 2012	GDM	10	Fetuin-A has been associated with gestational diabetes mellitus (GDM). We investigated fetuin-A levels during and after pregnancy in women with GDM. Fetuin-A measurements were performed in 10 women with GDM and 10 age and body mass index (BMI) matched healthy pregnant women	32 ± 2.3	4.89 ± 0.14 FBG 3rd trimester 10.30 ± 0.66 1h OGTT 3rd trimester	4.9 ± 0.14 3rd trimester	NR	16.0 ± 1.81 at 3rd trimester	NR	28.9 ± 1.31	NR	NR	10	normoglycemic women	30.4 ± 1.7	4.44 ± 0.12 FBG 3rd trimester 7.50 ± 1.77 1h OGTT 3rd trimester	4.9 ± 0.11 3rd trimester	NR	12.2 ± 1.6 at 3rd trimester	NR	27.3 ± 1.3 3rd trimester	NR	NR	Yes, age, BMI
Ping F, 2012	GDM	488	To investigate the clinical features of GDM in China and the effects of RBP4 genetic variants, and also to identify RBP4 expression changes in mRNA and protein levels. Research design and methods: 1595 Chinese pregnant women were included in this study. Four known RBP4 single nucleotide polymorphisms (SNPs) were genotyped in 505 cases and 687 controls. Expression levels of adipose specific RBP4 m…	32.2 ± 3.9	NR	NR	1.97 (1.85–2.09) at 24-28 weeks of gest	7.60 (1.28–78.8) 0min at 24-28 weeks of gest 72.20 (4.80–378.90) 1h at 24-28 weeks of gest 91.25 (10.00–336.50) 2h at 24-28 weeks of gest 76.05 (1.30–421.00) 3h at 24-28 weeks of gest	NR	22.40 ± 3.49 prepregnancy	NR	NR	582	normoglycemic women	31.0 ± 3.8	NR	NR	1.55 (1.44–1.66) at 24-28 weeks of gest	6.60 (1.30–47.00) 0 min OGTT at 24-28 weeks of gest 65.75 (7.70–279.50) 1h OGTT at 24-28 weeks of gest 67.60 (6.60–300.00) 2h OGTT at 24-28 weeks of gest 51.80 (1.50–300.00) 3h OGTT at 24-28 weeks of gest	NR	21.16 ± 2.70 prepregnancy	NR	NR	Yes, age, BMI
Vural M, 2012	GDM	39	aim was to evaluate paraoxonase (PON1) activity and free sulfhydryl groups (–SH) as antioxidative parameters and lipid hydroperoxide (LOOH) as oxidative parameter in the serum of women with gestational diabetes mellitus (GDM) and determine their relation with the degree of subclinical atherosclerosis. Material and methods. Serum samples from 39 pregnant women complicated with GDM and 40 healthy p…	31.85 ± 7.59	6.16 ± 2.83 FBG 24-28gw 10.05 ± 2.00 1h GCT 24-28gw	6.17 ± 1.27 24-28gw	NR	NR	NR	31.83 ± 5.48 2nd trimester	NR	NR	40	normoglycemic women	29.55 ± 4.36	4.61 ± 1.21 FBG 24-28gw 6.61 ± 1.33 1h OGTT 24-28gw	5.09 ± 0.79 2nd trimester	NR	NR	NR	29.77 ± 5.67 2nd trimester	NR	NR	Yes, age, gestational age, parity, BMI
Naf S, 2012	GDM	77	Zinc-a2-Glycoprotein (ZAG) is an adipokine with lipolytic action and is positively associated with adiponectin in adipose tissue. We hypothesize that ZAG may be related with hydrocarbonate metabolism disturbances observed in gestational diabetes mellitus (GDM). Objective: The aim of this study was to analyze serum ZAG concentration and its relationship with carbohydrate metabolism in pregnant wom…	31.83 ± 5.26	4.77 ± 0.55 FBG 27-29gw	NR	2.13 (1.43–3.58) at 27-29 weeks of gest	10.03 (7.11–15.27) at 27-29 weeks of gest	NR	24.72 (22.34–28.36) prepregnancy	NR	NR	130	normoglycemic women	31.35 ± 4.90	4.44 ± 0.38 FBG 26-28gw	NR	1.49 (1.11–2.53) at 26-28 weeks of gest	7.58 (5.82–13.0) at 26-28 weeks of gest	NR	23.23 (21.23–27.63) prepregnancy	NR	NR	Yes, age, BMI
Baykus Y, 2012	GDM	20	study aims to establish the levels of acylated ghrelin, desacylated ghrelin, obestatin and preptin, during pregnancy and the postpartum period in pregnant women with Gestational Diabetes Mellitus (GDM) and healthy pregnancy women. Design andmethods: The study registered 20 pregnant women with GDM and 20 healthy pregnant women. Fasting venous blood samples were collected from all cases between wee…	30.3±3.45	6.05 ± 1.77 FBG 27gw	5.78±0.78 2nd trimester	4.5±2.3 at 27 weeks of gest	NR	NR	27.16±1.67 2nd trimester	NR	NR	20	normoglycemic women	29.05±5.99	4.33 ± 0.66 FBG 27gw	5.19±0.344 2nd trimester	1.2±0. 18 at 27 weeks of gest	NR	NR	26.58±1.41 3rd trimester	NR	NR	Yes, age and BMI
Alanbay I, 2012	GDM	37	aim of this study was to evaluate plasma gammaglutamyltransferase (GGT) in gestational diabetes mellitus (GDM) in pregnant women at oral glucose tolerance test (OGTT) and the diagnosis of GDM and to explore whether this activity is associated with metabolic parameters. Method: This prospective control study included 37 women with GDM and 42 women with normal glucose tolerance in pregnancy (contro…	32.3 ± 4.8	4.50 ± 0.83 FBG 24-28gw	NR	2.4 ± 1.2 at 24-28 weeks of gest	11.9 ± 5.1 at 24-28 weeks of gest	NR	24.8 ± 2.9 2nd trimester	NR	NR	42	normoglycemic women	26.7 ± 4.1	3.94 ± 0.55 FBG 24-28gw	NR	1.7 ± 1.4 at 24-28 weeks of gest	9.5 ± 6.0 at 24-28 weeks of gest	NR	24.0 ± 3.8 2nd trimester	NR	NR	Yes, BMI
Rezvan N, 2011	GDM	35	The aim of the present study was to compare serum visfatin levels between patients with GDM and subjects with normal pregnancy and to evaluate its relationship with dietary intake and components of insulin-resistance syndrome Thirty-five patients with GDM (aged 31 ± 0.8 years, BMI = 29.6) and 35 age- and body mass indexmatched healthy pregnant women (aged 29 ± 0.7 years, BMI = 28.6) between 24 an…	31 ± 0.8	6.28 ± 0.18 FBG 24-28gw	NR	NR	NR	NR	25.77 ± 0.72 prepregnancy 29.61 ± 0.46 2nd trimester	NR	NR	35	normoglycemic women	29 ± 0.7	4.75 ± 0.2 FBG 24-28gw	NR	NR	NR	NR	25.03 ± 0.58 prepregnancy 28.65 ± 0.60 2nd trimester	NR	NR	Yes, age and BMI
Khan R,2012	GDM	103	Lipid profile and glycosylated hemoglobin level changes in gestational diabetes. The extent to which this alteration takes place is still not clearly documented. MATERIALS AND METHODS: To add a clear answer to this question, lipid profile parameters, and glycosylated hemoglobin status were determined in patients with gestational diabetes mellitus and compared to healthy pregnant women (controls)	NR	6.22 ± 0.48 FBG 24-28gw 10.78 ± 0.66 1h OGTT 24-28gw 9.44 ± 0.67 2h OGTT 24-28gw	6.6 ± 1.30 24-28gw	NR	NR	NR	NR	NR	NR	97	normoglycemic women	NR	4.83 ± 0.38 FBG 24-28gw 8.78 ± 0.66 1h OGTT 24-28gw 7.5 ± 0.56 2h OGTT 24-28gw	4.9 ± 0.44 2nd trimester	NR	NR	NR	NR	NR	NR	NR
Cocelli V, 2012	GDM	62	The aim of this study was to investigate a possible relationship among PChE and plasma insulin levels, lipid profile, and inflammatory response in gestational diabetes. Methods This study included 165 women aged 20–40 years. Subjects were divided into four groups as follows: Control group, 29 non-pregnant healthy women; Group NGT, 61 healthy pregnant women (normal glucose tolerance); Group GD, 62…	32.2 ± 6.2	7.28 ± 1.77 FBG 3rd trimster	5.7 ± 1.2 3rd trimester	NR	12.5 ± 3.7 fasting at 3rd trimester	NR	30.3 ± 4.8 3rd trimester	NR	NR	61	normoglycemic women	28.67 ± 5.6	4.38 ± 0.67 FBG 3rd trimester	4.8 ± 0.5 3rd trimester	NR	13.0 ± 10.9 fasting at 3rd trimester	NR	26.1 ± 3.5 3rd trimester	NR	NR	Yes, age
Gkiomisi A, 2013	GDM	44	Although vaspin is regarded an insulin-sensitizing adipokine, its role in gestational diabetes mellitus (GDM) is currently unknown. We aimed to evaluate serum vaspin levels and their correlation with insulin resistance in women with and without GDM. Forty-four women with GDM [GDM Group ± 20 managed with diet only (GDM-diet) and 24 with diet plus insulin (GDM-insulin)] and 44 age-matched pregnant …	31.3 ± 0.8	4.8 ± 0.1 FBG 2nd trimester 4.5 ± 0.2 FBG 3rd trimester	NR	3.21 ± 0.49 fasting at 2nd trimester 2.87 ± 0.27 fasting at 3rd trimester	99.3 ± 11.1 fasting at 2nd trimester 95.8 ± 7.0 fasting at 3rd trimester	77.3 ± 2.5 2nd trimester 77.9 ± 2.6 3rd trimester	29.7 ± 0.9 2nd trimester 29.9 ± 0.9 3rd trimester	NR	NR	44	normoglycemic women	30.8 ± 0.9	4.2 ± 0.1 FBG 2nd trimester 4.2 ± 0.1 FBG 3rd trimester	NR	1.98 ± 0.18 fasting at 2nd trimester 2.48 ± 0.30fasting at 3rd trimester	10.6 ± 0.9 fasting at 2nd trimester 12.8 ± 0.2 fasting at 3rd trimester	77.4 ± 1.9 2nd trimester 79.8 ± 1.9 3rd trimester	28.8 ± 0.7 2nd trimester 29.7 ± 0.7 3rd trimester	NR	NR	Yes, age, BMI
Atay A, 2013	GDM	65	Sixty five patients with GDM and 66 healthy pregnants were enrolled. Paraoxonase activity, insulin levels, HOMA-IR, demographic features and anthropometric measurements were evaluated.	28,1±3,1	8.50± 1.28 NR	NR	5,54±2,41 NR	13,1±16,6 NR	76,4±17 prepregnancy	32,2±4,8 prepregnancy	9,2±2,5	NR	66	normoglycemic women	27,3±3,7	4,89 ± 0.77 FBG NR	NR	1,51±0,76 NR	7,1±9,3 NR	67,2±10 prepregnancy	27,3±4,2 prepregnancy	6,7±2,1	NR	Yes, age
Park S, 2013	GDM	117	We hypothesized that nutrient intakes, plasma adipokines and/or gestational hormones might be linked to GDM development among pregnant Korean women. This study sought to identify new risk factors for GDM and adverse pregnancy outcomes according to body weight at prepregnancy. SUBJECTS/METHODS: All subjects were pregnant women visiting the Cheil General Hospital and Women’s Healthcare Center betwe…	NR	5.2±0.7 FBG 12gw 9.4±1.5 1h GCT 24-28gw	5.8±0.5 24-28gw	3.6±1.6 at 24-28weeks of preg	15.696 ± 6.192 fasting at 24-28weeks of preg	NR	24.7±3.2 prepregnancy	NR	38.6±1.89	136	normoglycemic women	NR	4.5±0.3 FBG 12gw 6.3±0.8 1h OGTT 50g 24-28gw	5.4±0.4 2nd trimester	2.5±1.2 at 24-28weeks of preg	12.816 ± 5.76 fasting at 24-28weeks of preg	NR	19.8±1.5 prepregnancy	NR	39.0±1.51	Yes, BMI
Khan R, 2013	GDM	103	Lipid profile in GDM and non GDM pregnancies was determined.	NR	NR	NR	NR	NR	NR	NR	NR	NR	97	normoglycemic women	NR	NR	NR	NR	NR	NR	NR	NR	NR	NR
dos Santos-Weiss I, 2012	GDM	288	The plasma lipid profile changes atherogenically during normal pregnancy. Gestational diabetes 25 mellitus (GDM) can exacerbate the changes inmetabolism. The logarithmof the ratio triglycerides/HDL-cholesterol 26 is an atherogenic index of the plasma (AIP) and can be used as a marker for plasma atherogenicity Both studied groups were matched by age and further classified 92 according to the gesta…	33.1 (30.0–37.0)	5.2 (4.8–5.6) FBG 8-12gw med (IQR) 6.7 (6.1–7.9) FBG 12-23gw 5.5 (4.9–6.3) FBG 24-28gw 5.1 (4.7–5.7) FBG 29-32gw 5.1 (4.7–5.6)FBG>32gw	5.7 (5.3–6.1) NR	NR	NR	NR	33.4±6.4 NR	NR	NR	288	normoglycemic women	32.5 (28.0–34.0)	4.7 (4.4–4.9) FBG 12-23gw 4.7 (4.4–4.9) FBG 24-28gw 4.7 (4.4–4.9) FBG 29-32gw 4.5 (4.4–4.8) FBG >32gw 4.5 (4.2–4.7) FBG>32gw	NR	NR	NR	NR	26.1±4.7 NR	NR	NR	Yes, age
Soydinc S, 2013	GDM	42	Gestational diabetes mellitus (GDM) is related with cardiovascular risk factors. Non-dipping blood pressure pattern and high mean platelet volume, which is an indicator of increased platelet activation, are associated with cardiovascular morbidity and mortality. The aim of our study is to determine circadian variation of blood pressure and to study the impact of hematological indices on blood pre…	32.5 ± 5.3	5.94± 1.38 FBG 32gw	5.3 3rd trimester	NR	NR	NR	28.5±2.4 3rd trimester	NR	NR	33	normoglycemic women	30.8 ± 3.9	4.38± 0.61 FBG 3rd trimester	4.5 3rd trimester	NR	NR	NR	27.4±3.6 3rd trimester	NR	NR	Yes, age and BMI
Kärkkäinen H, 2013	GDM	42	The aim was to evaluate the metabolic profile in conjunction with vascular function using the ambulatory arterial stiffness index (AASI) in women with uncomplicated pregnancies and in women with gestational diabetes mellitus (GDM). Methods: Plasma glucose, lipids, HOMA –IR (homeostasis model assessment of insulin resistance) and AASI, as obtained from 24-hour ambulatory blood pressure monitoring …	30.5 ± 5.6	4.9 ± 0.26 FBG 3rd trimester	NR	2.55 ± 0.33 at 3rd trim.	NR	76.2 ± 16.2 prepregnancy 86.8 ± 12.7 at delivery 78.0 ± 14.8 3monhts postpartum	27.9 ± 5.5 prepregnancy	12.9 ± 5.5	40.0 ± 1.5	32	normoglycemic women	31.2 ± 4.7	4.41± 0.68 FBG 3rd trimester	NR	1.76 ± 0.22 at 3rd trim	NR	63.4 ± 7.8 prepregnancy 77.1 ± 9.2 at delivery 63.9 ± 8.3 3months postpartum	22.9 ± 2.9 prepregnancy	NR	39.9 ± 0.92	Yes, age
Agakidou E, 2013	GDM	27	Free carnitine is reported to decrease in normal pregnancies whereas data on the effect of gestational diabetes mellitus (GDM) on maternal and offspring carnitine status are lacking. This study aimed to assess changes in carnitine status in mothers with GDM and the offspring. Subjects/methods: Prospective case-control study of 54 pairs of mothers - neonates (27 with GDM and 27 with normal pregnan…	31.3 ± 4.9	4.9 ± 0.9 FBG 3rd trimester	NR	NR	NR	NR	32.3 ± 5.8 3rd trimester	12.3 ± 4.3	NR	27	normoglycemic women	30.4 ± 5.6	4.9 ± 1.1 FBG 3rd trimester	NR	NR	NR	NR	27.9 ± 4.8 at delivery	13.2 ± 5.6	NR	Yes, age, gestational age and the mode of delivery
Eslamian R, 2013	GDM	112	purpose of this study was to investigate the association between fetal growth and different maternal metabolic parameters in women with gestational diabetes mellitus (GDM) in comparison to control group. Materials and Methods: This was a prospective cohort study conducted between March 2011 and May 2012, on 112 pregnant women with GDM and 159 healthy pregnant women. In order to determine of lipid…	27.23 ± 4.19	4.66 ± 0.61 FBG 28-32gw 4.50 ± 0.55 FBG 32-36gw 4.72 ± 0.67 FBG 36-40gw	NR	NR	12.8 ± 4.85 at 28-32 weeks of gest 15.21 ± 4.91 at 32-36 weeks of gest 16.18 ± 5.30 at 36-40 weeks of gest	67.40 ± 10.00 prepregnancy	26.59 ± 3.6 prepregnancy	13.82 ± 2.9	37.72 ± 1.7	159	normoglycemic women	25.48 ± 4.06	3.83 ± 0.33 FBG 3rd trimester 4.33 ± 0.31 FBG 3rd trimester 4.44 ± 0.69 FBG 3rd trimester	NR	NR	6.64 ± 2.11 at 28-32 weeks of gest 7.48 ± 2.17 at 32-36 weeks of gest 8.01 ± 2.36 at 36-40 weeks of gest	59.55 ± 7.96 prepregnancy	23.98 ± 2.6 prepregnancy	12.33 ± 3.4	39.36 ± 1.33	Yes, age and BMI
Barden, A 2013	GDM	53	To examine if clustering of cardiometabolic risk factors in pregnancy predicts type 2 diabetes and cardiovascular disease (CVD) risk at 10 years in women with gestational diabetes mellitus (GDM). STUDY DESIGN AND SUBJECTS: A prospective case–control study in 150 GDM and 72 overweight women with normal glucose tolerance (NGT) measured cardiometabolic risk factors (body mass index (BMI), systolic b…	31.3±0.7	5.6±0.9 FBG 28gw	NR	NR	15.7±8.8 at 28 w of gest	NR	35.5±5.0 2nd trimester	NR	NR	72	normoglycemic women	32.6±0.4	4.6±0.4 FBG 28gw	NR	NR	8.9±5.3 at 28 w of gest	NR	30.2±7.6 3rd trimester	NR	NR	Yes, age and BMI
Ortega-Senovilla S, 2013	GDM	40	The objective of the study was to determine the relationship between neonatal fat mass (FM) and concentrations of ANGPTL4 and triacylglycerols (TAG) in maternal and cord serum of pregnant women with gestational diabetes mellitus (GDM) compared with controls. Design: Maternal blood samples (control, n_x0001_90, and GDM, n_x0001_80) and umbilical cord blood were drawn before and after vaginal deliv…	30.6 ± 0.7	4.44 ± 0.17 FBG 3rd trimester	NR	NR	21.5± 3.1 at late 3rd trim	NR	27.5 ± 0.8 prepregnancy	NR	39.5 ± 0.1	45	normoglycemic women	28.9 ± 0.8	5.00 ± 0.19 FBG 3rd trimester	NR	NR	NR	NR	25.8 ± 0.8 prepregnancy	NR	39.7 ± 0.2	Yes, age and BMI
Todoric J, 2013	GDM	64	aimed to clarify whether Lp(a) levels are associated with insulin sensitivity in pregnancy. Methods: Sixty-four women with gestational diabetes and 165 with normal glucose tolerance were enrolled in the study. Fasting Lp(a) serum levels were measured in all women at 24–28 weeks of gestation.	33.6 (0.7)	4.83 (0.07) FBG 24-28gw	5.2 (0.1) 24-28gw	1.8 (0.1) fasting at 24-28 weeks of gest	14.3 (0.9) fasting at 24-28 weeks of gest	NR	28.9 (0.7) prepregnancy	NR	NR	165	normoglycemic women	32.6 (0.4)	4.35 (0.02) FBG 24-28gw	4.8 (0.1) 2nd trimester	1.4 (0.1) fasting at 24-28 weeks of gest	11.4 (0.5) fasting at 24-28 weeks of gest	NR	27.2 (0.4) prepregnancy	NR	NR	Yes, age and BMI
Wang D, 2013	GDM	30	Fibroblast growth factor 19 (FGF19) and FGF21 are considered to be novel adipokines that improve glucose tolerance and insulin sensitivity. In the current study, we investigated serum FGF19 and FGF21 levels in patients with gestational diabetes mellitus (GDM) and explored their relationships with anthropometric and endocrine parameters. Method: Serum FGF19 and FGF21 levels were determined by enzy…	29.33±3.29	5.01±0.64 FBG 24-28gw 10.13±1.27 1h OGTT 24-28gw 8.70±0.96 2h OGTT 24-28gw	NR	2.87 (2.08–3.49) at 24-28 weeks of gest	13.07±4.20 at 24-28 weeks of gest	NR	21.80±3.03 prepregnancy	NR	NR	60	normoglycemic women	28.95±3.14	4.24±0.32 FBG 24-28gw 7.23±1.34 1h OGTT 24-28gw 6.35±1.01 2h OGTT 24-28gw	NR	1.74 (1.36–2.10) at 24-28 weeks of gest	9.21±2.94 at 24-28 weeks of gest	NR	20.36±3.37 prepregnancy	NR	NR	Yes, age and BMI
Yousefzadeh G, 2013	GDM	60	In the present study, we compared serum cystatin-C concentration between pregnant women with gestational diabetes mellitus (GDM) and healthy pregnant women to assess value of this biomarker to predict presence of GDM in these women. The study consisted of 60 consecutive pregnant women (30 women suffered GDM and 30 healthy pregnant women) enrolled in Afzalipour hospital in Kerman, Iran in 2012. Fa…	27.87 ± 4.62	4.39 ± 0.38 FBG 32gw	NR	NR	NR	NR	28.13 ± 3.04 3rd trimester	NR	NR	30	normoglycemic women	30.07 ± 4.79	5.33 ± 2.00 FBG 3rd trimester	NR	NR	NR	NR	30.50 ± 4.15 3rd trimester	NR	NR	Yes, age and BMI
Al-Hakeem M, 2014	GDM	200	Our aim was to investigate the association between the serine/threonine kinase 33 (STK33) rs4929949 polymorphism and the risk of diabetes developed during pregnancy in Saudi women. We genotyped the rs4929949 polymorphism in a hospital-based case-control study, comparing pregnant 200 GDM women with 300 non-GDM women. Genotyping was performed using the TaqMan assay method.	32.43±5.79	5.0±0.93 FBG 30gw 6.8±2.0 2h PPG 30gw 5.2±1.18 0min OGTT NR 10.7±1.8 1h OGTT NR 9.2±1.8 2h OGTT NR 5.6±1.7 3h OGTT NR	NR	NR	NR	77.1±13.34 3rd trimester	34.43±4.68 3rd trimester	NR	NR	300	normoglycemic women	31.36±6.02	4.5±0.87 FBG 30gw 4.9±1.8 2h PPG 30gw 4.5±0.87 FBG OGTT NR 8.0±1.7 1h OGTT NR 6.7±1.6 2h OGTT NR 4.5±1.3 3h OGTT NR	NR	NR	NR	74.85±12.09 3rd trimester	33.36±4.28 3rd trimester	NR	NR	Yes, age and BMI
Kuzmicki M, 2014	GDM	130	In the study, serum irisin concentration was measured by an enzyme immunoassay in 130 women with gestational diabetes mellitus (GDM) and 140 BMI-matched patients with normal glucose tolerance (NGT).	31 (28–35)	4.8 (4.4–5.2) FBG 28gw med (IQR) 8.5 (7.9–9.4) 30min OGTT 28gw 9.9 (8.8–10.6) 1h OGTT 28gw 8.3 (7.8–8.9) 2h OGTT 28gw	5.1 (4.8–5.3) 2nd trimester	3.3 (2.3–4.5) at 28 weeks of gest	NR	NR	24.3 (20.9–28.1) prepregnancy 28.2 (24.4–31.5) 2nd trimester	9.0 (6.0–11.3)	NR	140	normoglycemic women	30 (28–34)	4.4 (4.1–4.6) FBG 28gw 7.2 (6.5–7.8) 30min OGTT 28gw 7.1 (6.0–7.9) 1h OGTT 28gw 5.8 (5.1–6.3) 2h OGTT 28gw	4.8 (4.5–5.1) 2nd trimester	2.6 (1.8–3.5) at 28 weeks of gest	NR	NR	23.3 (21.9–26.8) prepregnancy 27.2 (24.8–30.4) 3rd trimester	8.0 (6.5–12.0)	NR	Yes, BMI
Atay A, 2014	GDM	68	Our aim is to investigate the association Glu- 298Asp polymorphism of the endothelial nitric oxide synthase (eNOS) gene with serum nitric oxide levels and microalbuminuria in patients with GDM and healthy pregnancies. Material and methods: Serum nitric oxide (NO) levels, urinary excretion of albumin and Glu298Asp polymorphism of the eNOS gene were analyzed in 68 patients with GDM and 73 healthy c…	26.08 ± 4.10	6.28 ± 1.28 FBG 24-28gw	NR	NR	NR	NR	29.54 ± 4.46 prepregnancy	NR	NR	73	normoglycemic women	27.38 ± 5.49	4.94 ± 0.83 FBG 24-28gw	NR	NR	NR	NR	28.39 ± 497 prepregnancy	NR	NR	Yes, age and BMI
Wójcik M, 2014	GDM	132	the aim of this study was to investigate changes in leukocyte PIK3CD mRNA expression in GDM women and, in turn, to correlate them with anthropometric and metabolic parameters of patients. Additionally, an association between leukocyte mRNA expression of PIK3CD and Sirtuin 1 (SIRT1) was determined. Material and methods: Blood samples from women with normal glucose tolerance (NGT; n = 43) and GDM (…	30.6 ± 4.9	5.00 ± 1.05 FBG 24-33gw	5.5 ± 0.4 24-28gw	1.6 ± 1.3 at 24-33 weeks of gest	4.7 ± 3.2 fasting at 24-33 weeks of gest	NR	25.2 ± 5.6 prepregnancy 28.8 ± 5.7 2nd trimester	9.5 ± 5.7	NR	43	normoglycemic women	29.0 ± 4.7	4.33± 0.45 FBG 24-33gw	5.3 ± 0.4 2nd trimester	1.2 ± 1.0 at 24-33 weeks of gest	5.3 ± 3.9 fasting at 24-33 weeks of gest	NR	24.4 ± 4.5 prepregnancy 27.9 ± 4.3 2nd trimester	9.7 ± 5.4	NR	Yes, age and BMI
Javadian P, 2013	GDM	52	In this study, we survey the risk factors of GDM in pregnant women in contrast with normoglycemic patients in a case control study in patients using iron supplement. This case control study conducted on 52 pregnant women with GDM (25 women with type Al and 27 women with Type A2 of GDM). The control group randomly selected 50 normoglycemic women. Venous blood sampling was done between 24 and 28 we…	31.24+ 6.71	NR	NR	NR	NR	68.28±9.38 Prepregnancy	26.94+3.84 prepregnancy	NR	NR	50	normoglycemic women	28.88+6.58	NR	NR	NR	NR	65.42+10.41 prepregnancy	25.69+4.36 prepregnancy	NR	NR	Yes, age and BMI
Ebert T, 2014	GDM	74	However, regulation of circulating irisin in gestational diabetes mellitus (GDM) and in the peripartal period has not been assessed so far. Methods: Circulating irisin was quantified in 74 GDM patients and in 74 healthy, pregnant, gestational age-matched controls. In a subset of these patients (44 GDM, 41 controls), postpartum follow-up data were also available. In a second study population of 40…	31.0 (7.5)	4.5 (0.9) FBG 24-28gw 10.1 (1.7) 1h OGTT 24-28gw 8.7 (2.3) 2h OGTT 24-28gw	5.4 (0.9) 24-28gw	1.99 (1.90) at 24-28 w of gest	10.1664 (9.241) at 24-28 weeks of gest	NR	24.5 (6.6) prepregnancy	NR	NR	74	normoglycemic women	28.9 (4.5)	4.3 (0.5) FBG 24-28gw 7.5 (1.6) 1h OGTT 24-28gw 6.4 (1.8) 2h OGTT 24-28gw	4.2 (0.9) 2nd trimester	1.57 (0.97) at 24-28 w of gest	NR	NR	22.4 (6.7) prepregnancy	28.9 (4.5)	28.9 (4.5)	Yes, age and BMI
Liang Zhaoxia, 2014	GDM	35	The aim was to measure the concentrations of RBP4 in a cohort of Chinese women with GDM and healthy pregnant women between 24 and 28 weeks of pregnancy and to examine its relationship with blood glucose and lipid levels, in addition to the results of oral glucose tolerance tests (OGTT).	29.0 ± 2.53	5.01 ± 0.43 FBG 24-28gw 11.14 ± 0.57 1h OGTT 24-28gw 10.11 ± 0.43 2h OGTT 24-28gw 7.58 ± 0.72 3h OGTT 24-28gw	4.84 ± 0.85 2nd trimester	NR	NR	NR	20.2 ± 1.51 prepregnancy	NR	NR	35	normoglycemic women	29.3 ± 3.06	4.98 ± 0.35 FBG 24-28gw 9.57 ± 0.52 1h OGTT 24-28gw 8.57 ± 0.35 2h OGTT 24-28gw 7.39 ± 0.39 3h OGTT 24-28gw	4.77 ± 0.77 2nd trimester	NR	NR	NR	20.3 ± 1.54 prepregnancy	NR	NR	Yes - age, BMI, HOMA IR, HbA1c
Bullon, 2013	GDM	26	Pregnant women with gestation with ≤ 32 weeks, ≥ 18 years old, ≥ 20 teeth present, no systemic disease and no medical treatment in the last 6 months.	32.4± 4.3	5.3 ± 0.6 FBG 24-28ge 12.1 ± 1.4 1h OGTT 24-28gw 16.1 ± 1.3 2h OGTT 24-28gw 7.2 ± 1.9 3h OGTT 24-28gw	5.28 ± 0.46 24-28gw	NR	NR	76.80 ± 11.9 prepregnancy	29.82 ± 6.11 prepregnancy	NR	NR	162	normoglycemic women	31.9 ± 4.41	4.6 ± 0.4 FBG 24-28gw 7.9 ± 1.6 1h OGTT 24-28gw 6.6 ± 1.3 2h OGTT 24-28gw 5.5 ± 1.3 3h OGTT 24-28gw	4.89 ± 0.27 2nd trimester	NR	NR	70.15 ± 15.5 prepregnancy	26.94 ± 4.62 prepregnancy	NR	NR	Yes - age, height, weight, BMI, HbA1c, total chl, VLDL, LDL, HDL, Tg, blood pressure
Guimarães, 2014	GDM	150	Pregnant women diagnosed with GDM according to these guidelines, without renal or cardiovascular diseases	31.8 ± 6.1	5.2 ± 1.3 FBG 1st antenatal visit 5-5 ± 0.9 2h OGTT24-28gw 9.2 ± 1.8 PPG 24-28gw	NR	NR	NR	NR	33.4 ± 6.1 2nd trimester	NR	NR	295	normoglycemic women	25.0 ± 6.3	4.6 ± 0.4 FBG 24-28gw	NR	NR	NR	NR	25.1 ± 4.6 prepregnancy	NR	NR	Yes - age, BMI, total chl, tg, LDL, HDL, fasting glu
Houde, 2014	GDM	27	Caucasian pregnant women, but those aged over 40 years old as well as those that had a positive history of drug or alcohol abuses during the current pregnancy, pre-gestational type 1 or 2 diabetes, polycystic ovary syndrome, hypercholesterolemia, morbid obesity [body mass index (BMI) >40] or those who gave birth prematurely (gestational age < 37 weeks) were excluded.	29.1 ± 3.6	4.52 ± 0.41 FBG 24-28gw 8.40 ± 0.61 2h OGTT 24-28gw	NR	NR	NR	NR	25.7 ± 3.9 1st trimester	NR	39.7 ± 1.2	99	normoglycemic women	28.8 ± 3.9	4.28 ± 0.39 FBG 24-28gw 6.22 ± 0.81 1h OGTT 24-28gw	NR	NR	NR	NR	24.6 ± 4.7 1st trimester	NR	39.4 ± 1.1	Yes - age, BMI, fasting glucose, 2h OGTT, fasting insulin, HOMA IR, total chl, Tg, LDL, HDL,
Atay, 2013	GDM	37	Pregnant women with GDM, none of the participants had been receiving any medication during the last 3 months. Patients with liver or renal dysfunction, hyperprolactinemia, or thyroid disease and smokers were excluded. Patients with GDM and healthy pregnant women with a history of GDM in their previous pregnancies or glucose tolerance before the present pregnancy were excluded. Healthy pregnant wo…	28.1±5.2	8.5 ± 1.3 2h OGTT 24-28gw	NR	NR	NR	66.4±11 2nd trimester	32.2±4.8 2nd trimester	NR	NR	38	normoglycemic women	27.7±5.7	4.9 ± 0.8 2h OGTT 24-28gw	NR	NR	NR	65.2±10 2nd trimester	27.3±4.2 2nd trimester	NR	NR	Yes - age, weight, BMI, total chl, Tg, LDL, HDL
Al-Rubeaan, 2014	GDM	201	Pregnant women diagnosed with GDM if FPG was ≥ 5.1 mmol/L	29.63 ± 7.53	6.55 ±2.21 FBG 24-32gw	NR	NR	NR	73.94 ± 14.83 2nd trimester	30.27 ± 5.57 2nd trimester	NR	NR	328	normoglycemic women	29.63 (±7.53)	4.21 ±0.65 FBG 24-28gw	NR	NR	NR	67.11 ± 13.55 2nd trimester	27.97 ± 5.37 2nd trimester	NR	NR	Yes - age, weight, BMI, total chl, Tg, LDL, HDL
Wei, 2014	GDM	76	Pregnant women with GDM, without history of diabetes or impaired glucose tolerance (IGT), history of hypertension, high cholesterol, heart, liver and kidney diseases as well as history of autoimmune and other endocrine diseases before pregnancy.	29.5±3.5	9.9±1.2 1h OGTT 2nd trimester	NR	NR	NR	NR	22.6±3.5 prepregnancy	7.5±2.8	NR	86	normoglycemic women	29.3±3.2	9.0±1.1 FBG 24-28gw	NR	NR	NR	NR	22.6±3.4 prepregnancy	7.5±2.7	NR	Yes - age, GWG, BMI, total chl, Tg, LDL
Wei, 2014	GDM	37	Pregnant women with GDM diagnosed from 24 to 28 weeks of gestation, except those with pregestational diabetes, hypertensive disorders in pregnancy, severe liver, kidney and cardiovascular disease and any medication that would affect glucolipid metabolism during pregnancy, such as corticosteroids	32.4 ± .4.0	4.4 ± 1.1 FBG 24-28gw	NR	NR	NR	NR	23.2±0.9 2nd trimester	NR	38.7	26	normoglycemic women	31.8 ± 3.4	3.4 ± 1.0 FBG 24-28gw	NR	NR	NR	NR	22.6 ± 1.0 prepregnancy	NR	NR	Yes - age, BMI, total chl, Tg, LDL, hdl, fasting glu
Reyes Lopez	GDM	90	Pregnant women with GDM	29 ± 8	5.4 ± 1.4 FBG 24-28gw	7.3 ± 1 24-28gw	NR	NR	76.5 ± 15 2nd trimester	29 ± 5.5 prepregnancy	7.8 ± 3.5	NR	108	normoglycemic women	29 ± 8	4.5 ± 0.6 FBG 24-28gw	6.2 ± 1 2nd trimester	NR	NR	66 ± 11 2nd trimester	24 ± 4 prepregnancy	7.4 ± 6	NR	Yes - age, BMI, total chl, Tg, LDL, hdl, fasting glu
Saucedo R, 2014	GDM	60	Pregnant women with GDM withouth those with arterial hypertension, renal disease, liver disease, thyroid disorders and other endocrine or chronic diseases.	30.4 ± 4.4	5.38 (4.69–6.54) FBG 24-28gw med (min-max) 5.33 (4.54–6.27) FBG postpartum	NR	5.7 (1.5–13.3) NR	NR	80.0 ± 13.4 3rd trimester	33.3 ± 4.6 3rd trimester	NR	NR	60	normoglycemic women	27.9 ± 5.1	3.9 FBG 24-28gw	NR	1.1 (0.5–1.9) NR	NR	65.7 ± 11.5 2nd trimester	27.8 ± 4.8 3rd trimester	NR	NR	Yes - age, BMI, maternal weight, Tg
Hesham, 2015	GDM	112	Pregnant women with GDM but not those with multiple pregnancies or diseases as infections, nephropathy, retinopathy and smoking	41±4.1	9.8 ± 2.7 24-28gw	NR	NR	NR	NR	24.8±1.4 2nd trimester	NR	NR	218	normoglycemic women	40±3.1	5.0 ± 0.2 FBG 24-28gw	NR	NR	NR	NR	22.7±1.3 2nd trimester	NR	NR	Yes - age, BMI, total chl, tg, LDL, HDL, fasting glu
Beigi, 2015	GDM	40	Pregnant women with GDM except those with BMI less than 25 kg/m2 and greater than 27, known diabetes mellitus before pregnancy, multiple pregnancy, inflammatory and infectious disease, hypertension, those with hepatic, renal and cardiovascular disease, cancers and smoking and those using anti-diabetic or anti-hypertensive medications.	31.09 ± 4.67	5.3 ± 0.8 FBG 24-28gw 10.0 ± 3.1 1h OGTT 24-28gw 7.9 ± 1.6 2h OGTT 24-28gw	NR	NR	NR	NR	26.58 ± 2.18 2nd trimester	NR	NR	40	normoglycemic women	28.60 ± 4.36	4.5 ± 0.4 FBG 24-28gw 7.2 ± 1.7 1h OGTT 24-28gw 6.2 ± 1.12h OGTT 24-28gw	NR	NR	NR	NR	25.93 ± 1.61 2nd trimester	NR	NR	Yes - age, BMI, total chl, tg, LDL, HDL, fasting glu, 1h, 2h OGTT
Trebotic, 2015	GDM	21	Pregnant women with GDM	30.95 ± 5.15	5.2 ± 0.6 FBG 24-32gw	5.52±0.37 24-28gw	1.83±1.46 NR	7.72±5.77 NR	NR	2nd trimester	NR	NR	19	normoglycemic women	34.53±4.23	4.8 ± 0.3 FBG 24-28gw	5.15±0.29 2nd trimester	1.61±1.31 NR	7.51±6.03 NR	NR	29.81±6.97 2nd trimester	NR	NR	Yes - age, BMI, total chl, tg, LDL, HDL, fasting glu, HbA1c, insulin, HOMA IR,
Telejko, 2015	GDM	49	Pregnant women with GDM	30.5 (26-33)	4.8 (4.3-5.1) FBG 24-32gw	5.1 (4.8-5.4) 24-28gw	3.3 (2.0-4.2) NR	14.4 (9.7–18.4) NR	NR	28.8 (25.4-30.9) 2nd trimester	NR	NR	30	normoglycemic women	29 (27-33)	4.3 (4.1-4.6) FBG 24-28gw	4.9 (4.6-5.3) 2nd trimester	2.7 (2.2-3.9) NR	14.3 µIU/mL (11.5–18.9) NR	NR	30.1 (27.2-34.4) 2nd trimester	NR	NR	Yes - age, BMI, total chl, tg, LDL, HDL, fasting glu, HbA1c, insulin, HOMA IR,
Lehmann, 2015	GDM	9	Pregnant caucasian woman from the southern part of Germany diagnosed with GDM otherwise considered healthy	32 ± 1	4.8 ± 0.2 FBG 24-32gw 9.1 ± 0.4 30min OGTT 24-32gw 10.6 ± 0.3 1h OGTT 24-32gw 9.1 ± 0.7 1.5h OGTT 24-32gw 7.5 ± 0.6 2h OGTT 24-32gw	NR	NR	NR	NR	29.8 ± 2.5 2nd trimester	NR	NR	15	normoglycemic women	30 ± 1	4.4 ± 0.1 FBG 24-28gw 7.5 ± 0.3 30min OGTT 24-28gw 7.4 ± 0.4 1h OGTT 24-28gw 6.4 ± 0.3 90min OGTT 24-28gw 6.1 ± 0.2 2h OGTT 24-28gw	NR	NR	NR	NR	25.6 ± 0.8 2nd trimester	NR	NR	The women were matched by age, week of gestation, body mass index (BMI) and fasting glucose
Simon Muela, 2015	GDM	66	Pregnant women with GDM and a singleton pregnancy, accurate gestational age confirmed by an ultrasound examination before 20 weeks of gestation, the absence of foetal anomalies identified at birth and neonatal biometry within the 48 h of delivery.	32.2 ± 4.8	4.81 ± 0.67 FBG 2nd trimester 11.72 ± 1.70 1h OGTT 2nd trimester 10.14 ± 1.69 2h OGTT 2nd trimester 7.43 ± 1.81 3h OGTT 2nd trimester	NR	2.0 (1.4–2.9) NR	9.3 (6.6–13.9) NR	NR	24.1 (21.7–31.5) prepregnancy	NR	39.0 (38.0–40.0)	71	normoglycemic women	31.1 ± 5.3	4.55 ± 0.43 FBG 24-28gw 8.55 ± 1.62 1h OGTT 24-28gw 6.54 ± 1.17 2h OGTT 24-28gw 5.37 ± 1.48 3h OGTT 24-28gw	NR	1.5 (1.2–3.1) NR	8.5 (5.6–14.3) NR	NR	24.1 (21.7–31.5) prepregnancy	NR	39.0 (38.0–41.0)	Yes - age, BMI, total chl, tg, LDL, HDL, fasting glu, HbA1c, insulin, HOMA IR.
Megia A, 2015	GDM	79	The aim of the study was to investigate the presence of fibroblast growth factor 21 (FGF21) in human cord blood and its association with maternal metabolic parameters and postnatal growth. The researchers measured FGF21 concentrations in maternal plasma and cord blood in pregnancies complicated by gestational diabetes (GDM) and in those with normal glucose tolerance (NGT). They further explored c…	32.15 ± 5.09	4.76 ± 0.67 26–30 weeks 11.74 ± 1.66 1h OGTT 26–30 weeks 10.24 ± 1.30 2h OGTT26–30 weeks 7.49 ± 1.71 3h OGTT 26–30 weeks	NR	2.07 (1.32–3.37) at 26–30 weeks	9.85 (6.87–14.58) 26–30 weeks	NR	25.6 ± 4.80 prepregnancy	NR	39 (38–40)	78	normoglycemic women	30.82 ± 4.78	4.51 ± 0.41 FBG 26–30 gw 8.44 ± 1.43 1h OGTT 26–30 gw 6.64 ± 1.29 2h OGTT26–30 gw 5.43 ± 1.18 3h OGTT 26–30 gw	NR	1.49 (1.15–2.96) 26-30 weeks	8.32 (5.83–13.48) 26-30 weeks	NR	24.88 ± 5.17 prepregnancy	NR	40 (38–41)	matched by maternal age and pre-pregnancy BMI
Altinova A, 2015	GDM	30	The aim of the present study was to investigate circulating selenoprotein P level and its possible relationship with metabolic parameters in gestational diabetes mellitus (GDM). Plasma selenoprotein P concentrations were measured in 30 pregnant women with GDM, 35 pregnant women without GDM and 22 healthy nonpregnant women.	32.9±3.6	5.05 ± 0.66 FBG 24-28gw 13.94 ± 1.26 1h OGTT 24-28gw 13.33 ± 1.53 2h OGTT 24-28gw 10.61 ± 1.62 3h OGTT 24-28gw	5.4 (5.2–5.6) 24-28gw	NR	NR	NR	27.1±5.1 prepregnancy 29.5 (27.6–33.7) 2nd trimester	NR	NR	35	normoglycemic women	32.9±4.4	4.23 ± 0.34 FBG 24-28gw 7.19 ± 1.48 1h OGTT 24-28gw 6.09 ± 0.91 2h OGTT 24-28gw 4.83 ± 1.35 3h OGTT 24-28gw	5.0 (4-8-5.1) 2nd trimester	NR	NR	NR	24.5 (22.2–27.1) 2nd trimester	NR	NR	Yes - age, prepregnancy and current BMI, gestational week
De Melo SF, 2015	GDM	200	To investigate the association between fat mass and obesity-associated (FTO) gene polymorphisms rs8050136C N A and rs9939609T N A, and transcription factor 7-like 2 (TCF7L2) gene polymorphisms rs12255372G N T and rs7903146C N T, in a sample group of pregnant Euro-Brazilian women with or without gestational diabetes mellitus (GDM).	32.0 (28.0–36.0)	4.90 (4.50–5.55) FBG 24-28gw med (IQR) 9.09 (8.29–10.18) 2h OGTT 24-28gw	5.7 (5.4–6.1) NR	NR	NR	NR	33.0 ± 6.4 NR	NR	NR	200	normoglycemic women	24.0 (20.0–28.0)	4.59 (4.29–4.80) FBG 24-28gw	NR	NR	NR	NR	24.9 ± 4.0 NR	NR	NR	No
Gueuvoghlanian-Silva BY, 2015	insulin-treated GDM diet-only GDM	30 diet treated GDM 30 insulun treated GDM	The aim of our study was to analyze the blood serum lipid profile of patients with milder versus more severe forms of GDM and to compare these findings with those of healthy pregnant women. This cross-sectional analytical study included 30 insulin-treated GDM, 30 diet-only GDM and 30 healthy pregnant women. Serum lipid was extracted from the 90 participants and their lipid profiles were analyzed …	32.9±6.1 33.0±5.2	NR	NR	NR	NR	NR	28.2 ± 4.9 prepregnancy 30.9 ± 5.7 prepregnancy	NR	NR	30	normoglycemic women	27.2±5.2	NR	NR	NR	NR	NR	23.9 ± 5.6 prepregnancy	NR	NR	No
Takhshid MA, 2015	GDM	70	The aim of this study was to investigate the relationship between the SNP G22A and blood glycemic control, insulin resistance, and obesity of gestational diabetes mellitus (GDM) patients in an Iranian population. SNP G22A was determined in women with GDM (N=70) and healthy pregnant women (control, N=70) using polymerase chain reaction-restriction fragment length polymorphism.	29.4±4.9	5.00±1.22 FBG 24-28gw	5.8±0.95 24-28gw	5.8 ± 0.95 2nd trimester	NR	NR	28.2±4.5 NR	NR	NR	70	normoglycemic women	26.7±5.0	4.39±0.61 FBG 24-28gw	5.1±0.37 2nd trimester	3.4 ± 1.6 between the 24th and 28th week of gestation	NR	NR	28.1±4.4 NR	NR	NR	Yes, BMI and gestational age
Takhshid MA, 2015	GDM	65	We investigated the relationship between the single nucleotide polymorphism (SNP) +45 T > G ( rs 2241766 ;Gly15Gly) in the adiponectin gene, serum adiponectin levels, insulin resistance and risk of gestational diabetes (GDM) in Iranian population. Methods: 65 GDM patients and 70 healthy pregnant women were enrolled in this study. Genotyping for SNP +45 T > G in the adiponectin gene ( rs 2241766 )…	29.2 ± 3.1	5.06±1.50 FBG 24-28gw	5.8 ± 1.0 24-28gw	4.2 ± 3.1 2nd trimester	18.4 ± 13.1 2nd trimester	NR	29.0 ± 5.0 NR	NR	NR	70	normoglycemic women	28.4 ± 3.7	4.33±0.67 FBG 24-28gw	5.1 ± 0.4 2nd trimester	3.2 ± 1.4 between the 24th and 28th week of gestation	16.3 ± 6.7 2nd trimester	NR	27.6 ± 3.7 NR	NR	NR	Yes, maternal and gestational age
Wurst U, 2015	GDM	74	Pref-1 has recently been introduced as a novel insulin resistance-inducing adipokine influencing adipogenesis. The role of circulating Pref-1 in patients with gestational diabetes mellitus (GDM) has not been assessed so far. Methods: We determined circulating Pref-1 serum levels in 74 patients with GDM, as well as 74 healthy age-, body mass index (BMI-), and gestational age-matched pregnant contr…	31.0 (7.5)	4.5 (1.0) FBG 24-28gw 10.1 (1.7) 1h OGTT 24-28gw 8.7 (2.3) 2h OGTT 24-28gw	5.4 (0.6) 3rd trimester	1.97 (1.90) 3rd trimester	NR	NR	24.5 (6.6) 3rd trimester	NR	39 (2)	74	normoglycemic women	28.9 (4.5)	4.3 (0.5) FBG 24-28gw 7.5 (1.6) 1h OGTT 24-28gw 6.4 (1.8) 2h OGTT 24-28gw	5.3 (0.6) 3rd trimester	1.56 (0.97) 3rd trimester	NR	NR	22.4 (6.7) 3rd trimester	NR	39.3 ± 2.1	Yes, age-, BMI- and gestational age
Li XM, 2015	GDM	16 16 16	The aim of this study was to determine the effect of obesity, gestational diabetes mellitus (GDM) on circulating chemerin concentrationsand chemerin gene expression of adipotissue in pregnancy women. Material and methods. – Totally 42 normal glucose tolerant (NGT) womenand 48 women with GDM were included in this study. Their clinical features and biochemical parameters were analyzed. The NGT and …	NR	NR	NR	1.52± 0.11 3rd trimester 1.56 ± 0.16 3rd trimester 1.91 ± 0.08 3rd trimester	NR	NR	23.0 ± 0.4 prepregnancy 27.1 ± 0.4 prepregnancy 33.0 ± 0.8 prepregnancy	18.5 ± 1.5 18.4 ± 0.8 14.7 ± 0.7	NR	42	normoglycemic women	NR	NR	NR	0.91 ± 0.11 3rd trimester 1.11 ± 0.08 3rd trimester 1.50 ± 0.14 3rd trimester	NR	NR	20.9 ± 0.5 prepregnancy 26.9 ± 0.3 prepregnancy 33.4 ± 0.8 prepregnancy	20.6 ± 1.7 19.9 ± 0.9 16.3 ± 1.5	NR	No
Korkmazer E, 2015	GDM	39	We aimed to evaluate further lipid profi le and infl ammatory status assessed by high sensitive C-reactive protein (hsCRP) and TNF- α in GDM. Based on oral glucose tolerance testing, participants were stratifi ed into three groups: normal 50 g glucose challenge test (GCT), normal 100 g glucose tolerance test (NOGTT) (control group) ( n 40); abnormal GCT NOGTT (glucose intolerance) ( n 37); and GD…	32±4	NR	5.5± 0.4 24-28gw	NR	NR	NR	27.3 (25.5 – 29.9) prepregnancy	NR	NR	40	normoglycemic women	27±5	NR	4.5± 0.3 2nd trimester	NR	NR	NR	26.1 (23.5 – 28.0) prepregnancy	NR	NR	Yes, BMI
Jia X, 2014	GDM	86	To explore serum vaspin, leptin, and adiponectin levels and their correlation with insulin resistance (IR) in pregnant women with and without gestational diabetes mellitus (GDM) and healthy non-pregnant women. A total of 262 individuals, including pregnant women with GDM (n = 86), those without GDM (n = 92), and age-matched healthy non-pregnant women (n = 84) were enrolled in this case–control st…	29.19 ± 3.91	5.02 ± 0.82 FBG 24-28gw 9.61 ± 1.89 1h OGTT 24-28gw 8.05 ± 2.02 2h OGTT 24-28gw	5.47 ± 0.28 24-28gw	2.44 ± 1.61 2nd trimester	10.79 ± 6.61 fasting 2nd trimester	NR	23.38 ± 3.72 prepregnancy 26.75 ± 3.53 2nd trimester	8.86 ± 5.39	NR	92	normoglycemic women	28.43 ± 3.35	4.28 ± 0.34 FBG 24-28gw 7.07 ± 1.21 1h OGTT 24-28gw 6.25 ± 0.96 2h OGTT 24-28gw	5.19 ± 0.45 2nd trimester	1.86 ± 0.82 2nd trimester	Insulin 0 h 10.79 ± 6.61 at 24–28 weeks of gestation in pregnant women	NR	23.38 ± 3.72 prepregnancy 26.75 ± 3.53 2nd trimester	11.11 ± 4.82	NR	Yes, age-, BMI- and gestational age
Iyidir OT, 2014	GDM	26	Fetuin A is associated with insulin resistance and type 2 diabetes mellitus (DM). We aimed to investigate circulating fetuin A concentrations in gestational diabetes mellitus (GDM). Serum fetuin A levels were studied in 26 pregnant women with GDM and 24 healthy pregnant women between 24th and 28th gestational weeks. Fetuin A levels were also evaluated in 18 of women with GDM at postpartum.	31.3 ± 5.3	4.81 (4.00–5.89) FBG 24-28gw	5.4 (5.0–6.4) 24-28gw	NR	NR	NR	29.1 ± 5.2 NR	NR	NR	24	normoglycemic women	29.6 ± 5.4	4.28 (0.38–0.45) FBG 24-28gw	5.0 (4.5–5.6) 2nd trimester	NR	NR	NR	27.5 ± 3.6 NR	NR	NR	Yes, age and body mass index (BMI) matched women
Li G, 2015	GDM	379	To determine associations between lipid profiles in early pregnancy stratified by body mass index (BMI) and risk of developing gestational diabetes mellitus (GDM). Study Design: A total of 2488 healthy pregnant women were enrolled prospectively. Fasting plasma lipid profiles were measured at mean 11 weeks of gestation including triglycerides (TGs), total cholesterol, high-density lipoprotein (HDL…	31.60 + 4.25	NR	NR	NR	NR	NR	22.57 + 4.75 prepregnancy	NR	38.34 + 1.27	2166	normoglycemic women	30.40 + 7.36	NR	NR	NR	NR	NR	20.81 + 5.45 prepregnancy	NR	38.84 + 1.40	Yes, age, gravidity, parity
Wang C, 2016	GDM	1062	This study aimed at evaluating the predictive effects of early pregnancy lipid profiles and fasting glucose on the risk of gestational diabetes mellitus (GDM) in patients stratified by prepregnancy body mass index (p-BMI) and to determine the optimal cut-off values of each indicator for different p-BMI ranges. A retrospective system cluster sampling survey was conducted in Beijing during 2013 and…	29.46 ± 3.96	4.96 ± 0.45 FBG <14gw	NR	NR	NR	NR	22.52 ± 3.36 prepregnancy	NR	NR	4203	normoglycemic women	28.29 ± 3.79	4.73 ± 0.39 FBG <14gw	NR	NR	NR	NR	21.33 ± 3.03 prepregnancy	NR	NR	Yes, BMI and age
Du M, 2015	GDM	38	This study aimed to investigate the relationship between retinol-binding protein 4 (RBP4) and gestational diabetes mellitus (GDM). Methods: Seventy-six women with and without GDM were recruited. Their blood samples were collected to detect RBP4, fasting plasma glu- cose (FPG), fasting insulin (Fins), triglyceride (TG), total cholesterol (TC), low-density lipoprotein, high-density lipoprotein (HDL…	28.79±4.04	5.41±0.54 FBG 37-42 gw	6.09±1.84 3rd trimester	2.00±0.52 3rd trimester	NR	NR	21.01±1.11 prepregnancy	30.16±4.27	38.18±1.21	38	normoglycemic women	28.92±3.02	4.35±0.56 FBG 37-42gw	5.15±0.86 3rd trimester	1.18±0.35 gestational age of 37–42 weeks in the morning after an overnight fast	NR	NR	20.75±1.43 prepregnancy	28.92±3.73	NR	Yes, maternal age, gestational age and body mass index
Demirpençe M, 2016	GDM	20	The aim of this study was to evaluate glucagon-like peptide-1 (GLP-1) levels, lipid parameters, thyroid-stimulating hormone (TSH), c peptide and glycated hemoglobin (A1C) values in pregnant women at high-risk for gestational diabetes mellitus (GDM). Material and Method: In this cross-sectional study, we included pregnant women at high-risk for GDM who attended the endocrinology and metabolic dise…	31 (19–41)	4.8 (4.1–6.2) at 25–27 weeks 10.2 (3.7–13.3) 1h OGTT at 25–27 weeks 8.2 (4.5–11.0) 2h OGTT at 25–27 weeks	5.7 (5.1–6.3) 25–27 weeks	NR	14.7 (6.5–26.4) 25–27 weeks 105.3 (18.8–220.5) 1h OGTT 25–27 weeks 81.8 (27.8–257.6) 2h OGTT 25–27 weeks	NR	NR	NR	NR	11	normoglycemic women	28 (20–35)	4.5 (4.0–5.2) FBG 25–27 gw 8.7 (6.1–9.9) 1h OGTT at 25–27 gw 6.0 (4.8–8.1) 2h OGTT at 25–27 gw	5.5 (5.1–6.3) at 25–27 weeks	NR	11.6 (5.2–21.9) 25–27 weeks 78.8 (46.7–194.9) 1h OGTT 25–27 weeks 64.9 (21.4–208.7) 2h OGTT 25–27 weeks	NR	NR	NR	NR	No matching performed
Zhang Y, 2016	GDM	40	To observe the longitudinal changes in serum adipocyte fatty acid-binding protein (AFABP), carbohydrate, and lipid metabolism parameters in women with and without gestational diabetes mellitus (GDM) during mid- and late pregnancy periods, as well as to identify whether there is any association between AFABP and development of GDM. Materials and Methods: A total of 40 GDM and 240 normal glucose to…	32.24 ± 3.81	5.12 ± 1.64 FBG 24-28gw 10.76 ± 2.21 1h OGTT 24-28gw 8.83 ± 1.88 2h OGTT 24-28gw 5.01 ± 0.12 FBG 3rd trimester (≥37 weeks, 1 week before delivery)	NR	6.20 ± 1.73 2nd trimester 5.81 ± 1.16 3rd trimester	NR	NR	23.6 ±3.5 prepregnancy	3.58 ± 0.82	39.4 ± 0.9	240	normoglycemic women	28.21 ± 4.12	4.26 ± 0.42 FBG 24-28gw 7.30 ± 1.72 1h OGTT 24-28gw 6.55 ± 0.95 2h OGTT 24-28gw 4.67 ± 0.23 FBG 3rd trimester	NR	3.62 ± 0.40 mmol/L Second trimester (24–28 weeks) 3.79 ± 0.41 Third trimester (≥37 weeks, 1 week before delivery)	NR	NR	20.83 ± 3.01 prepregnancy	5.02 ± 1.17	39.2 ± 1.2	No
Liang ZX, 2015	GDM	55	We aimed to compare changes in insulin levels during an oral glucose tolerance test (OGTT) between women with normal glucose tolerance (NGT) during pregnancy and those with gestational diabetes mellitus (GDM). Overall, 105 pregnant women between 24 and 28 weeks ’ gestation, 50 with NGT and 55 with GDM according to NDDG standard, were enrolled into the study.	28.2 ± 5.1	18.1 ± 6.4 FBG 24-28gw 123.5 ± 34.1 1h OGTT 24-28gw 78.8 ± 23.6 2h OGTT 24-28gw 22.4 ± 6.7 3h OGTT 24-28gw	5.1 ± 0.9 24-28gw	5.2 ± 1.3 2nd trimester	NR	NR	22.7 ±1.7 prepregnancy	NR	NR	50	normoglycemic women	27.1 ± 5.4	14.7 ± 5.1 FBG 24-28gw 48.6 ± 11.2 1h OGTT 24-28gw 27.5 ± 8.4 2h OGTT 24-28gw 19.4 ± 4.2 3h OGTT 24-28gw	4.8 ± 1.3 2nd trimester	2.4 ± 0.5 between 24 and 28 weeks ’ gestation.	NR	NR	22.1 ± 2.1 prepregnancy	NR	NR	Yes, BMI
Edu A, 2016	GDM	13	We have analyzed the prevalence of gestational diabetes (GD) in a population of 109 pregnant women, the risk factors and the placental changes associated with gestational diabetes. Tests carried out were oral glucose tolerance test at 24–28 weeks of gestation, using the IADPSG (International Association of Diabetes and Pregnancy Study Groups) criteria for gestational diabetes, glycated hemoglobin…	29.69 ± 4.83	5.20 ± 1.59 FBG 24-28gw	6.81 ± 0.48 24-28gw	2.24 ± 1.92 2nd trimester	9.39 ± 6.91 between 24 to 28 weeks	NR	21.85 ± 4.14 prepregnancy	15.15 ± 9.32	NR	96	normoglycemic women	28.08 ± 3.47	4.60 ± 0.49 FBG 24-28gw	5.38 ± 0.31 2nd trimester	2.21 ± 2.01 between 24 to 28 weeks	10.47 ± 9.70 between 24 to 28 weeks	NR	21.37 ± 3.14 prepregnancy	7.78 ± 6.19	NR	Yes, BMI, age, parity, pregnancy age (week)
Ertuğ EY, 2016	GDM	29	We aimed to evaluate the lipid profile and inflammatory status assessed by high sensitive C-reactive protein (hsCRP) and TNF-α levels. We also evaluated insulin resistance for all participants. Methods: This study was performed including the pregnant with normal glucose challenge test (GCT) and normal glucose tolerance (NGT) (n:20), abnormal GCT and NGT (n:27), and GDM (n:29) defined by Carpenter…	32 ± 4	4.78 (4.39–5.22) FBG med (IQR) 10.28 ± 1.22 1h GCT 24-28gw 5.28 ± 1.50 FBG 24-28gw 11.28 ± 1.50 1h OGTT 24-28gw 10.22 ± 1.50 2h OGTT 24-28gw 7.00 ± 2.28 3h OGTT 24-28gw	5.4 ± 0.4 24-28gw	2.52 (1.43 – 3.37) between 24 to 28 weeks	10.2 (6.7–11.8) between 24 to 28 weeks	NR	27.6 (25.5 -29.9) prepregnancy	NR	NR	20	normoglycemic women	27 ± 5	4.44 (4.17–4.89) FBG 24-28gw 6.17 ± 1.06 1h GCT 24-28gw 4.67 ± 0.33 FBG OGTT 24-28gw 7.67 ± 0.94 1h OGTT 24-28gw 6.72 ± 0.61 2h OGTT 24-28gw 5.39 ± 0.72 3h OGTT 24-28gw	4.6 ± 0.4 2nd trimester	1.26 (0.90 – 1.75) between 24 and 28 weeks ’ gestation.	40.8 (25.8 – 52.8) between 24 and 28 weeks ’ gestation.	NR	26.0 (23.5 – 28.0) prepregnancy	NR	NR	Yes, BMI, gestational age
Mou Y, 2016	GDM	40	The purpose of the study was to investigate the expression level of serum pigment epithelium derived factor (PEDF) and analyze the relationship of serum PEDF concentration with blood lipid in pregnant women with gestational diabetes mellitus (GDM). Methods: 40 GDM pregnant women (case group) in obstetrics clinic of Weifang Maternal and Child Health Hospital and 40 healthy pregnant women (control …	29.15±5.35	5.02±0.81 FBG 24-28gw 10.1±1.09 1h OGTT 24-28gw 7.96±0.93 2h OGTT 24-28gw	4.74±0.73 24-28gw	2.78±1.35 between 24 to 28 weeks	2.59±1.15 between 24 to 28 weeks	61.88±5.7 prepregnancy	23.38±3.01 prepregnancy	NR	NR	40	normoglycemic women	28.87±4.17	4.34±0.51 FBG 24-28gw 8.47±0.98 1h OGTT 24-28gw 6.69±0.86 2h OGTT 24-28gw	4.34±0.58 2nd trimester	1.59±1.2 between 24 to 28 weeks	2.32±0.74 between 24 to 28 weeks	60.75±4.8 prepregnancy	22.19±3.34 prepregnancy	NR	NR	Yes, age, BMI, gestational age
Zheng D, 2016	GDM	50	This study was aimed to investigate serum levels of betatrophin in pregnant participants with normal glucose tolerance (NGT) and gestational diabetes mellitus (GDM), as well as the relationships between its circulating concentrations and some clinical parameters. Between August 2014 and April 2015, a total of 150 women subjects including 50 female healthy controls, 50 NGT participants, and 50 GDM…	28.63±1.72	3.97±0.33 FBG 24-28gw	NR	1.41±0.39 24–28 weeks of gestation	8.02±2.12 between 24 to 28 weeks	NR	20.94±1.78 prepregnancy	NR	NR	50	normoglycemic women	28.6±1.51	4.81±0.17 FBG 24-28gw	NR	0.99±0.26 24–28 weeks of gestation	4.65±1.20 between 24 to 28 weeks	NR	20.61±1.70 prepregnancy	NR	NR	Yes, age-, gestational weeks-, and pre-body mass index (BMI)-matched
Khosrowbeygi A, 2015	GDM	30	The aims of the present study were to explore serum levels of lipid profile, atherogenic indexes LDL-C/ HDL-C, TG/HDL-C, and TC/HDL-C, bilirubin, adiponectin, pseudocholinesterase, activities of gamma-glu- tamyltransferase (GGT), adenosine deaminase (ADA), and a-amylase, insulin resistance using homeostasis model assessment of insulin resistance (HOMA-IR) formula, and assessment of correlations b…	32.63 ± 0.72	5.78±0.19 FBG 24-28gw 11.21±0.27 1h OGTT 24-28gw 9.56±0.24 2h OGTT 24-28gw	NR	3.57 ± 0.16 between 24 to 28 weeks	14.32 ± 0.65 between 24 to 28 weeks	NR	25.00 ± 0.23 prepregnancy 27.59 ± 0.23 2nd trimester	NR	NR	30	normoglycemic women	28.53 ± 0.94	4.27±0.06 FBG 24-28gw 6.62±0.18 1h OGTT 24-28gw 5.52±0.16 2h OGTT 24-28gw	NR	2.33 ± 0.08 between 24 to 28 weeks	11.89 ± 0.38 between 24 to 28 weeks	NR	24.84 ± 0.28 prepregnancy 26.97 ± 0.29 2nd trimester	NR	NR	Yes, gestational age, gravidy, parity
Aydemir B, 2015	GDM	116	The aim of this study was to investigate the relationships between the maternal levels of oxidized LDL (ox-LDL), lipid peroxidation marker malondialdehyde (MDA) and LOX-1 30UTR188C/T and K167N single nucleotide polymorphisms in pregnant Turkish women with gestational diabetes mellitus (GDM). Methods 116 pregnant women with GDM and 120 healthy pregnant women from the same geographic region were in…	34.40 ± 4.93	5.18±1.26 FBg 24gw	5.09 ± 0.42 24-28gw	1.87 ± 0.87 at 24th gestational week	8.42 ± 4.16 8.42 ± 4.16 at 24th gestational week	NR	29.49 ± 3.66 NR	NR	NR	120	normoglycemic women	35.03 ± 5.46	4.47±0.29 FBG 24gw	4.60 ± 0.53 2nd trimester	1.08 ± 0.46 at 24th gestational week	5.03 ± 1.45 at 24th gestational week	NR	29.16 ± 1.82 NR	NR	NR	Yes, age and BMI
Savona-Ventura C, 2016	GDM	459	This study assessed the inter-relationship between these nutrients in a Mediterranean population including 1062 pregnant, previously non-diabetic women. These underwent an oral glucose tolerance test (oGTT) and were accordingly classified into gestational hyperglycaemic and normoglycaemic groups. Fasting insulin, HbA1c, and lipid profiles were further assessed, and the anthropomorphic characteris…	32.6+5.2	5.0+1.0 FBG 24-28gw 9.9+2.1 1h OGTT 24-28gw 8.8+1.9 2h OGTT 24-28gw	5.3+0.5 24-28gw	1.3+1.8 at 24–32 weeks’ gestation	9.7±7.6 at 24–32 weeks’ gestation	65.5+14.2 prepregnancy	25.0+5.3 prepregnancy	11.4+8.4	37.6+3.3	603	normoglycemic women	30.3+5.4	4.3+0.4 FBG 24-28gw 7.1+1.5 1h OGTT 24-32gw 6.2+1.2 2h OGTT 24-32gw	5.1+0.4 2nd trimester	0.9+1.9 at 24–32 weeks’ gestation	6.6+10.0 at 24–32 weeks’ gestation	64.4+13.1 prepregnancy	24.7+5.3 prepregnancy	9.4+5.2	38.9+2.2	No
Qiu YH, 2016	GDM	223	We investigate the role of the GSTM1, GSTT1, and GSTP1 IIe105Val genetic polymorphisms in the susceptibility to gestational diabetes mellitus. A total of 223 pregnant women with gestational diabetes mellitus and 265 healthy pregnant women were examined	31.52 ± 9.25	NR	NR	NR	NR	NR	30.72 ± 5.64 NR	NR	NR	265	normoglycemic women	28.21 ± 9.83	NR	NR	NR	NR	NR	28.21 ± 9.83 NR	NR	NR	Yes, gestational age
Ye D, 2016	GDM	556	This study aimed to investigate the possible association between diabetes susceptibility gene transcription factor 7-like 2 (TCF7L2) and gestational diabetes mellitus (GDM) in a Chinese Han population. A total of 556 GDM patients and 500 Non-GDM were included.	29.2 ± 4.5	4.7 ± 2.0 FBG 24-28gw 12.8 ± 3.3 1h OGTT 24-28gw 8.9 ± 2.1 2h OGTT 24-28gw	8.9 ± 2.1 2nd trimester	1.5 ± 0.2 26.5 ± 1.8 weeks	7.4 ± 1.7 fasting plasma insulin 191.2 ± 26.1 3h OGTT at 24-28wks	NR	22.4 ± 2.6 prepregnancy 27.8 ± 2.3 2nd trimester	NR	NR	500	normoglycemic women	28.9 ± 5.8	4.5 ± 1.6 FBG 24-28gw 7.5 ± 1.8 1h OGTT 24-28gw 6.4 ± 1.9 2h OGTT 24-28gw	5.1 ± 1.2 2nd trimester	1.3 ± 0.2 2nd trimester	6.0 ± 1.7 fasting at 24-28 wks 146.7 ± 21.4 3h OGTT at 24-28 wks	NR	21.4 ± 2.1 prepregnancy 26.7 ± 2.7 3rd trimester	NR	NR	Yes, age, BMI, gestational age
Kumru P, 2016	GDM	38	We aimed to assess the relationship among the sex hormone-binding globulin (SHBG), homeostasis model assessment (HOMA), glycosylated hemoglobin (HbA1c), and cholesterol panel values to predict subsequent gestational diabetes mellitus (GDM) in low-risk pregnancies. Materials and Methods: Thirty-eight pregnant women with GDM and 295 low-risk pregnant women without GDM were included in this study. M…	28.6 ± 4.6	4.99 ± 0.49 FBG 1st trimester 9.40 ± 1.43 GCT 24-28gw 4.81 ± 1.60 FBG 24-28gw 9.56 ± 3.21 1h OGTT 24-28gw 8.06 ± 2.76 2h OGTT 24-28gw 6.34± 2.21 3h OGTT 24-28gw	5.5 ± 0.3 1st trimester	4.04 ± 2.2 10.5 ± 2.7 weeks	17.8 ± 8.9 10.5 ± 2.7 weeks	NR	24.9 ± 2.8 1st trimester	NR	NR	295	normoglycemic women	27.8 ± 4.7	4.68 ± 0.43 FBG 1st trimester 6.12 ± 1.11 GCT 24-28gw 5.11 ± 0.78 FBG 24-28gw 8.43 ± 1.19 1h OGTT 24-28gw 7.10 ± 0.99 2h OGTT 24-28gw 6.01 ± 0.95 3h OGTT 24-28gw	5.3 ± 0.2 1st trimester	2.3 ± 1.5 1st trimester	10.9 ± 6.6 10.8 ± 2.7weeks	NR	23.3 ± 2.9 1st trimester	NR	NR	No
Mac-Marcjanek K, 2017	GDM	104	In the present study, we revised this linkage by investigating leukocyte IL6 expression and its associations with clinical characteristics of patients diagnosed by the Polish Diabetes Association (PDA) 2011 and 2014 criteria. Material and methods: A total of 145 pregnant women underwent 75 g two-hour OGTT, and GDM was diagnosed according to PDA 2011 criteria (GDM/PDA 2011 group; n = 113) and PDA …	30.0 (27.0–33.0)	4.94 (4.44–5.53) FBG 24-28gw 10.39 (9.50–11.28) 1h OGTT 24-28gw 8.81 (8.25–9.89) 2h OGTT 24-28gw	5.4 (5.2–5.7) 24-28gw	1.3 (0.7–2.7) 24 to 28 weeks	6.2 (3.0–11.5) 24 to 28 weeks	NR	24.4 (22.0–27.9) prepregnancy 28.3 (25.4–32.3) 2nd trimester	9.0 (6.0–12.0)	NR	41	normoglycemic women	30.0 (26.0–36.0)	4.39 (4.11–4.67) FBG 24-28gw 8.97 (8.28–9.58) 1h OGTT 24-28gw 7.75 (6.39–8.17) 2h OGTT 24-28gw	5.3 (5.0–5.5) 2nd trimester	0.8 (0.3–1.4) at 24 to 28 weeks	4.5 (1.6–7.1) at 24 to 28 weeks	NR	23.4 (20.3–25.5) prepregnancy 26.6 (23.5–29.8) in pregnancy	7.3 (5.0–10.0)	NR	Yes, BMI and agde
Tu WJ, 2017	GDM	135	To examine whether plasma fatty acidbinding protein 4 concentrations, measured in the first trimester, are associated with gestational diabetes mellitus (GDM). METHODS: This prospective, multicenter cohort study was conducted at three maternity centers in two cities (Harbin and Beijing) in China from July 2015 to June 2016. Data for fasting plasma glucose and fatty acid-binding protein 4 concentr…	29 (25–34)	5.35 (5.02–5.88) FBG 24-28gw	NR	NR	16.2 (13.8–19.7) 24 to 28 weeks	NR	28.1 (26.5–29.7) 2nd trimester	NR	NR	1015	normoglycemic women	25 (22–27)	4.63 (4.31–5.09) FBG 24-28gw	NR	NR	12.5 (9.2–15.6) 24 to 28 weeks	NR	24.5 (23.4–27.8) 2nd trimester	NR	NR	No
Akdeniz FT, 2017	GDM	49	In this study, we aimed to evaluate in a broad perspective the pro-inflammatory cytokines which may be linked to gestational diabetes in relation to biochemical parameters. Method: This study was performed with 49 patients who had gestational diabetes mellitus (GDM) diagnosis and 28 healthy pregnant women. Serum levels of leptin, resistin, CD40L, TNF-R (Tumor Necrotizing Factor Receptor), OPG (Os…	NR	5.88 ± 1.94 FBG NR	5.80±0.44 NR	NR	NR	NR	NR	NR	NR	28	normoglycemic women	NR	4.50 ± 0.60 NR	5.33±0.55 NR	NR	NR	NR	NR	NR	NR	No
Zhou X, 2017	GDM	180	To investigate the correlation of serum Tumor Necrosis Factor α (TNF-α), Tumor Necrosis Factor Receptor 1 (TNFR1) and Adiponectin (ADP) with insulin resistance index (HOMA-IR) in patients with Gestational Diabetes Mellitus (GDM) and to analyze the relationship between the levels of TNF-a, TNFR1 as well as ADP during pregnancy period and adverse pregnancy outcomes as well as postpartum progression…	26.72 ± 2.14	8.02 ± 0.25 FBG 24-28gw	16.34 ± 0.35 24-28gw	3.52 ± 0.24 24 to 28 weeks	9.79 ± 0.35 μU/L 24 to 28 weeks	67.05 ± 5.24 2nd trimester	26.85 ± 2.17 2nd trimester	NR	NR	60	normoglycemic women	26.52 ±1.98	4.84 ± 0.14 FBG 24-28gw	6.67 ± 0.42 2nd trimester	1.45 ± 0.17 24 to 28 weeks	6.37 ± 0.44 μU/L 24 to 28 weeks	67.13 ± 5.07 2nd trimester	26.94 ± 2.31 2nd trimester	NR	NR	Yes, age, gestational week, height, weight, BMI and blood pressure
Yang X, 2017	GDM	19	investigate the association between chemerin level in the first trimester of pregnancy and the risk of gestational diabetes mellitus. Methods: The blood samples of 212 women at 8–12 weeks of gestation were collected. After screening for gestational diabetes mellitus (GDM), 19 women with GDM and 20 women randomly selected from 144 women with normal glucose tolerance (NGT) were included in the stud…	26.84±2.949	5.26±1.36 FBG 1st trimester 5.94±2.51 FBG 3rd trimester	5.6±0.2 1st trimester 5.5±0.1 3rd trimester	1.86±0.16 1st trimester 3.29±1.03 3rd trimester	8.23±3.19 mUI/mL first trimester 11.87±4.62 mUI/mL third trimester	NR	22.742±1.6774 1st trimester 25.674±1.3872 3rd trimester	26.963±3.9093	NR	20	normoglycemic women	26.65±2.681	4.39±2.31 FBG 1st trimester 4.45±3.61 FBG 3rd trimester	5.4±0.2 1st trimester 5.3±0.1 3rd trimester	0.97±0.98 first trimester 2.02±1.11 third trimester	7.83±2.90 mUI/mL first trimester 9.27±5.31mUI/mL third trimester	NR	21.716±1.2335 1st trimester 24. 145±1.2390 3rd trimester	0.740±3.4578	NR	Yes, age, BMI
del Mar Roca-Rodríguez M, 2017	GDM	63	Aims:To assess the relationships between components of the metabolic syndrome and cytokine and adhesion molecule levels in women with GDM during pregnancy and afterd elivery. Patients and methods: A prospective case---control study on a sample of 126 pregnant women (63 with and 63 without gestational diabetes mellitus).In an intra-subject analysis,41 women with history of gestational diabetes mel…	31.4±4.4	5.2±0.7 FBG 24-28gw	5.3±0.3 24-28gw	2.5±2.0 24 to 28 weeks	12.5±7.8 24 to 28 weeks	NR	27.1±4.6 NR	NR	NR	63	normoglycemic women	30.52±4.5	4.41±0.54 FBG 24-28gw	4.9±0.1 2nd trimester	2.9±2.3 24 to 28 weeks	15.8 ±12.5 pmol/L 24 to 28 weeks	NR	23.31±4.2 NR	NR	NR	Yes, age
Usluogullari B, 2017	GDM	48	Oxidative stress biomarkers have a role in the pathogenesis of patients with GDM. In total, 94 patients were included in our study including 46 control patients and 48 patients with GDM. Fasting blood glucose, HOMA-IR, total oxidative stress (TOS), irisin, and oxidative stress index (OSI) levels of the patients were measured. This was the first study to investigate the relation between serum iris…	26.9±4.4	NR	4.83±0.3 24-28gw	2.7±0.94 24 to 28 weeks	10.4±3.5 mIU/L 24 to 28 weeks	NR	25.3±2.5 2nd trimester	NR	NR	46	normoglycemic women	25.8±5.6	NR	4.82±0.3 2nd trimester	1.4±0.32 24 to 28 weeks	7.0±1.2mIU/L 24 to 28 weeks	NR	25.1±3.0 2nd trimester	NR	NR	Yes, age, BMI
Saucedo R, 2017	GDM	80	The aim of this study was to investigate SNPs rs8050136, rs9939609, and rs1421085 of the FTO gene in women with GDM and their associations with maternal pre-pregnancy weight and body mass index, gestational weight gain and mediators of insulin resistance in GDM like leptin, adiponectin, ghrelin and tumor necrosis factor-alpha (TNF-alpha), compared with healthy pregnant controls. Methods: 80 women…	33 (28.5–36.0)	5.50 (4.77–6.75) FBG 24-28gw med (IQR)	NR	4.1 (1.7–10.4) at 24 to 28 weeks	19.2 (6.9–34.9) μIU/mL at 24 to 28 weeks	72 (62.5–79.5) prepregnancy	30 (26.7–32.8) prepregnancy	6.9 (3–10)	NR	80	normoglycemic women	24 (18.8–27.3)	3.76 (3.49–4.11) FBG 24-28gw	NR	1.09 (0.72–2.0) at 24 to 28 weeks	6.7 (4.5–12) μIU/mL at 24 to 28 weeks	55 (49–63) prepregnancy	23 (21–25) prepregnancy	8 (5.6–10)	NR	No
Li L, 2017	GDM	200	The aim of this study was to investigate the prevalence of gestational diabetes mellitus (GDM) and analyse its risk factors using the International Association of Diabetes in Pregnancy Study Groups’ diagnostic criteria. Method: Pregnant women (n = 650) were selected for our study. The related risk factors of GDM were collected using a questionnaire. The 75 g oral glucose tolerance test was done f…	29.87 ± 4.47	4.93 ± 0.78 FBG 24-28gw 10.14 ± 2.55 1h OGTT 24-28gw 8.35 ± 1.91 2h OGTT 24-28gw	NR	NR	NR	57.54 ± 9.04 prepregnancy	21.78 ± 3.47 prepregnancy	3.70 ± 2.93	NR	410	normoglycemic women	28.34 ± 3.99	4.38 ± 0.46 FBG 24-28gw 7.64 ± 1.29 1h OGTT 24-28gw 6.71 ± 0.92 2h OGTT 24-28gw	NR	NR	NR	54.55 ± 7.45 prepregnancy	20.86 ± 2.84 prepregnancy	2.83 ± 2.62	NR	No
Zhang Y, 2017	GDM	50	To analyze the concentrations of nesfatin-1 in maternal and cord serum, to evaluate the expression of nesfatin-1 in subcutaneous adipose tissue (SAT) from pregnant women with gestational diabetes mellitus (GDM) and those with normal glucose tolerance (NGT). Methods: We studied a total of 50 GDM and 50 NGT subjects. The clinical features, serum nesfatin-1, homeostasis model assessment of insulin r…	31.78±4.81	4.83±1.03 FBG 24-28gw 9.76±1.28 1h OGTT 24-28gw 8.79±1.46 2h OGTT 24-28gw	4.48±3.0 3rd trimester	4.48±3.06 3rd trimester	20.16±9.96 mIU/L At the third trimester (>37 weeks, 1 week before delivery)	NR	22.11±3.69 prepregnancy 27.50±3.91 3rd trimester	NR	NR	50	normoglycemic women	30.16±4.46	4.15±0.34 FBG 24-28gw 7.41±1.32 1h OGTT 24-28gw 6.19±0.99 2h OGTT 24-28gw	5.02±0.30 3rd trimester	2.31±0.64 3rd trimester	12.76±3.93 mIU/L At the third trimester (>37 weeks, 1 week before delivery)	NR	21.10±2.99 prepregnancy 26.98±3.34 at delivery	NR	NR	Yes, age, gestational age, prepregnancy BMI, BMI at delivery
Burlina S, 2016	GDM	21	Analyze plasma phospholipid fatty acids (PPFA) composition and desaturase activity in women with gestational diabetes (GDM) and in women with a normal glucose tolerance (NGT) before and after delivery, and to evaluate the possible relationship between desaturase activity and inflammatory parameters. Methods PPFA composition was analyzed by gas chromatography in 21 women with GDM and from 21 with …	33.9 ± 3.9	4.97±0.58 FBG 24-28gw	5.0 ± 0.5 3rd trimester	NR	NR	NR	24.6 ± 6.2 prepregnancy	NR	NR	21	normoglycemic women	33.2 ± 4.6	4.49±0.32 FBG 24-28gw	5.2 ± 0.3 3rd trimester	NR	NR	NR	22.8 ± 4.0 prepregnancy	NR	NR	Yes, age
Mousavi SN, 2017	GDM	200	In alignment with existing literature, we determined for the first time, the optimal cut-off value for HbA1c in Iranian women with GDM. Materials and methods: This case-control study was conducted in Valie-Asr hospital between June 2015 and March 2016. A total of 200 pregnant women who were diagnosed with GDM were selected as study cases. For the control group, 200 healthy women were randomly sel…	29.8 ± 4.6	4.72±0.36 FBG 24-28gw 11.10±0.76 1h OGG 24-28gw 9.34±0.14 2h OGTT 24-28gw	5.5 ± 0.66 24-28gw	NR	NR	NR	27.4 ± 5.3 2nd trimester	NR	NR	200	normoglycemic women	26.6 ± 4.7	5.42±0.28 FBG 24-28gw 6.68±0.85 1h OGTT 24-28gw 5.92±0.10 2h OGTT 24-28gw	4.1 ± 0.31 2nd trimester	NR	NR	NR	24.2 ± 4.4 2nd trimester	NR	NR	No
Ersoy GS, 2016	GDM	62	To investigate Wnt1-inducible signaling pathway protein-1 (WISP1) levels and their correlation with metabolic parameters in pregnant women with gestational diabetes mellitus (GDM) and non-GDM healthy pregnant women. Materials and Methods: In this prospective cross-sectional study, the study group was composed of 62 women with GDM and 73 healthy pregnant women matched for age, body mass index (BMI…	32.52±3.92	5.25 (4.65–5.61) FBG 24-28gw med (IQR) 10.08±1.25 1h OGTT 24-28gw 7.81 (7.22–8.62) 2h OGTT 24-28gw	5.2 (4.8–5.6) 2nd trimester	1.9 (1.2–3.4) 25 to 29th gestational week	7.7 (6.0–15.0) mU/ml 25 to 29th gestational week	NR	26.2 (22.5–31.3) 2nd trimester	NR	NR	73	normoglycemic women	31.48±3.58	4.44(4.00–4.69) FBG 24-28gw 7.09±1.22 1h OGTT 24-28gw 5.50(5.17–6.28) 2h OGTT 24-28gw	5.1 (4.8–5.3) 2nd trimester	1.2 (0.8–1.7) 25 to 29th gestational week	6.3 (4.9–9.4) mU/ml 25 to 29th gestational week	NR	26.6 (23.1–29.2)2nd trimester	NR	NR	Yes, age, body mass index (BMI), gestational age.
Badon SE, 2018	GDM	256	To develop a preconception biomarker risk score and assess its association with subsequent GDM. Design: A nested case-control study among a cohort of women with serum collected as part of a health examination (1984 to 1996) and subsequent pregnancy (1984 to 2009). Biomarkers associated with GDM were dichotomized into high/low risk.	28.2 (5.5)	4.98±0.75 FBG 24-28gw	NR	4.1 (3.5) NR	25.8 (28.6) NR	NR	26.0 (6.5) NR	8.9 (9.9)	NR	497	normoglycemic women	28.4 (5.2)	4.64 (0.46 ) FBG 24-28gw	NR	2.9 (2.9) NR	17.5 (16.7) NR	NR	23.7 (4.6) NR	4.4 (8.2)	NR	Yes, year and age at ex- amination, age at pregnancy, and number of pregnancies between examination and index pregnancy.
Jameshorani M, 2018	GDM	65	Gestational diabetes mellitus (GDM) is a common complication in pregnancy. Triglyceride (TG) to high-density-lipoprotein-cholesterol (HDL-c) ratio is an indicator of insulin resistance. Methods: Controversial findings of recent studies suggest that ethnicity and other possible factors may affect risk of developing GDM. In this study, 130 pregnant women of 18 to 35 years old were recruited.	NR	5.19 ± 0.69 FBG 24-28gw 10.32 ± 1.36 1h OGTT 24-28gw 9.65 ± 1.87 2h OGTT 24-28gw	4.8±0.3 24-28gw	NR	NR	NR	NR	NR	NR	65	normoglycemic women	NR	4.19 ± 0.47 FBG 24-28gw 7.03 ± 1.22 1h OGTT 24-28gw 6.47 ± 1.40 2h OGTT 24-28gw	5.5±0.7 2nd trimester	NR	NR	NR	NR	NR	NR	NR
Yang Y, 2016	GDM	209	Materials and Methods: 424 Chinese pregnant women in Han population were analyzed according to clinical parameters. Out of them, 215 normal glucose tolerance (NGT) and 209 GDM patients were genotyped for two SNPs namely rs1761667 (G > A) and rs1527479(C > T) in the CD36 gene using Taqman allelic discrimination assay followed by statistical analysis.	32.99±4.49	4.83±0.92 FBG NR 4.95±0.58 FBG OGTT 24-28gw 10.13±2.78 1h OGTT 24-28gw 8.97±1.61 2h OGTT 24-28gw	NR	2.91±1.02 24 to 28 weeks	13.36±5.51µIU/mL 24 to 28 weeks	69.10±7.50 2nd trimester	21.95±2.76 prepregnancy	14.60±3.75	NR	215	normoglycemic women	31.36±4.24	4.51±0.74 FBG 24-28gw 4.51±0.39 FBG OGTT 24-28gw 7.56±1.28 1h OGTT 24-28gw 6.77±0.99 2h OGTT 24-28gw	NR	2.22±0.98 24 to 28 weeks	10.78±4.87µIU/mL 24 to 28 weeks	68.98±8.44 2nd trimester	21.09±2.80 prepregnancy	13.14±4.87	NR	Yes, age, BMI
Hussain Z, 2018	GDM	60	One hundred and twenty of blood samples taken from healthy women (control) and women with gestational diabetes mellitus in 3rd trimester stage of pregnancy, fasting blood glucose (FBG) and HbA1c% measured to diagnose GDM, lipid profile (cholesterol, triglyceride, HDL, LDL, and VLDL), insulin concentration, insulin resistance and beta cell function to determine risk factor for GDM, molecular study…	NR	10.99 ± 1.84 FBG NR	8.64 ± 0.72 3rd trimester	NR	34.3 ± 1.8 mIU/L third trimestar	NR	NR	NR	NR	60	normoglycemic women	NR	5.35 ± 0.37 FBG NR	5.34 ± 0.39 3rd trimester	NR	20.7 ± 2.1 third trimestar	NR	NR	NR	NR	NR
Barat S, 2018	GDM	250	This research seeks to investigate the relationship between the ratio of Triglyceride (TG) to high-density lipoprotein cholesterol (HDL-C) and the risk of gestational diabetes and large for gestational age (LGA) fetus for suggesting a more appropriate index for diagnosis of gestational diabetes. Methods: The present cross-sectional study investigated pregnant women visiting the Perinatal Clinic o…	30.49±4.00	NR	NR	NR	NR	NR	28.5±3.73 2nd trimester	NR	NR	87	normoglycemic women	27.33±4.87	NR	NR	NR	NR	NR	25.72± 4.33 2nd trimester	NR	NR	No
Yuan X, 2018	GDM	86	The study aimed to explore the association of secreted frizzled-related protein 4 (SFRP4) and ficolin-3 levels with gestational diabetes mellitus (GDM). These proteins were previously linked to insulin resistance and type 2 diabetes mellitus (T2DM). The goal was to determine if these markers are elevated in GDM patients and assess their potential role as predictors or risk factors for the conditi…	29 ± 4	5.12 ± 0.81 FBG 24-28gw 10.89 ± 1.34 1h OGTT 24-28gw 9.54 ± 1.52 2h OGTT 24-28gw	5.24 ± 0.44 24-28gw	NR	NR	NR	22.00 ± 3.43 prepregnancy 24.80 ± 3.37 1st trimester 25.84 ± 3.51 2nd trimester 28.02 ± 3.80 3rd trimester	9.0 (6.9–12.0)	NR	273	normoglycemic women	26 ± 3	4.33 ± 0.27 FBG 24-28gw 6.92 ± 1.31 1h OGTT 24-28gw 6.02 ± 0.99 2h OGTT 24-28gw	4.81 ± 0.37 2nd trimester	NR	NR	NR	20.98 ± 2.80 prepregnancy 22.70 ± 2.79 1st trimester 23.78 ± 2.92 2nd trimester 25.88 ± 3.18 3rd trimester	9.0 (6.0–12.0)	NR	Yes, gestational age and other baseline clinical parameters
Hou W, 2018	GDM	131	This study aimed to investigate metabolomic profiles in pregnant women to identify potential multimarker diagnostic models for gestational diabetes mellitus (GDM). The researchers explored metabolites associated with GDM using mass spectrometry techniques, identifying differences in glucose, lipid, bile acid, and amino acid metabolism. The goal was to improve GDM diagnosis using a combination of …	31.4 ± 3.8	NR	NR	NR	NR	NR	22.3 ± 2.9 prepregnancy	NR	39.0 (38.0–40.0)	138	normoglycemic women	30.4 ± 3.8	<5.1 FBG 12gw <10.01h OGTT 12gw <8.5 2h OGTT 12gw	NR	NR	NR	NR	20.9 ± 2.9 prepregnancy	NR	39.0 (38.0–40.0)	Yes, age
Eken MK, 2018	GDM	63	The study investigated the role of serum neuregulin 4 (NRG4), a novel adipokine, in gestational diabetes mellitus (GDM). It aimed to evaluate the association of NRG4 levels with metabolic parameters, including glucose tolerance, lipid profiles, and insulin resistance, in pregnant women. The researchers hypothesized that NRG4 might play a protective role in glucose and lipid homeostasis and sought…	29.8 ± 4.7	5.4 (5.0–5.8) FBG 24-28gw med (IQR) 10.4 (10.1–11.0) 1h OGTT 24-28gw 8.5 (7.7–8.8) 2h OGTT 24-28gw	5.2 [4.7–5.5] 24-28gw	2.2 [1.6–4.0] between 24 and 28 weeks of gestation	9.6 [7.0–16.1] mIU/L between 24 and 28 weeks of gestation	NR	27.3 (24.3–32.0) prepregnancy	NR	NR	64	normoglycemic women	29.0 ± 5.3	4.3 [4.1–4.6] FBG 24-28gw 7.2 [6.6–7.7] 1h OGTT 24-28gw 5.8 [5.1–6.2] 2h OGTT 24-28gw	4.9 [4.6–5.3] 2nd trimester	1.1 [1.0–1.6] between 24 and 28 weeks of gestation	6.4 [5.3–7.9] mIU/L between 24 and 28 weeks of gestation	NR	26.1 [23.7–32.3] prepregnancy	NR	NR	Yes, pre-pregnancy BMI, age, and gestational age
Bukowiecka-Matusiak M, 2018	GDM	32	The study aimed to investigate the fatty acid profiles in erythrocyte membranes of pregnant women diagnosed with gestational diabetes mellitus (GDM) and compare them to those with normal glucose tolerance (NGT). It focused on identifying specific biomarkers of lipidomic changes associated with GDM, particularly involving saturated fatty acids (SFA) and monounsaturated fatty acids (MUFA). The find…	31.0 [28–35]	4.7 (4.4–5.1) FBG 24-28gw med (IQR) 8.9 (8.5–9.6) 2h OGTT 24-28gw	NR	2.0 [1.5–3.8] at 24–28 weeks of gestation	10.7 [6.6–19.8] µU/mL at 24–28 weeks of gestation	NR	23.7 (21.4–26.3) prepregnancy	NR	NR	11	normoglycemic women	29.0 [28–30]	4.3 [4.2–4.7] FBG 24-28gw 5.5 [5.0–5.6] 2h OGTT 24-28gw	NR	2.3 [1.3–3.2] at 24–28 weeks of gestation	13.9 [7.0–15.5] µU/mL at 24–28 weeks of gestation	NR	20.9 [20.4–21.3] prepregnancy	NR	NR	Yes, age and gestational timing during sample collection.
Zhang L, 2018	GDM	77	This study aimed to explore the association between early pregnancy exposure to non-dioxin-like polychlorinated biphenyls (PCBs) and the risk of developing gestational diabetes mellitus (GDM). Using a nested case-control design, the study analyzed serum PCB levels during the first trimester and their association with glucose metabolism and GDM diagnosed at 24–28 weeks of gestation. The objective …	29.0 (27.0–31.0)	4.7 (4.4–5.2) FBG 24-28gw med (IQR) 10.3 (9.3–10.8) 1h OGTT 24-28gw 8.6 (7.4–9.4) 2h OGTT 24-28gw	NR	NR	NR	NR	21.6 (20.0–24.1) 1st trimester	NR	NR	154	normoglycemic women	29.0 (27.0–31.0)	4.4 (4.2–4.7) FBG 24-28gw 8.0 (6.8–8.8) 1h OGTT 24-28gw 6.7 (6.0–7.3) 2h OGTT 24-28gw	NR	NR	NR	NR	21.3 (19.8–23.1) prepregnancy	NR	NR	Yes, age and BMI
Bagci H, 2018	GDM	40	The aim of this study was to investigate the associations between serum levels of adiponectin and resistin and their relationship with insulin resistance and metabolic parameters in pregnant women with gestational diabetes mellitus (GDM). The study sought to explore how these adipocytokines influence insulin sensitivity and dyslipidemia during pregnancies complicated by GDM. Participants were div…	30.97 ± 5.32	5.74 ± 1.85 FBG 24-28gw	5.71 ± 1.10 24-28gw	7.81 ± 6.05 between 24 and 28 weeks of gestation	28.11 ± 24.04 μIU/mL between 24 and 28 weeks of gestation	NR	29.33 ± 3.76 2nd trimester	NR	NR	40	normoglycemic women	29.22 ± 5.86	5.06 FBG 24-28gw	5.02 ± 0.53 2nd trimester	4.01 ± 3.43 between 24 and 28 weeks of gestation	16.93 ± 12.27 μIU/mL between 24 and 28 weeks of gestation	NR	28.96 ± 3.69 2nd trimester	NR	NR	Yes, age
Khosrowbeygi A, 2018	GDM	40	This study aimed to investigate the relationship between adiponectin, tumor necrosis factor-alpha (TNF-α), and their ratio in women with gestational diabetes mellitus (GDM) compared to normal pregnancies. It explored how these inflammatory markers are associated with insulin resistance and metabolic parameters in GDM. The researchers hypothesized that the adiponectin/TNF-α ratio might serve as a …	31.67 ± 0.54	4.35 ± 0.07 FBG 24-28gw mean±se	NR	3.11 ± 0.22 at 24 and 28 weeks of gestation	12.56 ± 0.90 μIU/mL at 24 and 28 weeks of gestation	NR	27.66 ± 0.17 2nd trimester	NR	NR	40	normoglycemic women	29.15 ± 0.58	4.35 FBG 24-28gw	NR	1.85 ± 0.11 at 24 and 28 weeks of gestation	9.54 ± 0.55 μIU/mL at 24 and 28 weeks of gestation	NR	27.25 ± 0.18 2nd trimester	NR	NR	Yes, gestational age
Zhang Y, 2018	GDM	50	This study investigated the relationship between the expression of long non-coding RNA (lncRNA) MALAT1 and gestational diabetes mellitus (GDM). The primary aim was to evaluate whether lncRNA MALAT1 could serve as a biomarker for GDM and explore its association with other lncRNAs (H19 and p21) and metabolic parameters. The researchers hypothesized that dysregulation of lncRNAs might play a role in…	29.8 ± 3.8	NR	NR	NR	NR	NR	26.1 ± 2.5 3rd trimester	NR	39.1 ± 2.6	47	normoglycemic women	28.9 ± 3.7	NR	NR	NR	NR	NR	26.7 ± 3.1 3rd trimester	NR	39.4 ± 1.3	Yes, BMI
Franzago M, 2018	GDM	104	The study aimed to investigate the association between clinical parameters and nine single nucleotide polymorphisms (SNPs) involved in nutrient metabolism in women with or without gestational diabetes mellitus (GDM). It sought to identify potential genetic markers and clinical parameters for early prevention and management of cardio-metabolic risk, particularly focusing on lipid metabolism and in…	34.6 ± 5.4	5.09 ± 0.49 FBG 24-28gw 8.93 ± 1.78 1h OGTT 24-28gw 7.23 ± 1.75 2h OGTT 24-28gw	NR	NR	NR	NR	26.4 ± 8.0 prepregnancy 32.0 ± 6.3 2nd trimester	NR	NR	124	normoglycemic women	32.5 ± 5.2	4.41 FBG 24-28gw 6.62 1h OGTT 24-28gw 5.67 2h OGTT 24-28gw	NR	NR	NR	NR	23.0 ± 4.5 prepregnancy 27.5 ± 4.8 2nd trimester	NR	NR	Yes, age and gestational age
Yuan X, 2018	GDM	86	The aim of this prospective cohort study was to determine whether the ficolin-3/adiponectin ratio could serve as an early predictor for gestational diabetes mellitus (GDM) in pregnant women. Researchers explored the relationship between inflammatory markers, adipokines (including adiponectin), and other metabolic parameters at 16–18 weeks gestation to identify a reliable screening tool for GDM. T…	29.0 (27.0–33.0)	4.68 (4.37–5.03) FBG 16-18gw med (IQR)	NR	NR	NR	NR	24.58 (21.72–26.93) prepregnancy	NR	38.0 (38.0–39.0)	273	normoglycemic women	26.0 (24.0–28.25)	4.12 (3.94–4.28) FBG 16-18gw	NR	NR	NR	NR	22.32 (20.66–24.39) prepregnancy	NR	39.0 (39.0–40.0)	No
Al-Ajlan A, 2018	GDM	116	The aim of the study was to investigate the link between serum vitamin D deficiency and the incidence of gestational diabetes mellitus (GDM) among pregnant women in Saudi Arabia. The researchers assessed the maternal vitamin D levels in the first trimester and screened for GDM using the oral glucose tolerance test (OGTT) in the second trimester. Additionally, the study evaluated the influence of …	30.3 ± 5.6	5.1 (4.6–5.6) FBG 24-28gw med (IQR)	5.2 ± 0.5 24-28gw	NR	11.5 μU/mL (6.2–19.8) at 24–28 weeks gestation	NR	28.8 ± 6.3 prepregnancy 31.2 ± 7.2 pregnancy	NR	38.0	303	normoglycemic women	28.6 ± 5.1	4.7 (4.3–5.2) FBG 24-28gw	5.0 ± 0.4 2nd trimester	NR	8.7 (4.4–19.5) at 24–28 weeks gestation	NR	26.4 ± 6.1 prepregnancy 28.1 ± 6.7 in pregnancy	NR	39.0	No
Al-Daghri NM, 2018	GDM	63	The study aimed to investigate the associations between Spexin (SPX), a novel peptide, and various cardiometabolic parameters among pregnant women with and without gestational diabetes mellitus (GDM). Researchers evaluated the relationship between SPX and glycemic indices, lipid profiles, inflammatory markers, and adipocytokines to determine if SPX levels differed between GDM and non-GDM groups. …	29.9 ± 5.8	5.2 ± 1.0 FBG 24-28gw	5.1 ± 0.5 24-28gw	1.8 (1.0–3.2) 2nd trimester	7.9 (4.7–15.4) μU/mL at 24–28 weeks gestation	NR	29.7 ± 6.6 2nd trimester	NR	NR	54	normoglycemic women	29.1 ± 4.8	4.7 ± 0.7 FBG 24-28gw	5.0 ± 0.4 2nd trimester	1.7 (0.8–2.9) 2nd trimester	7.9 (4.0–13.5) μU/mL at 24–28 weeks gestation	NR	26.7 ± 5.7 2nd trimester	NR	NR	No
Bao W, 2018	GDM	107	The study aimed to evaluate the longitudinal changes in plasma lipid concentrations during pregnancy and their association with the risk of developing gestational diabetes mellitus (GDM). It sought to identify how levels of triglycerides, total cholesterol, LDL-C, and HDL-C during early and mid-pregnancy impact GDM risk. This research uniquely used a prospective design with repeated measures of l…	30.5 ± 5.7	NR	NR	NR	NR	NR	26.7 ± 5.5 prepregnancy	NR	NR	214	normoglycemic women	30.4 ± 5.4	NR	NR	NR	NR	NR	26.7 ± 5.5 prepregnancy	NR	NR	Yes, age and gestational age
Siddiqui K, 2017	GDM	14	The aim of this study was to evaluate the association of adiponectin and resistin—adipokines with antagonistic actions—in the development of gestational diabetes mellitus (GDM) in a high-prevalence diabetic population. Adiponectin has insulin-sensitizing properties, while resistin is linked to insulin resistance. The study investigated their levels and correlations with glycemic and lipid paramet…	31.5 ± 4.7	4.9 ± 0.6 FBG 24-32gw 10.2 ± 1.5 1h OGTT 24-32gw 10.3 ± 1.6 2h OGTT 24-32gw 6.6 ± 2.0 3h OGTT 24-32gw	NR	NR	NR	NR	29.9 ± 5.4 prepregnancy	3.5 ± 4.1	NR	21	normoglycemic women	31.9 ± 4.6	4.4 ± 0.2 FBG 24-32gw 7.1 ± 1.7 1h OGTT 24-32gw 6.1 ± 1.1 2h OGTT 24-32gw 4.8 ± 1.1 3h OGTT 24-32gw	NR	NR	NR	NR	27.4 ± 4.6 prepregnancy	4.6 ± 3.1	NR	Yes, age
Bugatto F, 2018	GDM	22	The study aimed to assess the relationship between maternal uterine blood flow, glycemic and lipid profiles, and proinflammatory cytokines in women with late-onset gestational diabetes mellitus (GDM). The researchers investigated whether hyperglycemia, dyslipidemia, and inflammation were associated with altered uterine artery blood flow velocity waveforms in women with GDM. The study found that w…	31.4 ± 6.0	4.05±0.53 FBG 36gw	5.29 ± 0.3 3rd trimester	NR	NR	NR	26.6 ± 6.0 prepregnancy 28.9 ± 4.7 3rd trimester	NR	NR	23	normoglycemic women	30.5 ± 4.5	4.05 FBG 3rd trimester	5.10 ± 0.3 3rd trimester	NR	NR	NR	25.2 ± 6.5 prepregnancy 29.06 ± 5.0 3rd trimester	NR	NR	Yes, age and BMI
Cao W, 2018	GDM	33	The study aimed to explore the association between blood glucose, lipid metabolism, body mass index (BMI), and inflammatory markers IL-17 and IL-35 in women with concurrent gestational diabetes mellitus (GDM) and preeclampsia (DPE). The researchers investigated how lipid abnormalities, systemic inflammation, and immune dysregulation contribute to the development of DPE. Results showed that women …	29.2 ± 1.03	5.53 ± 0.4 FBG 24-28gw ≥10.0 1h OGTT 24-28gw ≥8.5 2h OGTT 24-28gw	NR	NR	NR	NR	26.8 ± 1.7 2nd trimester	NR	38.1 ± 1.2	33	normoglycemic women	28.7 ± 1.16	4.44 ± 0.3 FBG 24-28gw <10.0 1h OGTT 24-28gw <8.5 2h OGTT 24-28gw	NR	NR	NR	NR	22.5 ± 1.4 2nd trimester	NR	38.5 ± 0.9	Yes, age
Whitaker KM, 2018	GDM	164	This study aimed to examine the association between pre-pregnancy cardiorespiratory fitness, physical activity, and sedentary behavior (television viewing) with the development of gestational diabetes mellitus (GDM). The study utilized data from the Coronary Artery Risk Development in Young Adults (CARDIA) cohort, focusing on whether fitness or activity levels prior to conception could reduce GDM…	24.4 ± 3.10	4.44 ± 0.27 FBG NR	NR	1.6 [1.2–2.1] NR	8.2 [6.3–10.1] μU/mL NR	NR	22.9 [20.8–28.1] prepregnancy	NR	NR	1169	normoglycemic women	24.0 ± 3.7	4.38 ± 0.22 FBG NR	NR	1.4 [1.2–1.8] NR	7.3 [6.2–9.0] μU/mL NR	NR	22.3 [20.4–25.2] prepregnancy	NR	NR	Yes, age, BMI and cardiometabolic parameters
Yue CY, 2018	GDM	88	This study aimed to assess the relationship between second trimester BMI and maternal lipid levels and their association with adverse pregnancy outcomes, including gestational diabetes mellitus (GDM), preeclampsia (PE), macrosomia, uterine inertia, postpartum hemorrhage, and fetal distress. The authors analyzed maternal BMI and lipid concentrations (TG, TCH, HDL-C, LDL-C, and others) during the s…	31.86 ± 4.32	5.53 ± 0.4 FBG 24-28gw ≥10.0 1h OGTT 24-28gw ≥8.5 2h OGTT 24-28gw	NR	NR	NR	NR	23.97 ± 3.3 2nd trimester	NR	38.91 ± 0.14	456	normoglycemic women	29.98 ± 3.16	4.44 ± 0.3 FBG 24-28gw <10.0 1h OGTT 24-28gw <8.5 2h OGTT 24-28gw	NR	NR	NR	NR	21.22 ± 2.08 prepregnancy	NR	39.58 ± 0.12	Yes, age
Dong Y, 2018	GDM	10	The study aimed to explore the mechanisms contributing to lipid dysregulation in women with gestational diabetes mellitus (GDM), specifically focusing on the role of adrenomedullin (ADM) and adipose tissue inflammation. Researchers hypothesized that increased macrophage infiltration and TNF-α expression in adipose tissue upregulate ADM and its receptors, promoting lipolysis and hyperlipidemia. Th…	31.4 ± 2.1	5.5 ± 1.8 FBG 37-38 gw	NR	NR	NR	NR	33.8 ± 2.1 prepregnancy	NR	37.6 ± 0.3	27	normoglycemic women	33.4 ± 1.5	4.9 ± 1.1 FBG 37-38gw	NR	NR	NR	NR	23.1 ± 0.4 prepregnancy	NR	38.6 ± 0.3	No
Tuzun D, 2018	GDM	54	The aim of the study was to evaluate the association between fibroblast growth factor-23 (FGF-23) levels, insulin resistance (IR), and echocardiographic parameters in patients with gestational diabetes mellitus (GDM). The researchers hypothesized that elevated FGF-23 levels could serve as an early indicator of atherosclerosis and cardiac dysfunction in women with GDM. The study demonstrated that …	31.12 ± 5.72	4.98 ± 0.68 FBG 24-28gw 10.53 ± 1.72 1h OGTT 24-28gw 8.42 ± 1.43 2h OGTT 24-28gw	NR	2.71 ± 1.98 at 24–28 weeks of gestation	12.84 ± 9.10μU/mL at 24–28 weeks of gestation	NR	32.05 ± 5.84 2nd trimester	NR	NR	33	normoglycemic women	29.51 ± 4.92	4.18 ± 0.35 FBG 24-28gw 7.02 ± 1.45 1h OGTT 24-28gw 5.73 ± 1.24 2h OGTT 24-28gw	NR	1.75 ± 1.04 at 24–28 weeks of gestation	9.07 ± 4.99 μU/mL at 24–28 weeks of gestation	NR	30.12 ± 4.42 2nd trimester	NR	NR	Yes, age and BMI
Siddiqui K, 2019	GDM	44	The aim of this study was to evaluate the levels of VCAM-1, ICAM-1, and selectins as markers of endothelial dysfunction in women with gestational diabetes mellitus (GDM) and their association with the risk of future vascular disorders. The study explored the concept of metabolic memory, where transient hyperglycemia during pregnancy could have long-term consequences on vascular health. The resear…	32.8 ± 5.8	7.41 ± 2.4 FBG 2nd trimester	NR	NR	NR	NR	34.4 ± 6.7 2nd trimester	NR	NR	48	normoglycemic women	31.5 ± 4.9	5.08 ± 0.6 FBG 2nd/3rd trimester	NR	NR	NR	NR	31.8 ± 7.3 2nd trimester	NR	NR	Yes, age and BMI
Mierzyński R, 2019	GDM	153	The aim of this study was to evaluate serum nesfatin-1 and vaspin levels in women with gestational diabetes mellitus (GDM) and healthy controls to determine their role as potential novel biomarkers for predicting and diagnosing GDM. The study examined correlations between nesfatin-1, vaspin levels, maternal BMI, and glucose tolerance test outcomes. The findings showed that both nesfatin-1 and vas…	27.59 ± 4.87	5.20 ± 0.38 FBG 24-28gw 10.06 ± 1.12 1h OGTT 24-28gw 8.71 ± 1.05 2h OGTT 24-29gw	NR	NR	NR	NR	23.71 ± 2.64 prepregnancy 26.63 ± 2.11 2nd trimester	NR	NR	84	normoglycemic women	27.23 ± 4.67	4.46 ± 0.39 FBG 24-29gw 7.59 ± 1.41 1h OGTT 24-29gw 6.72 ± 1.19 2h OGTT 24-29gw	NR	NR	NR	NR	22.81 ± 2.05 prepregnancy 26.13 ± 1.71 2nd trimester	NR	NR	Yes, age and BMI
Madhu SV, 2019	GDM	45	The study aimed to evaluate the potential of first-trimester serum adiponectin levels as a predictive biomarker for gestational diabetes mellitus (GDM) in Indian women. It focused on addressing the gap in literature regarding first-trimester adiponectin data in the Indian context and sought to establish a strong correlation between low adiponectin levels and subsequent GDM development.	25.31 ± 3.12	NR	4.86 ± 0.43 24-28gw	NR	12.69 ± 11.83 µIU/ml at 24–28 weeks of gestation	NR	23.95 ± 2.83 1st trimester	NR	NR	45	normoglycemic women	24.16 ± 3.00	NR	4.37 ± 0.44 2nd trimester	NR	8.89 ± 5.08 µIU/ml at 24–28 weeks of gestation	NR	23.54 ± 2.69 1st trimester	NR	NR	Yes, based on screening outcomes and inclusion criteria
Al-Daghri NM, 2019	GDM	39	The aim of this study was to investigate the changes in circulating spexin (SPX) levels during pregnancy and assess their relationship with gestational diabetes mellitus (GDM). The study explored whether SPX levels differ between GDM and non-GDM pregnancies and whether these levels are influenced by glycemic parameters. Additionally, it examined metabolic markers, including glucose and lipid prof…	30.5 ± 5.9	5.1 ± 1.0 FBG FBG 1st trimester	5.0 ± 0.6 3rd trimester	1.6 (0.9–3.5) 3rd trimester	7.2 (4.5–15.3) µU/mL 3rd trimester	NR	28.7 ± 5.8 1st trimester 31.4 ± 6.5 3rd trimester	NR	NR	63	normoglycemic women	29.0 ± 4.4	4.7 ± 1.0 FBG 1st trimester	5.0 ± 0.6 3rd trimester	1.4 (0.8–2.4) 3rd trimester	6.6 (4.2–9.5) 3rd trimester	NR	27.1 ± 5.7 prepregnancy 30.4 ± 6.1 3rd trimester	NR	NR	No
Bawah AT, 2019	GDM	21	The aim of this study was to investigate the relationship between first-trimester zonulin levels and gestational diabetes mellitus (GDM) among Ghanaian women. The researchers aimed to determine whether elevated zonulin levels in early pregnancy could predict the development of GDM later during gestation. They also evaluated the association between zonulin, obesity, and lipid profiles, as these fa…	33.7 ± 6.0	NR	NR	NR	NR	NR	34.2 ± 4.1 1st trimester	NR	NR	291	normoglycemic women	29.6 ± 6.0	NR	NR	NR	NR	NR	26.1 ± 3.9 1st trimester	NR	NR	NR
Demi E, 2019	GDM	85	The aim of the study was to evaluate the relationship between plasma zonulin levels and gestational diabetes mellitus (GDM) in pregnant women. Zonulin, a biomarker of intestinal permeability, was measured to explore its potential role in the pathophysiology of GDM. The study hypothesized that increased intestinal permeability might contribute to insulin resistance and glucose dysregulation in pre…	31.3 ± 6.4	5.2 ± 0.6 FBG 24-28gw 9.6 ± 1.9 1h OGTT 24-28gw 8.0 ± 1.7 2h OGTT 24-28gw	5.0 ± 0.4 24-28gw	2.5 ± 1.0 at 24–28 weeks of gestation	NR	76.9 ± 12.3 2nd trimester	29.4 ± 4.7 2nd trimester	NR	NR	90	normoglycemic women	30.2 ± 4.9	4.5 ± 0.3 FBG 24-28gw 7.1 ± 1.3 1h OGTT 24-28gw 6.0 ± 1.1 2h OGTT 24-28gw	5.0 ± 0.4 2nd trimester	2.2 ± 1.1 at 24–28 weeks of gestation	NR	71.8 ± 12.1 2nd trimester	27.7 ± 4.2 2nd trimester	NR	NR	No
Li S, 2018	GDM	90	The study aimed to investigate the relationship between advanced glycation end products (AGEs) and gestational diabetes mellitus (GDM). It evaluated the dynamic changes in plasma AGE levels across different gestational periods and their association with GDM. The study hypothesized that elevated AGE levels might contribute to the pathogenesis of GDM by inducing oxidative stress and inflammatory re…	32.08 ± 3.44	5.05 ± 0.81 FBG 24-28gw 9.62 ± 1.84 1h OGTT 24-28gw 8.23 ± 1.71 2h OGTT 24-28gw	NR	2.53 ± 1.92 at 24–29 weeks of gestation	10.81 ± 5.05µU/mL at 24–29 weeks of gestation	60.32 ± 9.52 prepregnancy	22.71 ± 3.20 prepregnancy	NR	NR	90	normoglycemic women	31.63 ± 3.29	4.64 ± 0.25 FBG 24-29gw 7.22 ± 1.29 1h OGTT 24-29gw 6.24 ± 0.95 2h OGTT 24-29gw	NR	1.84 ± 1.21 at 24–29 weeks of gestation	8.90 ± 5.96 µU/mL at 24–29 weeks of gestation	57.94 ± 8.23 prepregnancy	21.65 ± 2.84 prepregnancy	NR	NR	NR
de la Torre NG, 2019	GDM	130	The study aimed to evaluate the effectiveness of following a Mediterranean Diet (MedDiet) supplemented with extra-virgin olive oil (EVOO) and pistachios in reducing the incidence of gestational diabetes mellitus (GDM) and adverse maternal and fetal outcomes. The study sought to translate prior clinical trial results into real-world practice, testing the intervention's applicability and benefits i…	32.4 ± 5.2	4.6 ± 0.3 FBG 24-28gw 6.6 ± 1.5 1h OGTT 24-28gw 5.6 ± 1.1 2h OGTT 24-28gw	4.9 ± 0.3 24-28gw	1.9 ± 2.7 at 24–28 weeks of gestation	7.9 ± 5.3µU/mL at 24–28 weeks of gestation	59.6 ± 9.7 1st trimester	22.5 ± 3.5 prepregnancy	NR	39.5 ± 2.0	802	normoglycemic women	33.1 ± 5.1	5.2 ± 0.4 FBG 24-28gw 8.9 ± 2.0 1h OGTT 24-28gw 7.6 ± 1.8 2h OGTT 24-28gw	5.0 ± 0.3 2nd trimester	2.3 ± 1.5 at 24–28 weeks of gestation	10.0 ± 6.5 µU/mL at 24–28 weeks of gestation	66.3 ± 10.3 1st trimester	24.1 ± 4.1 prepregnancy	NR	39.5 ± 1.7	NR
Sweeting AN, 2018	GDM	248	The study aimed to develop a first-trimester risk prediction model for gestational diabetes mellitus (GDM) in a multiethnic cohort. Researchers evaluated the potential of novel biomarkers, including triglycerides, adiponectin, leptin, lipocalin-2, and PAI-2, to enhance the prediction model. The objective was to identify women at high risk for GDM earlier in pregnancy to enable targeted interventi…	32 (29–35)	NR	NR	NR	NR	NR	23.3 (21.6–26.1) 1st trimester	NR	NR	232	normoglycemic women	33 (30–36)	NR	NR	NR	NR	NR	24.5 (22.5–28.3) 1st trimester	NR	NR	Yes, gestational age
Pezeshki B, 2019	GDM	55	The study aimed to evaluate the use of hemoglobin A1c (HbA1c) in predicting gestational diabetes mellitus (GDM) during the first and second trimesters of pregnancy among women with minimal or no known risk factors. The primary goal was to establish effective HbA1c cutoff points for early GDM diagnosis to improve maternal and neonatal health outcomes. Researchers hypothesized that HbA1c could serv…	27.7 ± 4.2	5.18 ± 0.19 FBG 24-28gw 9.35 ± 0.41 1h OGTT 24-28gw 8.02 ± 0.38 2h OGTT 24-28gw	5.67 ± 0.41 24-28gw	NR	NR	NR	28.2 ± 2.8 1st trimester	NR	38.9 ± 1.4	301	normoglycemic women	26.3 ± 4.3	4.78 ± 0.30 FBG 24-28gw 8.12 ± 0.59 1h OGTT 24-28gw 6.51 ± 0.61 2h OGTT 24-28gw	5.02 ± 0.38 2nd trimester	NR	NR	NR	25.1 ± 3.6 1st trimester	NR	39.3 ± 1.1	Yes, gestational age and BMI
Ma Y, 2019	GDM	37	This study aimed to evaluate the impact of gestational diabetes mellitus (GDM) on procalcitonin (PCT) levels in maternal blood and umbilical cord blood during late pregnancy. Researchers sought to determine whether GDM influences PCT as a marker of inflammation and its potential relationship to adverse maternal and neonatal outcomes. The study hypothesized that GDM increases maternal PCT levels, …	30.3 ± 4.0	≥5.1 FBG 24-28gw ≥10.0 1h OGTT 24-28gw ≥8.5 2h OGTT 24-28gw	NR	NR	NR	NR	28.2 ± 3.9 before delivery	NR	38 (37–40+2)	97	normoglycemic women	28.9 ± 4.8	<5.1 FBG 24-28gw <10.0 1h OGTT 24-28gw <8.5 2h OGTT 24-28gw	NR	NR	NR	NR	26.9 ± 2.9 at delivery	NR	39 (37+2–41+2)	Yes, age
Wu, 2019	GDM	40+65	We collected serum samples from 40 healthy pregnant women (controls) and 40 women with GDM (cases) during the second trimester as well as 65 controls and 65 cases during the third trimester of pregnancy. Placenta tissues and neonatal cord blood were each from another 20 cases and 20 controls	31.80 ± 3.99 years; 30.04 ± 3.67 years	4.81 ± 0.58 FBG 24-28gw 9.83 ± 1.37 1h OGTT 24-28gw 8.54 ± 0.85 2h OGTT 24-28gw 4.63 ± 1.14 FBG 3rd trimester	7.10 ± 0.90 2nd trimester 5.23 ± 0.56 3rd trimester	NR	NR		23.30 ± 2.51 prepregnancy 25.14 ± 2.50 2nd trimester 21.50 ± 2.54 prepregnancy 27.22 ± 2.742nd trimester	NR	NR	40+65	NR	Second Trimester: 29.88 ± 3.77 yearsThird Trimester: 29.06 ± 3.66 years	4.01 ± 0.31 FBG 24-28gw 6.82 ± 1.27 1h OGTT 24-28gw 5.95 ± 0.95 2h OGTT 24-28gw 4.19 ± 0.61 FBG 3rd trimester	6.41 ± 0.44 2nd trimester 5.45 ± 0.61 3rd trimester	NR	NR	59.92 ± 11.69 2nd trimester 67.37 ± 8.27 3rd trimester	(Healthy Control Group): BMI: 23.13 ± 3.18 2nd trimester (Healthy Control Group): BMI: 26.08 ± 2.84 3rd trimester	NR		yes (age, BMI)
Kang, 2019	GDM	72	The study aimed to explore the potential association between interleukin-10 (IL-10) gene polymorphisms and the risk of developing gestational diabetes mellitus in a Taiwanese population. Given the shared inflammatory pathways and genetic risk factors between type 2 diabetes and GDM, the researchers hypothesized that IL-10 variants might contribute to GDM pathogenesis. Four single nucleotide polym…	34.7 ± 4.2 years	4.81 ± 0.38 FBG 1st trimester 4.69 ± 0.62 FBG 2nd trimester 4.78 ± 1.07 FBG 3rd trimester	5.4 ± 0.4 1st trimester 5.0 ± 0.4 2nd trimester 5.5 ± 0.4 3rd trimester	NR	NR		22.6 ± 3.4 1st trimester; 67.4 ± 10.8 3rd trimester	NR	38.4 ± 2.0	100	NR	32.8 ± 3.6 years	NR	5.2 ± 0.2 1st trimester 4.9 ± 0.5 2nd trimester 5.4 ± 0.2 3rd trimester	NR	NR	56.7 ± 9.1 1st trimester 66.3 ± 8.1 3rd trimester	22.1 ± 3.6 1st trimester	nr	39.2 ± 1.3	nr
Huang, 2019	GDM	33	The aim of this prospective study was to investigate the association between the duration of periconceptional folic acid supplementation and the risk of developing gestational diabetes mellitus (GDM) in Chinese women. The study also explored the potential mediating role of maternal lipid profiles in this relationship	Mean maternal age across all participants was 28.4 ± 3.15 years. GDM cases were not separately mentioned by age	NR	NR	NR	NR		all participants (not specific to cases) was 20.6 ± 2.61​ pre pregnancy	NR	NR	293	NR	NR	NR	NR	NR	NR	nr	NR	nr	nr	nr
Alhabri, 2019	GDM	200	This case-control study aimed to assess whether two specific MTNR1B gene polymorphisms (rs1387153 and rs10830963) are associated with increased risk of GDM in Saudi women. The study also examined the relationship between these genetic variants and various clinical and biochemical markers of GDM​	32.4	4.9 FBG 24-28gw	NR	nr	nr	77.1 2nd trimester	30.3 2nd trimester	nr	NR	200	NR	2024-01-28	4.4 FBG 24-28gw	NR	nr	nr	74.1 2nd trimester	29 2nd trimester	nr	nr	nr
Anjum, 2019	GDM	25	The objective of this cross-sectional study was to evaluate the association between glycated hemoglobin (HbA1c) and lipid profile parameters among healthy pregnant women and those with GDM in Saudi Arabia. The study intended to determine if HbA1c could be used as an independent marker of dyslipidemia in GDM cases​	31.4	NR	6.33 NR	nr	nr	NR	nr	nr	NR	50	NR	2024-07-29	NR	5.15 NR	nr	nr	nr	NR	nr	nr	The controls were matched in age, educational level, number of pregnancies, and family history of GDM and DM. There were no significant differences in these demographics compared to the GDM cases
Layton, 2018	GDM	67	The aim of this study was to characterize maternal lipid profiles in women with gestational diabetes mellitus (GDM) according to physiologic subtypes defined by insulin sensitivity and insulin secretion. Researchers hypothesized that differences in lipid metabolism may exist between these subtypes and could contribute to adverse pregnancy outcomes. They assessed multiple lipid parameters includin…	GDM-Secretion: 30 years GDM-Mixed: 31 years ​GDM-Sensitivity: 28 years All GDM: 29 years	NR	NR	nr	nr	NR	29.3 2nd trimester	nr	NR	739	NR	28	NR	NR	nr	nr	nr	26.6 2nd trimester	nr	nr	no
Correa, 2018	GDM	16	This study aimed to evaluate whether maternal plasma biomarkers measured during the first trimester could predict the later development of gestational diabetes mellitus (GDM). Using a case-control design, the study compared concentrations of various biochemical markers—including lipids, insulin, and placental growth factors—in women who did and did not develop GDM. The authors sought to identify …	32.63	4.25 FBG FBG 1st trimester	5.1 1st trimester	2.29 NR	12.25 μU/mL NR	69 1st trimester	26.55 1st trimester	nr	NR	80	NR	29.88	4.17 FBG 1st trimester	5.04 1st trimester	1.36 NR	7.5 μU/mL NR	62.65 1st trimester	9/24/2024 1st trimester	nr	nr	5:1 control-to-case ratio; women with singleton pregnancies, and all were enrolled in the first trimester of pregnancy
Wang, 2019	GDM	300	The purpose of this observational study was to describe longitudinal changes in lipid profiles across pregnancy and to investigate their association with gestational diabetes mellitus (GDM). The authors collected lipid data in each trimester from pregnant women with and without GDM and assessed differences in triglycerides, HDL, LDL, total cholesterol, and TG/HDL-C ratio. A particular focus was p…	32.65	NR	NR	NR	NR	NR	23.22 prepregnancy	nr	39.20	1283	NR	31.53 ± 3.68 years	NR	NR	NR	NR	nr	21.87 prepregnancy	nr	39.43 ± 1.21	aternal age, prepregnancy BMI, and parity
Abo‑Elmatty, 2018	GDM	85	The aim of this study was to investigate the association between the MIR146A rs2910164 (G/C) single nucleotide polymorphism and the incidence of preeclampsia among pregnant women with gestational diabetes mellitus (GDM). The researchers specifically examined whether the frequency of the C allele and the CC genotype differed significantly between women with both GDM and preeclampsia compared to th…	26+/-4.5	7.43 FBG 3rd trimester	NR	3.69 ± 0.84 NR	4.75±1.31 NR	NR	nr	nr	NR	80	NR	26+/-4.5	NR	NR	1.54 ± 0.10 NR	4.75 ± 1.31 NR	nr	NR	nr	nr	age and number of gestation
Aydemir B, 2019	GDM	99	The aim of this study was to investigate the role of PON1Q192R and L55M single nucleotide polymorphisms(SNPs) and its association with the maternal levels of lipid parameters in gestational diabetes mellitus(GDM) and preeclampsia(PE). Ninety-nine pregnant with GDM, 97 pregnant with PE and 98 healthy pregnant were included in the study. No statistically significant difference was observed in the a…	33.39 ± 4.92	5.27 ± 1.02 FBG 31gw	5.29 ± 0.57 3rd trimester	2.23 ± 1.42 at 31 weeks of gest	11.57 ± 4.83 at 31 weeks of gest	NR	31.09 ± 4.84 3rd trimester	NR	NR	98	normoglycemic women	32.29 ± 4.62	4.46 ± 0.44 FBG 3rd trimester	4.66 ± 0.53 3rd trimester	1.05 ± 0.35 at 30 weeks of gest	5.21 ± 1.51 at 30 weeks of gest	NR	27.91 ± 3.99 prepregnancy	NR	NR	Yes, age and BMI
Alyas S, 2019	GDM	58	For the effective management and screening of patients with diabetes, lipid profile has been a useful mean. Here, we hypothesized that biochemical analyses of blood serum in pregnant women with GDM will develop an insight on the pathogenesis of the disease and possibly uncover new biomarkers. In order to test our hypothesis, antenatal pregnant women (n ¼ 300) were selected for blood samples inclu…	NR	NR	NR	NR	NR	NR	NR	NR	NR	100	normoglycemic women	NR	NR	NR	NR	NR	NR	NR	NR	NR	NR
Zheng T, 2019	GDM	612	The aim of the present study was to bulid a simple model to predict GDM in early pregnancy in Chinese women using biochemical markers and machine learning algorithm. Methods: Data on a total of 4771 pregnant women in early gestation were used to fit the GDM risk-prediction model. Predictive maternal factors were selected through Bayesian adaptive sampling. Selected maternal factors were incorpora…	32.0 (4.2)	5.02 (0.51) FBG 1st trimester	NR	NR	NR	NR	24.1 (4.7) prepregnancy	NR	38.8 (1.01)	4152	normoglycemic women	30.2 (3.9)	4.64 (0.37) FBG 1st trimester	NR	NR	NR	NR	22.3 (4.2) prepregnancy	NR	39.1 (1.17)	Yes, age and BMI
Jia H, 2019	GDM	136	We aimed to determine the influence of b-3AR polymorphisms on the GDM risk. Thus, we performed a case-control study including 136 GDM cases and 138 controls to evaluate the relation between the rs201607471 and susceptibility to GDM. Likelihood ratios X2 analysis showed the distribution of the genotype frequency (rs201607471 in b-3AR gene) was accorded with the Hardy-Weinberg genetic equilibrium.	31.94±5.86	4.69±0.52 FBG 24-28gw 10.69±1.37 1h OGTT 24-28gw 8.92±1.54 2h OGTT 24-28gw	NR	NR	6.82±8.67 at 1st trimester	55.2±6.7 prepregnancy	21.3±2.59 prepregnancy	NR	NR	138	normoglycemic women	27.38±3.74	4.40±0.32 FBG 24-28gw 8.04±1.02 1h OGTT 24-28gw 6.54±0.74 2h OGTT 24-28gw	NR	NR	13.14±12.98 at 1st trimester	51.1±6.0 prepregnancy	20.1±2.51 prepregnancy	NR	NR	Yes, BMI
Benhalima K, 2019	GDM	189	This study aimed to determine the characteristics and pregnancy outcomes across different subtypes of gestational diabetes mellitus (GDM) based on insulin resistance. Methods GDMsubtypes were defined in 1813 pregnant women from a multicentre prospective cohort study, stratified according to insulin resistance, based on Matsuda index below the 50th percentile of women with normal glucose tolerance…	32.1 ± 4.9	4.7 (4.5–4.9) FBG 6-14gw 4.7 (4.5–4.9) FBG 24-28gw 8.3 (7.5–9.3) 9.5 (8.5–10.5) 1h OGTT 24-28gw 8.6 (7.5–9.1) 2h OGTT 24-28gw	5.1 (4.9–5.3) 1st trimester 5.1 (4.9–5.3) 24-28gw	NR	8.08 (7.2-11.03) fasting at 6-14 weeks of gest	NR	27.4 ± 5.3 1st trimester 30.0 ± 5.1 2nd trimester	8.6 ± 5.1	38.8 ± 1.5	1113	normoglycemic women	30.4 ± 3.9	4.5 (4.3–4.7) FBG 6-14gw 4.5 (4.3–4.7) FBG OGTT 24-28gw 6.8 (6.1–7.5) 30min OGTT 24-28gw 6.5 (5.7–7.5) 1h OGTT 24-28gw 5.8 (5.0–6.6) 2h OGTT 24-28gw	5.0 (4.8–5.1) 1st trimester 4.9 (4.8–5.1) 2nd trimester	NR	6.52 (6.2-8.13) fasting at 6-14 weeks of gest	NR	24.3 ± 4.4 1st trimester 26.9 ± 4.5 2nd trimester	12.3 ± 4.8	NR	Yes, age and BMI
Wang F, 2019	GDM	100	Gestational diabetes mellitus (GDM) is associated with adverse pregnancy outcomes in pregnant women and it’s prevalence is increasing worldwide. A total 100 cases of GDM and 100 healthy controls were included in a study and blood samples were collected in plain vials from all study participant. Difference among several variables which included BMI, glycemia, insulinaemia, HbA1c, total cholesterol…	NR	4.41 FBG NR	6.06 ± 0.60 NR	NR	13.48 ± 2.50 at NR	NR	28.41 ± 2.18 NR	NR	NR	100	normoglycemic women	NR	3.78±0.52 FBG NR	4.96 ± 0.76 NR	NR	7.08 ± 0.97 at NR	NR	23.56 ± 1.52 NR	NR	NR	No
Abd KI, 2020	GDM	45	The aim of this study is the assessment of serum concentration of lipopolysaccharide-binding protein (LBP) has been suggested as a useful biomarker to indicate of GDM. We investigated LBP concentrations and associations with demographics, lifestyle factors and common metabolic abnormalities in women with GDM. We also examined if LBP concentrations were correlated with some inflammatory markers C-…	28.935±3.64	8.47±0.99 FBG 24-28gw 9.99±0.23 1h OGTT 24-28gw 8.19±0.34 2h OGTT 24-28gw	NR	2.411±0.344 fasting at 25 weeks of gest	14.45 ± 17 fasting at 25 weeks of gest	NR	36.18±4.30 2nd trimester	NR	NR	45	normoglycemic women	29.87±3.44	5.44±0.46 FBG 24-28gw 7.29±0.29 1h OGTT 24-28gw 5.61±0.11 2h OGTT 24-28gw	NR	1.259±0.221 fasting at 25 weeks of gest	5.87 ± 0.8 fasting at 25 weeks of gest	NR	31.12±8.15 2nd trimester	NR	NR	Yes, age
Bulmus F, 2020	GDM	30	In this study, we investigated the role of betatrophin in the etiopathogenesis of gestational diabetes mellitus (GDM) and its relationship with lipid and carbohydrate metabolism in pregnant women with GDM and normoglycemic pregnancies. Materials and Methods: A total of 60 participants were included in the study: 30 pregnant women diagnosed with GDM (study group) and 30 healthy, age-, body mass in…	34.50±5.05	5.00±1.10 FBG 25gw	4.93±0.47 2nd trimester	3.03±1.63 fasting at 25 weeks of gest	12.2 ± 0.4 fasting at 25 weeks of gest	NR	24.73±5.21 prepregnancy	NR	38.90±1.86	30	normoglycemic women	32.93±5.34	4.42±0.42 FBG 24gw	4.63±0.45 2nd trimester	0.95±0.58 fasting at 24 weeks of gest	13.83±6.69 fasting at 24 weeks of gest	NR	22.90±2.26 prepregnancy	NR	39.20±1.10	Yes, age and BMI
Fan Y, 2020	GDM	65	This study aimed to discuss the relevance between the serum levels of insulin-like growth factor-1 (IGF-1), vascular endothelial growth factor (VEGF) and monocyte chemoattractant protein-1 (MCP-1), blood glucose and lipids in gestational diabetes mellitus (GDM) patients and neonatal weight index. Methods: In total, 120 pregnant women admitted to our hospital from June 2016 to June 2019 were inclu…	30.75±6.92	6.14±0.83 FBG 37gw	5.73±0.51 3rd trimester	NR	21.37±2.51 fasting at 37 weeks of gest	NR	NR	NR	NR	55	normoglycemic women	29.46±7.74	4.28±0.23 FBG 3rd trimester	4.96±0.36 3rd trimester	NR	8.17±1.27 fasting at 37 weeks of gest	NR	NR	NR	NR	Yes, age
Jack-Roberts C, 2020	GDM	33	Allostatic load (AL) defines cardiometabolic, inflammatory, and neuroendocrine changes in the body in response to internal and external stressors. It is largely unknown whether gestational diabetes mellitus (GDM) alters maternal and fetal AL, which in turn affects GDM outcomes. Whether dietary intakes and quality can modify AL and thus influence GDM progression is also unknown. Research design an…	32.4±5.2	5.18±0.85 FBG 25-33gw	NR	NR	NR	NR	34.2±7.6 prepregnancy 38.8±7.1 3rd trimester	12.4±10.3	37.2±2.1	29	normoglycemic women	32.7±5.8	4.46±0.75 FBG 25-33gw	NR	NR	NR	NR	28.3±7.9 prepregnancy 32.8±8.7 at delivery	11.4±8.1	38.9±1.5	Yes, age
Khosrowbeygi A, 2020	GDM	49	The present research was an attempt to assess maternal serum values of 25-hydroxy vitamin D3 [25(OH)D3], adiponectin and the lipid ratios and comparison of their associations with insulin resistance and insulin sensitivity in gestational diabetes mellitus (GDM). Material and methods. It was conducted on 100 participants including 49 women with GDM and 51 normal pregnant women at 24–28 weeks of ge…	31.61 ± 0.56	5.73 ± 0.13 FBG 27gw	NR	3.41 ± 0.50 fasting at 27 weeks of gest	13.30 ± 1.93 fasting at 27 weeks of gest	NR	25.38 ± 0.31 2nd trimester	NR	NR	51	normoglycemic women	29.22 ± 0.64	4.35 ± 0.06 FBG 26gw	NR	1.51 ± 0.21 fasting at 26 weeks of gest	7.91 ± 1.10 fasting at 26 weeks of gest	NR	25.21 ± 0.34 2nd trimester		NR	Yes, age and BMI
Liu P, 2020	GDM	66	To investigate the potential of maternal first-trimester triglyceride (TG) to high-density lipoprotein cholesterol (TG/HDL-c) ratio, triglyceride glucose index (TyG) and total cholesterol (TC)/HDL-c to predict the risk of later gestational diabetes mellitus (GDM) and large for gestational age (LGA) newborn in Chinese women. Methods: We included 352 women with a singleton pregnancy, who were follo…	30.4 (4.0)	4.7 (4.4–5.0) FBG 1st trimester	NR	2.11 (1.40–3.07) fasting at 1st trimester of gest	NR	NR	24.3 (3.6) 1st trimester	9.4 (4.4) from enrolment to 24 weeks 14.1 (6.7) whole gest	NR	286	normoglycemic women	29.0 (3.5)	4.4 (4.1–4.7) FBG 1st trimester	NR	1.40 (1.00–2.08) fasting at 1st trimester of gest	NR	NR	22.4 (3.6) 1st trimester	9.0 (5.5) from enrolment to 24 weeks 15.3 (5.5) whole gest	NR	Yes, age and BMI
AL-Ghazali M, 2020	GDM	60	The aim of this study was to compare serum irisin, trace elements (Zn, Cu, Mg) levels between the group of pregnant women with gestational diabetes mellitus (GDM) and healthy pregnant group. Material and methods: Sixty pregnant women with GDM and 30 healthy pregnant women. The two groups were matched for maternal age, gestational age. Maternal serum irisin levels were measured by enzyme-linked im…	26.33±3.21	6.41 ± 0.66 FBG 24-28gw 10.11 ± 0.24 1h OGTT 24-28gw 8.30 ± 0.46 2h OGTT 24-28gw	5.08±0.23 3rd trimester	2.51±0.22 fasting at 29 weeks of gest	15.32±2.70 fasting at 29 weeks of gest	NR	34.39±2.00 2nd trimester	NR	NR	30	normoglycemic women	26.07±3.58	5.50 ± 0.85 FBG 24-28gw 7.40 ± 0.29 1h OGTT 24-28gw 5.73 ± 0.12 2h OGTT 24-28gw	4.47±0.19 3rd trimester	1.97±0.21 fasting at 29 weeks of gest	8.63±1.20 fasting at 29 weeks of gest	NR	31.04±1.82 3rd trimester	NR	NR	Yes, age and BMI, gestational age
Liu Y, 2020	GDM	30	This study aimed to observe the changes in serum vaspin levels in pregnant women after glucose load during oral glucose tolerance test (OGTT) and analyze the effect of blood glucose levels on serum vaspin secretion in pregnant women with gestational diabetes mellitus (GDM). Methods: It included 30 patients with GDM and 30 age-matched pregnant women with normal glucose tolerance (NGT, control). Th…	31.03 ± 3.73	5.09 ± 0.47 FBG 24-28gw 9.57 ± 1.47 1h OGTT 24-28gw 7.88 ± 1.30 2h OGTT 24-28gw	NR	3.47 ± 1.56 fasting at 26 weeks of gest	15.08 ± 6.30 fasting at 26 weeks of gest	NR	22.67 ± 1.72 prepregnancy 26.44 ± 1.94 2nd trimester	9.96 ± 4.40	NR	30	normoglycemic women	29.93 ± 3.93	4.53 ± 0.27 FBG 24-28gw 7.67 ± 1.04 1h OGTT 24-28gw 6.61 ± 0.86 2h OGTT 24-28gw	NR	2.32 ± 1.13 fasting at 26 weeks of gest	11.42 ± 5.32 fasting at 26 weeks of gest	NR	22.34 ± 2.56 prepregnancy 25.46 ± 2.81 2nd trimester	8.18 ± 3.43	NR	Yes, age and BMI, gestational age
Ma S, 2020	GDM	98	Our study was initiated to determine whether the alternations in gut microbial composition during early pregnancy linked to the later development of GDM, and explore the feasibility of microbial biomarkers for the early prediction of GDM. Study design: This nested case-control study was based upon an early pregnancy follow-up cohort (ChiCTR1900020652). Gut microbiota profiles of 98 subjects with …	31.0 (28.8–35.0)	4.89 (4.56–5.16) FBG 1st trimester	NR	NR	9.22 (6.37–13.07) fasting at 13 weeks of gest	NR	22.79 ± 3.01 prepregnancy	NR	NR	98	normoglycemic women	31.5 (28.75–35)	4.63 (4.40–4.74) FBG 1st trimester	NR	NR	6.69 (4.10–10.14) fasting at 13 weeks of gest	NR	20.83 ± 2.65 prepregnancy	NR	NR	Yes, age and BMI, gestational age
Mosavat M, 2020	GDM	53	We assessed the association of fasting glucosedependent insulinotropic polypeptide (GIP) and glucagon-like peptide-1 (GLP-1) with GDM. We also studied the longitudinal circulation of these peptides during pregnancy and afterwards. Methods. 53 women with GDM (30 managed with diet only (GDM-diet) and 23 treated with insulin (GDM-insulin)) and 43 pregnant women with normal glucose tolerance (NGDM) w…	33.2 (0.6)	5.67 ± 0.47 FBG 26gw	NR	2.9 (0.3) fasting at 26 weeks of gest	NR	NR	26.1 (0.8) prepregnancy 29.3 (0.7) 2nd trimester	NR	NR	43	normoglycemic women	32.1 (0.8)	4.24 ± 0.06 FBG 26gw	NR	2.1 (0.2) fasting at 26 weeks of gest	NR	NR	25.2 (0.7) prepregnancy 29.1 (0.9) 2nd trimester	NR	NR	Yes, age and BMI, gestational age
Mohammed Ali D, 2020	GDM	60	aim of the study to conclude, if there is an connection between SFRP4 and GDM and likewise for irisin and if so to explore the connection between these markers and glycaemic parameters. The present case control study included a group of 60 women of GDM and a group of 30 healthy pregnant women (control group). Both groups were subjected to clinical examination encompassing fasting serum glucose (F…	26.65±5.19	5.32 ± 0.91 FBG 1st trimester 6.14 ± 0.60 FBG 2nd trimester 5.55 ± 0.62 FBG 3rd trimester 10.22 ± 0.22 1h OGTT 24-28gw 7.94 ± 0.40 2h OGTT 24-28gw	4.73±0.51 1st trimester 5.85±0.30 2nd trimester 5.23±0.28 3rd trimester	1.69±0.35 fasting at 1st trim 2.98±0.26 fasting at 2nd trim 2.42±0.21 fasting at 3rd trim	5.97±2.13 fasting at 1st trim 11.74±2.98 fasting at 2nd trim 16.45±1.65 fasting at 3rd trim	NR	24.78±3.28 1st trimester 25.98±3.62 2nd trimester 28.73±3.79 3rd trimester	NR	NR	30	normoglycemic women	26.35±5.01	5.31 ± 0.90 FBG 1st trimester 5.34 ± 0.77 FBG 2nd trimester 5.37 ± 0.72 FBG 3rd trimester 7.23 ± 0.25 1h OGTT 24-28gw 5.55 ± 0.11 2h OGTT 24-28gw	4.62±0.52 1st trimester 4.38±0.32 2nd trimester 4.39±0.18 3rd trimester	1.62±0.32 fasting at 1st trim 1.65±0.22 fasting at 2nd trim 1.89±0.19 fasting at 3rd trim	5.82±1.98 fasting at 1st trim 7.12±1.37 fasting at 2nd trim 8.34±1.32 fasting at 3rd trim	NR	22.61±2.65 1st trimester 23.68±2.87 2nd trimester 25.76±3.0 3rd trimester	NR	NR	Yes, age and BMI, gestational age
Orazmuradov A, 2020	GDM	219	The aimed of the study was to evaluate the peculiar properties of metabolism and the value of markers of insulin resistance women with gestational diabetes mellitus. Methods: This was a prospective case-control study. The study included 219 pregnant women with GDM and 200 without disorders of carbohydrate metabolism, who gave birth during the period: II quarter of 2017– III quarter of 2018 in the…	32,2 (29,0; 36,0)	NR	5,34 (5,1; 5,8) NR	NR	NR	79,0(63,0 ; 96,0) prepregnancy	28,3 (23,7; 34,7) prepregnancy	NR	NR	200	normoglycemic women	29,3(27,0; 33,0)	NR	NR	NR	NR	56,0 (54,0; 65,0) prepregnancy	20,0 prepregnancy (19,8; 22,5)	NR	NR	No
Sun T, 2020	GDM	258	Chronic low-grade inflammation plays a central role in the pathophysiology of gestational diabetes mellitus (GDM). In order to investigate the ability of different inflammatory blood cell parameters in predicting the development of GDM and pregnancy outcomes, 258 women with GDM and 1154 women without were included in this retrospective study. First-trimester neutrophil count outperformed white bl…	30 ± 5	4.80 (4.14 to 5.37) FBG 24-28gw 9.84 ± 2.00 1h OGTT 24-28gw 8.51 ± 1.98 2h OGTT 24-28gw	5.4 ± 0.9 1st trimester	2.47 (1.54 to 3.45) at 1st trimester of gest	NR	NR	24.0 ± 4.2 1st trimester	13.08 ± 5.94	38.2 ± 2.1	1154	normoglycemic women	27 ± 5	3.80 (3.50 to 4.09) FBG 24-28gw 6.52 ± 1.37 1h OGTT 24-28gw 5.99 ± 1.08 2h OGTT 24-28gw	4.9 ± 0.4 1st trimester	1.46 (1.00 to 2.09) at 1st trimester of gest	NR	NR	22.4 ± 3.2 1st trimester	13.48 ± 5.04	38.4 ± 1.3	Yes, age, BMI, gest age
Wei L, 2020	GDM	241	To investigate the association of rs5210 in potassium voltage-gated channel subfamily J member 11 (KCNJ11) with gestational diabetes mellitus (GDM). Methods: Six hundred and thirty-two uncorrelated pregnancy females were recruited in Tongji hospital from October 2017 to June 2018, in which 241 pregnant women were identified as GDM, and 391 were non-GDM. All the pregnant women recruited in this st…	32.66±4.86	5.19±0.91 FBG 24-28gw 9.82±2.07 1h OGTT 24-28gw 8.64±1.99 2h OGTT 24-28gw	NR	NR	NR	NR	21.91±2.54 prepregnancy	14.06±3.70	NR	391	normoglycemic women	30.20±4.13	4.50±0.30 FBG 24-28gw 7.44±1.29 1h OGTT 24-28gw 6.57±0.98 2h OGTT 24-28gw	NR	NR	NR	NR	20.63±2.58 prepregnancy	14.94±4.07	NR	Yes, age, BMI, gest age
Sun M, 2020	GDM	64	The present study is aimed at evaluating carnitine alteration in fatty acid metabolism in the second trimester of pregnancy and the correlation between carnitine and GDM. Methods. 450 pregnant women were recruited in the present prospective study. Metabolic profiling of 31 carnitines was detected by LC-MS/MS in these women. Correlation between carnitine metabolism and maternal and neonatal compli…	34:32 ± 3:42	5.62 ± 0.82 FBG 24-28gw 10.12 ± 0.29 1h OGTT 24-28gw 8.67 ± 0.45 2h OGTT 24-28gw	NR	NR	NR	60.52 ± 4.53 prepregnancy	23.82 ± 3.42 prepregnancy	22.53 ± 4.37	38:32 ± 0:67	128	normoglycemic women	32:41 ± 3:65	5.03 ± 0.65 FBG 24-28gw 9.84 ± 0.44 1h OGTT 24-28gw 8.35 ± 0.26 2h OGTT 24-28gw	NR	NR	NR	64.45 ± 3.69 prepregnancy	21:25 ± 2:32 prepregnancy	17.23 ± 2.89	39:45 ± 0:72	Yes, age, BMI, gest age
Yavuzkir S, 2020	GDM	30	This study was designed to investigate changes in blood subfatin and spexin levels during gestational diabetes mellitus (GDM) and childbirth, and define the mechanisms of these hormones in the physiopathology of GDM. A total of 60 pregnant women, comprising 30 diagnosed with GDM and 30 with normal gestation, were included in the study. The diagnosis of GDM was made through a 75-g oral glucose tol…	31.2 ± 4.8	5.84 ± 0.44 FBG 24-28gw 5.62 ± 0.42 FBG 3rd trimester	NR	2.46 ± 1.2 fasting at 2nd trimester 2.89 ± 1.7 fasting at delivery	5.74 ± 0.62 fasting 2nd trimester 6.22 ± 0.81 fasting at delivery	NR	28.3 ± 2.6 2nd trimester 30.8 ± 4.9 3rd trimester	NR	38.49 ± 1.32	30	normoglycemic women	29.8 ± 3.4	5.38 ± 0.32 FBG 24-28gw 5.44 ± 0.36 FBG 3rd trimester	NR	1.14 ± 0.8 fasting 2nd trimester 1.98 ± 0.9 fasting at delivery	3.96 ± 0.48 fasting preOGTT 4.74 ± 0.37 fasting at delivery	NR	27.9 ± 3.2; 2nd trimester 29.9 ± 4.1 at delivery	NR	37.24 ± 0.98	Yes, age, BMI, gest age
Ye Y, 2020	GDM	2181	The purpose of this study was to use machine learning methods to predict GDM and compare their performance with that of logistic regressions. Methods. We performed a retrospective, observational study including women who attended their routine first hospital visits during early pregnancy and had Down’s syndrome screening at 16-20 gestational weeks in a tertiary maternity hospital in China from 20…	NR	4.59 ± 0.67 FBG 1st trimester	5.21 ± 0.43 1st trimester	NR	NR	NR	NR	NR	NR	2719	normoglycemic women	NR	4.34 ± 0.46 FBG 1st trimester	5.03 ± 0.38 1st trimester	NR	NR	NR	NR	NR	NR	NR
Zhong L, 2020	GDM	40	To investigate the expression of asprosin, a novel insulin resistance-related factor, in plasma and placenta of pregnant women with and without gestational diabetes mellitus (GDM). Methods: This is a nested case-control study within the prospective study named Early Diagnosis of Gestational Diabetes Mellitus (EDoGDM). Forty pregnant women with GDM and forty control cases with normal glucose toler…	34.18 ±3.24	4.37 ±0.43 FBG 18-20gw 4.38 ±0.49 FBG 24-28gw 10.17 ±0.98 1h OGTT 24-28gw 8.58 ±1.09 2h OGTT 24-28gw	5.12 ± 0.31 18-20gw 5.22 ±0.95 24-28gw	NR	6.19(4.5) fasting at 18-20 weeks 8.29(7.23) fasting at 24-28 weeks	NR	21.07 ±2.3 prepregnancy 22.29 ±2.38 1st trimester 23.12 ±4.41 2nd trimester 25.01 ±5.28 3rd trimester	NR	38.6 ± 1.3	40	normoglycemic women	34.2 ±3.31	4.26 ±0.42 FBG 18-20gw 4.27 ± 0.33 7.54 ± 1.01 1h OGTT 24-28gw 6.52 ± 0.83 2h OGTT 24-28gw	5.02 ±0.3 18-20gw 4.92 ± 0.31 24-28gw	NR	7.66(2.52) fasting at 18-20 weeks 7.59(10.8) fasting at 24-28 weeks	NR	21.03 ±1.9 prepregnancy 22.02 ±2.35 23.57 ±2.44 2nd trimester 25.9 ±2.48	NR	39.1 ± 0.9	Yes, age, BMI, gest age
Zhou M, 2020	GDM	347	Paraoxonase 1 (PON1) is a calcium-dependent multifunctional enzyme that binds to high-density lipoproteins. The physiological function of PON1 is related to its lactonase activity. However, this activity has not been analyzed in women with gestational diabetes mellitus (GDM). The present study investigated the lactonase activities and status of PON1 and their association with PON1 genetic variant…	33:50 ± 4:40	4.30 (3.97, 4.86) FBG delivery	NR	2.08 (1.23, 3.74) fasting at delivery	10.7 (7.1 – 17.1) fasting at delivery	NR	22.21 ± 3.39 prepregnancy 26.91 ± 3.38 3rd trimester	12.14 ± 4.34	39.14 (38.86, 39.57)	288	normoglycemic women	31.38 ± 4.49	4.24 (3.91, 4.60) FBG at delivery	NR	1.67 (1.20, 2.80)fasting at delivery	8.9 µIU/mL (6.7–13.7) fasting at delivery	NR	20.74 ± 2.67 prepregnancy 26.47 ± 2.96 at delivery	14.58 ± 4.29	39.14 (38.86, 39.43)	Yes, age, BMI, gest age
Liu L, 2020	GDM	61	Our study aims to confirm the association between circulatory coiled-coil domain-containing 80 (CCDC80) in pregnant women with GDM, to investigate the discriminatory power of CCDC80 on GDM, and to explore the relationships between this molecular level and clinical cardiometabolic parameters. Methods: A 1:2 matched case-control study with 61 GDM patients and 122 controls was conducted using a prop…	31.64 ± 4.52	5.06 ± 0.54 FBG 24-28gw 9.28 ± 1.52 1h OGTT 24-28gw 8.45 ± 1.37 2h OGTT 24-28gw	NR	NR	NR	NR	23.75 ± 4.48 2nd trimester	NR	NR	122	normoglycemic women	31.42 ± 3.73	4.49 ± 0.33 FBG 24-28gw 7.28 ± 1.36 1h OGTT 24-28gw 6.59 ± 0.93 2h OGTT 24-28gw	NR	NR	NR	NR	23.25 ± 3.91 2nd trimester	NR	NR	Yes, age, BMI, gest age
Contreras-Duarte S, 2020	GDM	117	The aim of this study was to evaluate the effect of GDM-treatments on lipid levels in nonobese (N) and obese (O) pregnant women and the effect of maternal cholesterol levels in GDM-associated ED in the umbilical vein (UV). O-GDM women treated with diet showed decreased total cholesterol (TC) and low-density lipoproteins (LDL) levels with respect to N-GDM ones. Moreover, OGDM women treated with di…	34.8 ± 4.8	4.54 ± 0.47 FBG 24-28gw 8.76 ± 0.87 2h OGTT 24-28gw	5.7 ± 2.0 24-28gw	2.0 ± 1.5 at 24-28 weeks of gest	9.5 ± 5.1 (2.7–27.4) at 24-28 weeks of gest	NR	24.0 ± 2.3 1st trimester 25.6 ± 2.2 2nd trimester 26.9 ± 2.0 3rd trimester	8.0 ± 3.4	NR	41	normoglycemic women	31.7 ± 3.8	4.67 ± 0.22 FBG 1st trimester 4.31 ± 0.24 FBG OGTT 24-28gw 5.91 ± 0.97 2h OGTT 24-28gw	NR	NR	NR	NR	23.5 ± 1.8 1st trimester 25.7 ± 1.5 2nd trimester 28.1 ± 2.0 3rd trimester	12.4 ± 4.8	NR	Yes, age, BMI, gest age
Gülcü Bulmuş F, 2020	GDM	30	We investigated the role of betatrophin in the etiopathogenesis of gestational diabetes mellitus (GDM) and its association with lipid and carbohydrate metabolism in patients with GDM and normoglycemic pregnant women. Materials and Methods: A total of 60 patients [30 pregnant women with GDM (study group) and 30 healthy age-, body mass index-, and gestational agematched pregnant women (control grou…	34.50±5.05	4.998±1.103 FBG 24-28gw	4.93±0.47 24-28gw	3.03±1.63 at 24-28 weeks of gest	12.2 ± 0.4 at 24-28 weeks of gest	NR	24.73±5.21 2nd trimester	NR	38.90±1.86	30	normoglycemic women	32.93±5.34	4.416±0.418 FBG 24-28gw	4.63±0.45 2nd trimester	0.95±0.58 at 24-28 weeks of gest	13.83±6.69 at 24-28 weeks of gest	NR	22.90±2.26 2nd trimester		39.20±1.10	Yes, age, gest age
O’Malley E, 2020	GDM	108	The association between gestational diabetes mellitus (GDM) and maternal dyslipidemia is well established, however, the role of obesity in this relationship is not well defined. We examined the relationship between maternal obesity at the first prenatal visit and fasting lipids measured at the time of the oral glucose tolerance test (OGTT) in women screened selectively for GDM. Study Design: This…	31.6 (5.4)	NR	NR	NR	NR	NR	NR	NR	NR	94	normoglycemic women	31.3 (5.3)	NR	NR	NR	NR	NR	NR	NR	NR	Yes, age, gest age
Jiang R, 2019	GDM	65	We aimed to estimate the performance of amino acids levels in predicting the risk of subsequent gestational diabetes mellitus (GDM). Methods: A total of 431 women at 12 to 16 weeks of gestation in the Department of Obstetrics and Gynecology of the Second Affiliated Hospital of Soochow University were recruited. High-performance liquid chromatography electrospray tandem mass spectrometry was used …	29.8 ± 3.8	4.76 ± 0.51 FBG 12-16gw 5.15 ± 0.65 FBG 24-28gw 9.17 ± 1.9 1h OGTT 24-28gw 7.86 ± 1.71 2h OGTT 24-28gw	NR	2.57 (2.02-2.96) fasting at 12-16 weeks	12.35 (9.99-14.31) fasting at 12-16 weeks	NR	22.4 ± 3.4 1st trimester 25.2 ± 3.5 2nd trimester	6.84 ± 2.85	NR	366	normoglycemic women	28.1 ± 3.6	4.55 ± 0.36 FBG 12-16gw 4.51 ± 0.28 FBG OGTT 24-28gw 6.98 ± 1.36 1h OGTT 24-28gw 6.27 ± 0.97 2h OGTT 24-28gw	NR	2.17 (1.69-2.73) fasting at 12-16 weeks	10.69 (8.58-13.35) fasting at 12-16 weeks	NR	21.3 ± 2.7 1st trimester 24.0 ± 2.8 2nd trimester	7.05 ± 2.4	NR	Yes, age, BMI, gest age
Wei H, 2020	GDM	242	To investigate any associations between the single nucleotide polymorphisms (SNPs) at the interleukin-6 (IL-6) rs1800796, interleukin-10 (IL-10) rs1800896, and the tumor necrosis factor-alpha (TNF-a) rs1800629 loci with gestational diabetes mellitus (GDM) susceptibility. Materials and Methods: A total of 242 GDM patients and 242 healthy controls were enrolled in this study. The genotypes of the I…	29.51 ± 5.07	4.86 ± 0.69 FBG 24-28gw 10.16 ± 1.82 1h OGTT 24-28gw 8.88 ± 1.33 2h OGTT 24-28gw	5.54 ± 1.13 3rd trimester	NR	NR	NR	23.86 ± 2.06 prepregnancy 29.94 ± 2.23 at deliver	NR	NR	242	normoglycemic women	29.74 ± 4.90	4.32 ± 1.19 FBG 24-28gw 7.31 ± 1.55 1h OGTT 24-28gw 6.55 ± 1.28 2h OGTT 24-28gw	4.29 ± 0.96 3rd trimester	NR	NR	NR	23.80 ± 2.07 prepregnancy 29.67± 3.08 3rd trimester	NR	NR	Yes, age, BMI, gest age
Deischinger C. 2020	GDM	45	Secretagogin (SCGN) is a calcium binding protein related to insulin release in the pancreas. Although SCGN is not co-released with insulin, plasma concentrations have been found to be increased in type 2 diabetes mellitus patients. Until now, no study on SCGN levels in pregnancy or patients with gestational diabetes mellitus (GDM) has been published. In 93 women of a high-risk population for GDM …	NR	NR	5.2 (4.91 – 5.48) 1st trimester/2nd trimester	NR	NR	NR	29.34 (± 7.44) prepregnancy	NR	NR	48	normoglycemic women	NR	NR	4.90 (4.73 – 5.02) 1st/2nd trimester	NR	NR	NR	27.88 ± 6.69 prepregnancy	NR	NR	Yes, age, BMI, gest age
Liu M, 2020	GDM	50	This study aimed to investigate TTR level in gestational diabetes mellitus (GDM) and its association with glucose metabolism. Methods Fifty pregnant women with GDM and 47 pregnant women with normal glucose tolerance matched for body mass index and age were enrolled in this study. Their blood samples were collected to detect TTR, retinol-binding protein 4 (RBP4), and their association with glucose…	33.88 ± 4.22	4.42 ± 0.53 FBG 37-40gw	NR	1.42 ± 0.58 fasting at 37-40 weeks	7.17 ± 2.5 fasting at 37-40 weeks	NR	20.83 (19.85,24.11) prepregnancy 27.69 ± 4.47 3rd trimester	NR	NR	47	normoglycemic women	33.66 ± 3.97	4.02 ± 0.46 FBG 3rd trimester	NR	1.29 ± 0.48 fasting at 37-40 weeks of gest	7.15 ± 2.34 fasting at 37-40 weeks of gest	NR	21.26 (20.06,22.89) prepregnancy 27.39 ± 2.32 3rd trimester	NR	NR	Yes, age, BMI
Karasek D, 2020	GDM	50 GDM 50 T2DM	The aim of the study was to compare their levels in women with gestational diabetes (GDM), type 2 diabetes mellitus (T2DM) and healthy controls and determine their relation to metabolic parameters. Methods: Women with GDM, T2DM and healthy women were included in this cross-sectional study. In addition to adipokines, anthropometric, lipid parameters, markers of insulin resistance and glucose contr…	NR	4.7 (4.3–5.0) FBG NR 8.7 (6.8–11.4) FBG NR	5.08 (4.93 – 5.28) NR 8.21 (6.53 – 9.79) NR	NR	NR	NR	28.8 (24.3–32.9) NR 31.6 (29.6–36.6) NR	NR	NR	35	normoglycemic women	NR	4.6 (4.3–5.0) FBG NR	5.08 (4.87 – 5.29) NR	NR	NR	NR	22.2 (20.2–25.9) NR	NR	NR	No
Liu Y, 2020	GDM	110	The aim of this study is to investigate the levels of 25(OH)D, inflammation markers and glucose and fat metabolism indexes in pregnant women with Gestational diabetes mellitus (GDM). One hundred and ten cases GDM and 100 cases healthy pregnant women in the First People’s Hospital of Lianyungang City from October 2016 to December 2018 were recruited for this observational cross-sectional study. Ea…	30.44 ± 4.20	5.04 ± 0.56 FBG 24-28gw	5.52 ± 0.54 24-28gw	4.40 ± 1.63 at 24-28 weeks of gest	19.71 ± 6.90 at 24-28 weeks of gest	60.15±7.30 prepregnancy	22.89 ± 2.48 prepregnancy	16.30±4.44	NR	100	normoglycemic women	29.68 ± 3.93	4.31 ± 0.41FBG 24-28gw	4.87 ± 0.45 2nd trimester	2.73 ± 1.14 at 24-28 weeks of gest	14.21 ± 5.63 at 24-28 weeks of gest	59.61±7.40 prepregnancy	22.55 ± 2.69 prepregnancy	15.22±3.40	NR	Yes, age, BMI
Liu T, 2020	GDM	300	The aim of this study was to analyze the association between Interleukin 1beta (IL1B) rs1143623 and rs16944 polymorphisms and susceptibility to GDM. In total, 300 pregnant women with GDM and 261 healthy pregnant women were included in the study. In both groups, single nucleotide polymorphism (SNP) rs1143623 and rs16944 were analyzed by using snapshot technology. IL-1b serum values were determined…	32.97±3.39 (25–39)	NR	4.95±0.37 24-28gw	NR	NR	55.97±7.20 prepregnancy	21.87±2.56 prepregnancy	10.07±3.77	NR	261	normoglycemic women	31.15±3.37 (25–39)	NR	4.68±0.39 2nd trimester	NR	NR	52.07±6.65	20.34±2.45 prepregnancy	13.92±3.62	NR	Yes, age, BMI, gest age
Zhu H, 2020	GDM	581	This study aimed to evaluate whether higher serum TG level during early first trimester is associated with GDM. Materials and Methods: A prospective single-center cohort study was carried out among pregnant women (n = 2,949) who received regular antenatal care in Fu Xing Hospital, Capital Medical University, Beijing, China. GDM was diagnosed between 24 and 28 gestational weeks. Serum TG levels we…	31.9 – 3.9	4.9 – 0.5 FBG 1st trimester	NR	NR	NR	62.0 – 10.6 prepregnancy	23.3 – 3.6 prepregnancy	NR	NR	2368	normoglycemic women	30.6 – 3.8	4.7 – 0.4 FBG 1st trimester	NR	NR	NR	57.8 ± 8.8 prepregnancy	21.8 – 3.0 prepregnancy	NR	NR	Yes, age, BMI, gest age
Zhang X, 2020	GDM	274	This study is a prospective cohort study including 1385 pregnant women. (1) It is showed that the risk of GDM in women aged ≥ 35 years was 5.5 times higher than that in women aged < 25 years (95% CI: 1.27–23.73, p < 0.05). In the first trimester, the risk of GDM in women with abnormal triglyceride who were in their first trimester was 2.1 times higher than that of lipid normal women (95% CI: 1.12…	31.95 ± 3.79	5.01 ± 0.39 FBG 1st trimester	5.23 ± 0.30 1st trimester	NR	NR	NR	23.09 ± 3.43 prepregnancy	NR	NR	1111	normoglycemic women	30.69 ± 3.57	4.85 ± 0.35 FBG 1st trimester	5.07 ± 0.26 1st trimester	NR	NR	NR	21.63 ± 2.81 prepregnancy	NR	NR	Yes, age, BMI, gest age
Wang N, 2021	GDM	17	To study the discrepancy of the insulin sensitivity alteration pattern, circulating fibroblast growth factor (FGF21) levels and FGF21 signaling in visceral white adipose tissue (vWAT) of gestational diabetes mellitus (GDM) subtypes. Methods: 26 GDM women with either a predominant of insulin-secretion defect (GDMdysfunction, n = 9) or insulin-sensitivity defect (GDM-resistance, n = 17) and 13 norm…	32.17 ± 3.00	5.28 ± 0.40 FBG 24-28gw 8.93 ± 1.81 1h OGTT 24-28gw 7.82 ± 1.29 2h OGTT 24-28gw	NR	NR	17.35 ± 4.85 fasting OGTT 24-28 weeks 159.01 ± 40.43 60min OGTT 24-28 weeks 142.00 (95.25-165.90) 120min OGTT 24-28 weeks	NR	25.87 ± 2.00 prepregnancy	11.85 ± 4.74	38 ± 0.62	13	normoglycemic women	31.07 ± 5.02	4.61 ± 0.34 FBG 24-28gw 7.77 ± 1.03 1h OGTT 24-28gw 6.57 ± 0.90 2h OGTT 24-28gw	NR	NR	7.81 ± 4.93 fasting OGTT 24-28 weeks 54.09 ± 24.94 60min OGTT 24-28 weeks 35.80 (27.70-55.10)120min OGTT 24-28 weeks	NR	22.47± 4.01 prepregnancy	15.32 ± 4.01	38 ± 0.46	Yes, age, gest age
Lu W, 2021	GDM	199	This study aims to reveal metabolic differences between normal pregnant women and GDM patients in the second- and third-trimester stages and to confirm the clinical relevance of these new findings. Methods: Metabolites were quantitated with the serum samples of 200 healthy pregnant women and 200 GDM women in the second trimester, 199 normal controls, and 199 GDM patients in the third trimester. B…	29 (27,30)	4.56 ± 0.38 FBG 24-28gw 9.67 ± 1.34 1h OGTT 24-28gw 8.5 ± 1.35 2h OGTT 24-28gw	5.21 ± 0.23 24-28gw	NR	NR	NR	20.72 ± 2.77 prepregnancy	NR	39 (38,40)	199	normoglycemic women	29 (27,30)	4.4 ± 0.32 FBG 24-28gw 7.22 ± 1.29 1h OGTT 24-28gw 6.27 ± 0.92 2h OGTT 24-28gw	5.12 ± 0.19 2nd trimester	NR	NR	NR	20.33 ± 2.58 prepregnancy	NR	39 (38,40)	Yes, age, BMI, gest age
McMichael L, 2021	GDM	34	Objectives—Plasma metabolomics analyses were conducted in early pregnancy to identify potential metabolites associated with prediction of Gestational Diabetes Mellitus (GDM). Methods—Sixty-eight pregnant women with overweight/obesity from a clinical trial of a lifestyle intervention were included. Participants who developed GDM (n=34; GDM group) were matched on treatment group, age, body mass ind…	31.5 ± 4.9	5.06 ± 0.57 FBG 1st trimester	NR	5.5±2.7 10-16 weeks of gest	26.0± 10.0 10-16 weeks of gest	NR	34.8± 5.2 1st trimester	NR	NR	34	normoglycemic women	31.5 ± 5.7	4.91 ± 0.45 FBG 1st trimester	NR	4.5 ± 3.3 at 10-16 weeks of gest	20.1± 13.3 at 10-16 weeks of gest	NR	34.8± 5.2 1st trimester	NR	NR	Yes, age, BMI, gest age
Mei J, 2021	GDM	104	Objective: Explore the changing characteristics of the intestinal flora of patients with gestational diabetes and its correlation with serum metabolic indicators and inflammatory factors. Methods: A randomly selected group of 104 patients with gestational diabetes who were treated in the obstetrics and gynecology department of our hospital from July 2018 to March 2020 were the research group. A t…	32.78±6.53	5.98±0.37 FBG 24-28gw 8.93±1.01 2h OGTT 24-28gw	7.15±0.37 24-28gw	NR	NR	NR	23.16±1.03 prepregnancy	NR	39.20±1.92	104	normoglycemic women	33.48±5.18	4.24±0.26 FBG 24-28gw 7.18±0.46 2h OGTT 24-28gw	5.46±0.23 2nd trimester	NR	NR	NR	23.37±1.14 prepregnancy	NR	39.28±1.87	Yes, age, BMI, gest age
Meng X, 2021	GDM	34	The main diagnostic method for GDM is based on the midpregnancy oral glucose tolerance test. The rise of metabolomics has expanded the opportunity to better identify early diagnostic biomarkers and explore possible pathogenesis. Methods. We collected blood serum from 34 GDM patients and 34 normal controls for a LC-MS-based metabolomics study. Results. 184 metabolites were increased and 86 metabol…	31:78 ± 4:61	5.07 ± 0.68 FBG 24-28gw 10.70 ± 1.33 1h OGTT 24-28gw 9.43 ± 1.51 2h OGTT 24-28gw	5.3 ± 0.39 24-28gw	2.33 ± 0.18 fasting at 24-28 weeks of gest	10.29 ± 4.35 0min OGTT 24-28 weeks 68.73 ± 38.49 60min OGTT 24-28 weeks 86.26 ± 47.29 120min OGTT 24-28 weeks	62.13 ± 7.77 prepregnancy	21.96 ± 2.4 prepregnancy 24.45 ± 2.45 2nd trimester	6.33 ± 3.91	38:44 ± 1:30	34	normoglycemic women	28.35 ± 3.03	4.37 ± 0.34 FBG 24-28gw 7.44 ± 1.21 1h OGTT 24-28gw 6.32 ± 0.75 2h OGTT 24-28gw	4.8 ± 0.21 2nd trimester	1:42 ± 0:64 fasting at 24-28 weeks of gest	7.21 ± 2.95 0min OGTT 24-28 weeks 61.69 ± 24.55 60min OGTT 24-28 weeks 54.12 ± 25.81 120min OGTT 24-28 weeks	57.85 ± 6.36 prepregnancy	19.91 ± 2.3 prepregnancy 22.33 ± 2.6 2nd trimester	6.26 ± 2.83	39.24 ± 1.07	Yes, age, BMI, gest age
Alaqad T, 2021	GDM	45	This study was conducted in order to evaluate the frequency of GCK gene mutations in exons 7, 8 & 9 in women with Gestational Diabetes Mellitus (GDM) and their relationship to some biochemical parameters as compared to healthy controls. Methods: Samples were collected from 45 GDM women and 42 apparently healthy pregnant women. DNA was extracted and the samples were screened for GCK exons 7, 8 & 9…	30.2 ± 3.3	5.88 ± 0.90 FBG 24-28gw 10.39 ± 1.42 2h OGTT 24-28gw	7.1 ± 0.5 24-28gw	5.3 ± 2.2 fasting at 24-28 weeks of gest	20.4 ± 8.4 (uIU/ml) fasting at 24-28 weeks of gest	89.1 ± 10.6 2nd trimester	34.3 ± 4.5 2nd trimester	NR	NR	42	normoglycemic women	29.3 ± 3	3.67 ± 0.46 FBG 24-28gw 4.74 ± 0.46 2h OGTT 24-28gw	4.4 ± 0.4 2nd trimester	1.0 ± 0.3 fasting at 24-28 weeks of gest	6.2 ± 1.7 (uIU/ml) fasting at 24-28 weeks of gest	70.5 ± 9.5 2nd trimester	28.6 ± 4.4 2nd trimester	NR	NR	Yes, age,gest age
Sudana N, 2021	GDM	25	Gestational Diabetes Mellitus (GDM) is glucose intolerance during pregnancy. Adiponectin causes a decrease in glucose transporter 4 translocation, which reduces glucose uptake due to downstream insulin signal delivery and decreases non-esterified fatty acids so that triglyceride synthesis decreases in pregnancy. This study was conducted to determine the relationship between adiponectin and trigly…	33 (24–42)	4.50 (3.37-6.83) FBG 24-28gw 10.00 (5.03-12.16) 1h OGTT 24-28gw 7.83 ± 0.70 2h OGTT 24-28gw	5.8±0.4 24-28gw	NR	NR	66 (42–91) prepregnancy	28.3±4.88 prepregnancy	NR	NR	50	normoglycemic women	29 (20–40)	4.06 (3.00-4.72) FBG 24-28gw 6.67 (3.55-8.89) 1h OGTT 24-28gw 5.78 ± 0.74 2h OGTT 24-28gw	5.32±0.3 2nd trimester	NR	NR	59 (33–78) prepregnancy	25.4±4.2 prepregnancy	NR	NR	Gest age
Li G, 2021	GDM	23	this study is aimed at exploring the characteristics of the intestinal flora of patients with gestational diabetes in the third trimester of pregnancy and at finding the intestinal flora with significant differences in healthy pregnant women to provide a basis for future clinical attempts of using intestinal microecological agents to treat gestational diabetes mellitus (GDM). We sequenced the V3-…	29:80 ± 2:19	5.29 ± 0.58 FBG 24-28gw 9.30 ± 1.11 2h OGTT 24-28gw	5.48 ± 0.21 24-28gw	NR	NR	NR	23.64 ± 1.36 prepregnancy	NR	NR	29	normoglycemic women	29.00 ± 1.88	4.44 ± 0.42 FBG 24-28gw 6.60 ± 0.73 2h OGTT 24-28gw	5.05 ± 0.46 2nd trimester	NR	NR	NR	21.39 ± 1.37 prepregnancy	NR	NR	Yes, age, BMI, gest age
Raczkowska B, 2021	GDM	26	Both aFPG and abnormal glucose tolerance (aGT) are used to diagnose GDM. In comparison to measurement of FPG, OGTT is timeconsuming, usually inconvenient for the patient, and very often needs to be repeated. Therefore, it is necessary to seek tests that will be helpful and convenient to diagnose GDM. For this reason, we investigated the differences in fasting serum metabolites between GDM women w…	33 (6	4.66 (0.39) FBG 24-28gw 10.37 (0.90) 1h OGTT 24-28gw 8.54 (1.19) 2h OGTT 24-28gw	4.8 [0.4] 24-28gw	2.9 (1.6) fasting at 24-28 weeks of gest	14.3 (7.1) fasting at 24-28 weeks of gest	NR	23.9 (5.7) prepregnancy 26.4 (5.4) 2nd trimester	NR	NR	29	normoglycemic women	29 (5)	4.16 (0.44) FBG 24-28gw 7.38 (2.17) 1h OGTT 24-28gw 6.08 (1.09) 2h OGTT 24-28gw	4.7 [0.4] 2nd trimester	2 (1.1) fasting at 24-28 weeks of gest	10.5 (6.4) fasting at 24-28 weeks of gest	NR	23.4 (3.7)prepregnancy 27 (5) 2nd trimester	NR	NR	Yes, BMI, gest age
Ramasammy R, 2021	GDM	210	The study aimed to explore the association between Glucokinase (GCK) gene polymorphism and gestational diabetes mellitus (GDM) as well as its impact on pregnancy outcomes, such as respiratory syndrome. The study also analyzed the relationship between GCK polymorphism and cardio-metabolic risk factors.	NR	4.14 ± 0.69 FBG 24-28gw 9.26 ± 1.11 2h OGTT 24-28gw	6.11 ± 4.17 24-28gw	2.10 ± 0.57 fasting at 24-28 weeks	11.36 ± 2.56 fasting at 24-28 weeks	58.9 ± 10.92 2nd trimester	NR	NR	NR	209	normoglycemic women	NR	4.02 ± 0.59 FBG 24-28gw 6.72 ± 0.58 2h OGTT 24-28gw	5.34 ± 4.08 2nd trimester	1.72 ± 0.37 fasting at 24-28 weeks	9.67 ± 1.41 fasting at 24-28 weeks	58.9 ± 10.92 2nd trimester	NR	NR	NR	Yes, weight gest age
Ramanjaneya M, 2021a	GDM	34	Aim of the Study: The study aimed to investigate the relationship between complement-related proteins (C3, C4, Factor-H) and gestational diabetes mellitus (GDM) in pregnant women during the second trimester. It examined the association of these proteins with inflammation, demographic, biochemical parameters, and pregnancy outcomes.	34.3 ± 4.4	5.5 ± 0.9 FBG 23gw	5.2 ± 0.3 2nd trimester	NR	NR	87.4 ± 14.0 at delivery	35.3 ± 5.6 2nd trimester	NR	37.9 ± 1.5	16	normoglycemic women	29.7 ± 4.2	4.7 ± 0.3 FBG 23gw	5.0 ± 0.4 2nd trimester	NR	NR	78.2 ± 12.9 at delivery	28.4 ± 6.4 2nd trimester	NR	38.4 ± 1.6	Yes, gest age
Ramanjaneya M, 2021b	GDM	46	The study aimed to investigate whether levels of apolipoproteins (apoA2, apoC1, apoC3, and apoE) differed between pregnant women with and without gestational diabetes mellitus (GDM). Additionally, it sought to examine the associations of these apolipoproteins with markers of inflammation and adverse pregnancy outcomes. The findings suggest that apoA2 may serve as a biomarker for premature deliver…	32.8 ± 5.4	5.4 ± 0.9 FBG 21gw	5.2 ± 0.4 2nd trimester	NR	NR	84.9 ± 14.0 at delivery	33.2 ± 6.6 prepregnancy	NR	38.2 ± 1.5	26	normoglycemic women	29.1 ± 4.9	4.6 ± 0.2 FBG 21gw	5.1 ± 0.4 2nd trimester	NR	NR	82.0 ± 16.2 at delivery	30.2 ± 7.8 prepregnancy	NR	38.4 ± 2.1	Yes, BMI and gest age
Kapustin V, 2021	GDM	GDM diet 88 GDM insulin 42	The study aimed to evaluate the lipid profiles of pregnant women with various types of diabetes mellitus (Type 1, Type 2, and gestational diabetes) in the third trimester. It sought to explore the association of these lipid levels with perinatal complications and assess their potential as predictors of adverse outcomes, such as macrosomia and severe preeclampsia. The authors emphasized the role o…	32 ± 3.1 31.1 (30.2–32)	4.9 (4.8–5.0) FPG 28–32 weeks 9.8 (9.5–10.2) 1h OGTT 28–32 weeks 8.6 (8.4–9.0) 2h OGTT 28–32 weeks _______________________________ 5.2 (5.1–5.3) FPG 28–32 weeks 10.1 (9.9–10.4) 1h OGTT 28–32 weeks 9.0 (8.5–9.5) 2h OGTT 28–32 weeks	5.52 (5.1–5.6) 28–32 weeks _________________________ 6.0 (5.5–6.2) 28–32 weeks	NR	NR	NR	29.7 ± 1.3 prepregnancy	NR	NR	38	normoglycemic women	30 ± 2.5	4.1 ± 0.2 FPG 28–32 weeks 6.4 ± 0.3 1h OGTT 28–32 weeks 5.9 ± 0.4 1h OGTT 28–32 weeks	4.8 ± 0.3 2nd trimester	NR	NR	NR	26 ± 0.8 prepregnancy	NR	NR	Yes, age and gest age
Zhang L, 2021	GDM	36	Aim of the Study: This cross-sectional study aimed to explore the role of Neuregulin 4 (Nrg4) and Neuregulin 1 (Nrg1) in the pathophysiology of gestational diabetes mellitus (GDM). Researchers sought to assess how these cytokines correlated with markers of inflammation and insulin resistance, providing insights into their clinical relevance and potential use in GDM screening.	30 (27–35)	4.50 (4.28–5.15) FBG 24-28gw 9.98 (8.69–10.61) 1h OGTT 24-28gw 8.12 ± 2.24 2h OGTT 24-28gw	NR	1.73 (0.98–2.33) fasting at 24-28 weeks of gest	NR	NR	26.49 ± 3.62 2nd trimester	NR	NR	38	normoglycemic women	29 (27–32)	3.96 (3.74–4.10) FBG 24-28gw 6.32 (5.74–7.19) 2h OGTT 24-28gw 5.88 ± 0.79 1h OGTT 24-28gw	NR	1.20 (0.72–1.66) fasting at 24-28 weeks of gest	NR	NR	26.37 ± 3.67 2nd trimester	NR	NR	Yes, age, BMI, gest age
Tian M, 2021	GDM	51	Aim of the Study: This prospective nested case-control study aimed to investigate the association between maternal serum metabolites in early pregnancy and the risk of developing gestational diabetes mellitus (GDM). Using an untargeted metabolomics approach via high-performance liquid chromatography-mass spectrometry (HPLC-MS), the study sought to identify specific metabolites and pathways disrup…	32.4 ± 4.61	NR	NR	NR	NR	57.7 ± 9.27 1st trimester	23.4 ± 3.23 1st trimester	NR	NR	51	normoglycemic women	31.7 ± 4.33	NR	NR	NR	NR	51.1 ± 7.24 1st trimester	20.4 ± 2.49 1st trimester	NR	NR	Yes, age- and blood collection timing-matched women without GDM.
Hussain Z, 2021	GDM	60	Aim of the Study: This study aimed to investigate the expression of the IRS1 gene in pregnant women with gestational diabetes mellitus (GDM) during the third trimester compared to healthy controls. The researchers sought to understand the genetic contribution to GDM by examining the levels of insulin receptor substrate 1 (IRS1), a key component of the insulin signaling pathway. The study also ass…	NR	10.33 ± 1.00 FBG 3rd trimester	9.10 ± 0.54 3rd trimester	NR	NR	NR	NR	NR	NR	60	normoglycemic women	NR	5.16 ± 0.24 FBG 3rd trimester	9.10 ± 0.54 3rd trimester	NR	NR	NR	NR	NR	NR	NR
Rakchna M, 2021	GDM	73	The study aimed to investigate the association of osteoprotegerin (OPG) gene T950C polymorphism with cardiometabolic risk factors in women with gestational diabetes mellitus (GDM) before the initiation of diet therapy. It focused on examining the circulating levels of OPG and tumor necrosis factor-alpha (TNF-α), lipid profile, and insulin resistance in GDM-A1 (diet-controlled) women. The study al…	26 (22.5-29)	5.49 (5.16–6.02) FBG 24-28gw 9.93 (8.82–10.91) 1h OGTT 24-28gw 7.78 (7.22-8.56) 2h OGTT 24-28gw	NR	NR	NR	61 (53-70) 2nd trimester	25.7(22.2-28.0) 2nd trimester	NR	NR	72	normoglycemic women	25 (22-27)	4.16 (3.77–4.50) FBG 24-28gw 7.02 (5.99–7.71) 1h OGTT 24-28gw 5.29 (4.22-5.96) 2h OGTT 24-28gw	NR	NR	NR	57 (51-63) 2nd trimester	23.4 (21.4-26.3) 2nd trimester	NR	NR	Yes, age and gest age
Kang M, 2021	GDM	116	The study aimed to develop a predictive nomogram for gestational diabetes mellitus (GDM) in early pregnancy. It analyzed demographic, immune, lipid metabolism, and hormonal factors, incorporating innovative predictors such as B lymphocyte percentages and IgA levels. This model sought to improve the clinical prediction of GDM by combining classical risk factors, including age, pre-pregnancy BMI, f…	31.1 ± 4.6	5.20 (4.72–5.68) FBG 1st trimester	5.08 ± 0.35 1st trimester	NR	8.4 ± 4.2 fasting at 12-16 weeks of gest	NR	23.39 ± 4.02 prepregnancy	NR	NR	297	normoglycemic women	29.4 ± 3.6	4.95 (4.59–5.31) FBG 12-16gw	4.91 ± 0.28 1st trimester	NR	6.6 ± 2.9 fasting at 12-16 weeks of gest	NR	21.79 ± 3.46 prepregnancy	NR	NR	Yes, parity
Baryla I, 2021	GDM	98	The study aimed to investigate the role of the WWOX/HIF1A axis in gestational diabetes mellitus (GDM), focusing on its impact on glucose metabolism. It explored the transcriptional changes in key genes related to glucose transport, glycolysis, and inflammatory pathways in leukocytes. By analyzing these pathways, the study sought to understand how GDM influences cellular metabolism and whether the…	31.0 (28.0–34.3)	4.77 (4.45–5.05) FBG 24-28gw 9.72 (8.37–10.41) 1h OGTT 24-28gw 8.99 (8.41–9.44) 2h OGTT 24-28gw	5.0 (4.8–5.3) 24-28gw	2.2 (1.6–3.6) fasting at 24-28 weeks	10.7 (7.7–16.2) fasting at 24-28 weeks	NR	25.5 (21.7–29.8) prepregnancy 28.5 (24.5–32.8) 2nd trimester	NR	NR	37	normoglycemic women	29.0 (26.0–31.8)	4.43 (4.14–4.75) FBG 24-28gw 8.78 (8.02–9.65) 1h OGTT 24-28gw 7.32 (6.13–7.99) 2h OGTT 24-28gw	5.3 (5.1–5.5) 2nd trimester	1.5 (0.8–1.8) fasting at 24-28 weeks	8.0 (4.5–11.7) fasting at 24-28 weeks	NR	23.0 (21.2–27.4) prepregnancy 26.9 (25.2–31.3) 2nd trimester	NR	NR	Yes, age
Wu L, 2021	GDM	213	The study aimed to investigate the relationship between the maternal and fetal IRS1 gene polymorphism (rs1801278) and gestational diabetes mellitus (GDM) susceptibility in a Chinese population. Specifically, it analyzed whether the genetic pairing of the maternal and fetal alleles influenced the incidence of GDM. The study provided insight into how genetic factors, particularly the presence of th…	31.0 ± 4.6	4.62 ± 0.44 FBG 24-28gw	5.38 ± 0.42 3rd trimester	2.10 ± 1.57 at delivery	9.79 ± 7.44 at delivery	NR	21.54 ± 2.75 1st trimester	11.3 ± 3.2	39.04 ± 0.84	191	normoglycemic women	30.6 ± 4.2	4.58 ± 0.50 FBG 24-28gw	5.31 ± 0.34 3rd trimester	2.01 ± 1.49 at delivery	9.42 ± 6.49 at delivery	NR	21.07 ± 2.55 1st trimester	11.6 ± 3.2	39.17 ± 1.21	similar in demographic and clinical characteristics.
Wang X, 2021	GDM	607	The study aimed to explore the predictive value of early pregnancy biochemical markers—afamin, triglycerides, and platelet-lymphocyte ratio (PLR)—in assessing the risk of gestational diabetes mellitus (GDM). The research focused on identifying independent risk factors for GDM during the first trimester and developing a predictive model for early diagnosis. This approach aimed to facilitate timely…	30.39 ± 3.66	4.65 ± 0.76 FBG 24-28gw	NR	NR	NR	NR	22.26 ± 7.31 prepregnancy	NR	NR	833	normoglycemic women	28.42 ± 3.30	4.49 ± 0.69 FBG 24-28gw	NR	NR	NR	NR	21.67 ± 2.72 prepregnancy	NR	NR	Yes, gest age
Wang Y, 2021	GDM	336	This study aimed to investigate the relationship between plasma lipid profiles in early pregnancy and the subsequent risk of developing gestational diabetes mellitus (GDM) in Chinese women. Using advanced lipidomics techniques, it identified specific lipid species associated with GDM risk and assessed their predictive value in enhancing traditional GDM diagnostic models. The study sought to ident…	28.0 ± 4.2	4.5 ± 0.5 FBG 24-28gw 10.0 ± 1.5 1h OGTT 24-28gw 8.6 ± 1.6 2h OGTT 24-28gw	5.2 ± 0.3 1st trimester	2.2 ± 1.5 at 1st trimester	10.6 ± 6.6 1st trimester	NR	22.2 ± 3.3 prepregnancy	NR	NR	672	normoglycemic women	27.8 ± 3.9	4.4 ± 0.4 FBG 24-28gw 6.8 ± 1.3 1h OGTT 24-28gw 6.0 ± 1.1 2h OGTT 24-28gw	5.0 ± 0.2 1st trimester	1.7 ± 1.2 at early pregnancy	8.8 ± 5.7 at early pregnancy	NR	21.1 ± 3.0 prepregnancy	NR	NR	Yes, age and gest age
Abd-Eltawab A, 2020	GDM	109	The study aimed to evaluate circulating levels of microRNA-223 (miRNA-223) and Angiopoietin-Like Protein 8 (ANGPTL8) as potential biomarkers for diagnosing and predicting gestational diabetes mellitus (GDM). By comparing levels of these markers in GDM and non-GDM pregnancies, the researchers sought to identify significant correlations with fasting and postprandial glucose levels, lipid profiles, …	29.9 ± 6.28	7.94 ± 1.09 FBG 24-28gw 11.8 ± 1.59 1h OGTT 24-28gw 10.1 ± 1.14 2h OGTT 24-28gw	8.29 ± 0.92 24-28gw	NR	NR	NR	23.5 ± 1.03 prepregnancy	NR	NR	103	normoglycemic women	29.7 ± 5.85	4.58 ± 0.58 FBG 24-28gw 8.61 ± 0.83 1h OGTT 24-28gw 6.99 ± 0.74 2h OGTT 24-28gw	4.29 ± 1.02 2nd trimester	NR	NR	NR	23.4 ± 1.02 prepregnancy	NR	NR	Yes, age, BMI, gest age
Chaudhary A, 2021	GDM	82	This study aimed to assess the diagnostic utility of HbA1c in detecting gestational diabetes mellitus (GDM) when used alongside the Oral Glucose Tolerance Test (OGTT). It sought to determine whether HbA1c can reduce the logistical burden of GDM diagnosis by serving as a simpler alternative or complementary test. The researchers analyzed HbA1c cut-off points and their agreement with OGTT-based GDM…	33 ± 5.4	5.30 ± 0.70 FBG 24-28gw 9.81 ± 0.91 1h OGTT 24-28gw 8.14 ± 0.85 2h OGTT 24-28gw	5.9 ± 0.6 24-28gw	NR	NR	NR	NR	NR	NR	159	normoglycemic women	27 ± 5.2	4.30 ± 0.52 FBG 24-28gw 6.70 ± 0.68 1h OGTT 24-28gw 6.39 ± 0.63 2h OGTT 24-28gw	5.2 ± 0.3 2nd trimester	NR	NR	NR	NR	NR	NR	Yes, age gest age
Ren M, 2021	GDM	56	The study aimed to analyze the correlation between serum sex hormone levels, pancreatic islet function, and glucose and lipid metabolism in women with gestational diabetes mellitus (GDM). It assessed levels of key sex hormones (estrogen and progesterone) and their relationship with fasting blood glucose (FBG), HbA1c, lipid profiles, and islet function markers like insulin resistance index (IRI) a…	30.1 ± 2.0	5.19 ± 0.63 FBG 24-28gw	5.53 ± 0.52 24-28gw	NR	NR	NR	22.63 ± 1.32 prepregnancy	NR	38.99 ± 1.12	56	normoglycemic women	29.5 ± 2.4	4.33 ± 0.52 FBG 24-28gw	5.02 ± 0.42 2nd trimester	NR	NR	NR	22.33 ± 1.22 prepregnancy	NR	39.21 ± 0.98	Yes, age gest age
Catov J, 2021	GDM	1102	The study aimed to explore the relationship between early pregnancy atherogenic markers and the risk of adverse pregnancy outcomes (APOs) such as gestational diabetes mellitus (GDM), hypertensive disorders of pregnancy, preterm birth, and small-for-gestational-age (SGA) infants. It also examined the association of these early markers with hypertension risk 2 to 7 years postpartum. The study hypot…	27.2 ± 5.9	5.0 ± 1.0 FBG 1st trimester	NR	NR	NR	NR	26.6 ± 5.1 prepregnancy	NR	NR	3285	normoglycemic women	26.9 ± 5.5	4.8 ± 0.8 FBG 1st trimester	NR	NR	NR	NR	24.2 ± 4.3 prepregnancy	NR	NR	Yes, demohraphic factors and gest age
Xu D, 2021	GDM	80	This study aimed to explore changes in serum zinc-α2-glycoprotein (ZAG) levels in women with gestational diabetes mellitus (GDM) and analyze its relationship with related metabolic factors. The researchers examined correlations between ZAG and markers such as fasting glucose, insulin, HOMA-IR, triglycerides, and HDL-C. The goal was to investigate ZAG's potential role in glucose and lipid metaboli…	30.1 ± 3.4	5.03 ± 0.60 FBG 24-28gw 9.49 ± 1.68 1h OGTT 24-28gw 8.44 ± 1.55 2h OGTT 24-28gw	5.74 ± 0.45 24-28gw	1.59 (1.28–3.22) fasting at 24-28 weeks of gest	7.56 (5.69–14.4) fasting at 24-28 weeks of gest	62.73 ± 10.65 2nd trimester	24.58 ± 3.93 prepregnancy	NR	NR	80	normoglycemic women	30.5 ± 3.9	4.45 ± 0.35 FBG 24-28gw 6.92 ± 1.35 1h OGTT 24-28gw 6.40 ± 1.00 2h OGTT 24-28gw	4.81 ± 0.33 2nd trimester	0.94 (0.79–1.81) fasting at 24-28 weeks of gest	4.92 (4.01–10.44) fasting at 24-28 weeks of gest	58.18 ± 7.18 2nd trimester	22.96 ± 2.82 prepregnancy	NR	NR	Yes, age gest age
Benhalima K, 2021	GDM	97	This study aimed to investigate predictors of neonatal adiposity and their variations by fetal sex among women with gestational diabetes mellitus (GDM), normal-weight glucose-tolerant women, and overweight glucose-tolerant women. The goal was to assess maternal metabolic parameters, such as fasting plasma glucose (FPG), triglycerides, and gestational weight gain, as potential contributors to neon…	32.3 ± 4.8	4.8 (4.6–5.1) FBG 24-28gw 9.6 (8.5–10.4) 1h OGTT 24-28gw 8.5 (7.5–9.2) 2h OGTT 24-28gw	5.1 (5.0–5.3) 24-28gw	NR	11.1 (7.8–17.6) fasting at 24-28 weeks of gest	NR	26.1 ± 4.7 prepregnancy	NR	39.1 ± 1.2	327	normoglycemic women	30.8 ± 3.9	4.4 (4.1–4.5) FBG 24-28gw 6.8 (5.7–7.9) 1h OGTT 24-28gw 5.9 (3.2–8.4) 2h OGTT 24-28gw	4.9 (4.7–5.0) 2nd trimester	NR	7.5 (5.8–11.0) fasting at 24-28 weeks of gest	NR	21.6 ± 1.8 prepregnancy	NR	39.3 ± 1.3	Yes, age gest age
Tabacu C, 2021	GDM	16	The study aimed to investigate the association between maternal lipid profiles and the risk of gestational diabetes mellitus (GDM) in obese women. It focused on analyzing changes in lipid parameters such as triglycerides, total cholesterol, HDL-C, and the triglyceride-glucose index (TyG index) during the first and third trimesters of pregnancy. The research sought to identify significant lipid pr…	30.06 ± 4.35	5.1 ± 0.63 FBG 28-32gw	NR	NR	NR	NR	32.35 ± 6.81 prepregnancy	NR	NR	83	normoglycemic women	28.06 ± 4.70	4.33 ± 0.52 FBG 3rd trimester	NR	NR	NR	NR	27.30 ± 6.70 prepregnancy	NR	NR	Yes, age and BMI
Eppel D, 2021	GDM	27	This study aimed to assess the association between maternal triglycerides and glucose metabolism during pregnancy, focusing on the relationship between hypertriglyceridemia and the development of gestational diabetes mellitus (GDM). It explored how elevated triglyceride levels in early pregnancy correlate with insulin resistance and impaired β-cell function. The research also analyzed changes in …	30.9 ± 5.1	4.33 ± 0.52 FBG 24-28gw	NR	NR	NR	NR	23.5 (22.2–27.6) prepregnancy 25.5 (24.1–29.3) 2nd trimester	NR	NR	40	normoglycemic women	29.0 ± 5.1	4.16 ± 0.50 FBG 24-28gw	NR	NR	NR	NR	22.2 (20.5–24.0) prepregnancy 24.2 (22.0–26.4) 1st-2nd trimester	NR	NR	NR
Onat T, 2021	GDM	60	This study aimed to investigate the levels of heavy metals (cadmium, lead, antimony, mercury, and arsenic) and trace elements (chromium, zinc, copper, and selenium) and their relationship with gestational diabetes mellitus (GDM). It also analyzed the association of the monocyte-to-HDL cholesterol ratio (MHR), a marker of oxidative stress and inflammation, with GDM. The study focused on understand…	32.5 ± 6.25	4.88 ± 0.70 FBG 24-28gw 10.00 ± 1.68 1h OGTT 24-28gw 8.58 ± 1.55 2h OGTT 24-28gw	5.52 ± 0.91 24-28gw	2.62 ± 1.19 fasting at 24-28 weeks of gest	12.06 ± 4.79 fasting at 24-28 weeks of gest	NR	26.38 ± 4.7 prepregnancy	NR	NR	52	normoglycemic women	29.0 ± 5.0	4.45 ± 0.37 FBG 24-28gw	5.03 ± 0.25 2nd trimester	1.96 ± 0.81 fasting at 24-28 weeks of gest	9.98 ± 3.95 fasting at 24-28 weeks of gest	NR	24.61 ± 1.6 prepregnancy	NR	NR	Yes, gest age
Zhou J, 2021	GDM	50	This study aimed to investigate the levels of maternal blood lipids, placental lipid transporters, and inflammatory factor receptors in women with gestational diabetes mellitus (GDM) compared to those with normal glucose tolerance. It also explored the correlation between these variables and neonatal weight. Key parameters, such as triglycerides (TG), HDL-C, and toll-like receptor 4 (TLR4), were …	29.72 ± 3.58	NR	5.14 ± 0.53 2nd trimester	NR	NR	NR	29.06 ± 3.23 prepregnancy	16.07 ± 4.59	NR	50	normoglycemic women	28.80 ± 3.45	NR	5.10 ± 0.48 2nd trimester	NR	NR	NR	27.92 ± 2.73 prepregnancy	14.35 ± 4.88	NR	Yes, age gest age
Wang Y, 2021	GDM	855	The study aimed to develop and validate a predictive risk scoring system for gestational diabetes mellitus (GDM) in a Chinese population. The objective was to use demographic, clinical, and biochemical parameters routinely measured during early pregnancy to create a reliable tool for identifying women at high risk of developing GDM. The study involved two cohorts: a training cohort to build the m…	31.0 ± 4.4	5.4 ± 0.3 FBG 14-20gw 10.1 ± 1.2 1h OGTT 24-28gw 8.6 ± 1.1 2h OGTT 24-28gw	NR	NR	NR	NR	23.0 ± 3.5 prepregnancy	NR	NR	785	normoglycemic women	30.2 ± 4.1	4.5 ± 0.2 FBG 14-20gw	NR	NR	NR	NR	21.5 ± 3.1 prepregnancy	NR	NR	Yes, gest age
Coussa R, 2021	GDM	34	This study aimed to explore early predictors of gestational diabetes mellitus (GDM) in pregnancies conceived through in vitro fertilization (IVF). The research sought to evaluate metabolic, endocrine, and inflammatory biomarkers measured before IVF, during early gestation, and at 12 weeks, to assess their association with subsequent GDM development. The study hypothesized that specific parameters…	34.0 ± 3.0	4.9 ± 0.78 FBG 12gw 10.0 ± 1.2 1h OGTT 24-28gw 8.5 ± 1.1 2h OGTT 24-28gw	5.27 ± 0.86 1st trimester	2.3 ± 2.97 fasting at 12 weeks of gest	11.33 ± 14.45 fasting at 12 weeks of gest	72.5 ± 20.5 prepregnancy	29.0 ± 7.2 prepregnancy	NR	NR	124	normoglycemic women	32.0 ± 5.0	4.7 ± 0.7 FBG 12gw	4.90 ± 0.47 1st trimester	1.5 ± 1.7 fasting at 12 weeks of gest	7.57 ± 8.01 fasting at 12 weeks of gest	64.5 ± 11.8 prepregnancy	25.8 ± 6.3 prepregnancy	NR	NR	Yes, gest age
Hu Z, 2021	GDM	78	This study aimed to evaluate clinical diagnostic markers for gestational diabetes mellitus (GDM), focusing on glucose, lipid metabolism, and urinary polypeptides. It sought to establish predictive models using machine learning techniques to identify GDM cases. The study analyzed the diagnostic value of fasting plasma glucose (FPG), glycosylated hemoglobin (HbA1c), triglycerides (TG), high-density…	32.88 ± 4.21	5.0 ± 0.7 FBG 24-28gw	NR	NR	NR	NR	23.35 ± 3.45 prepregnancy	NR	NR	30	normoglycemic women	31.83 ± 3.71	4.36 ± 0.7 FBG 24-28gw	NR	NR	NR	NR	21.26 ± 2.52 prepregnancy	NR	NR	NR
Bulut A, 2021	GDM	22	This study aimed to explore the relationships between oxidative stress markers and the adipokine chemerin in women with gestational diabetes mellitus (GDM). By comparing salivary and plasma levels of these markers, the study sought to identify potential non-invasive biomarkers for GDM diagnosis. The research focused on malondialdehyde (MDA), nitric oxide (NO), sulfhydryl groups (RSH), thioredoxin…	32.1 ± 4.3	4.67 (3.89–5.89) FBG 24-28gw	NR	NR	NR	NR	25.7 ± 2.5 prepregnancy	NR	NR	29	normoglycemic women	30.2 ± 4.1	5.06 (3.73–6.96) FBG 24-28gw	NR	NR	NR	NR	24.2 ± 2.9 prepregnancy	NR	NR	Yes, gest age and BMI
Wang F, 2021	GDM	53	The study aimed to investigate the potential roles of circulating microRNAs (miRNAs), specifically miR-574-5p and miR-3135b, as metabolic regulators in the context of gestational diabetes mellitus. It sought to analyze the expression profiles of miRNAs in women with GDM compared to healthy pregnancies, explore their correlations with biochemical parameters like glucose and lipid metabolism, and e…	29.8 ± 0.4	NR	NR	NR	NR	NR	26.4 ± 0.4 NR	NR	NR	46	normoglycemic women	29.2 ± 0.6	NR	NR	NR	NR	NR	26.9 ± 0.5 NR	NR	NR	NR
Wang G, 2021	GDM	52	The study aimed to explore the role of lipoprotein-associated phospholipase A2 (Lp-PLA2) in the pathophysiology of GDM. It focused on measuring Lp-PLA2 levels in maternal and cord blood and evaluating their correlation with glycemic and lipid metabolism parameters in women with GDM. The findings aimed to broaden understanding of inflammatory and metabolic factors in GDM and potentially identify t…	29.58 ± 3.93	4.86 ± 0.35 FBG 24-28gw	5.46 ± 0.41 3rd trimester	2.59 ± 0.95 at delivery	NR	NR	23.18 ± 1.36 prepregnancy	NR	NR	48	normoglycemic women	28.52 ± 3.99	4.61 ± 0.37 FBG 24-28gw	5.19 ± 0.28 3rd trimester	1.78 ± 0.53 at delivery	NR	NR	22.91 ± 1.30 prepregnancy	NR	NR	Yes, age, BMI, gest age
Yu X, 2021	GDM	573	The study aimed to investigate the association between genetic variants in the retinoid X receptor-α/γ (RXR-α/γ) genes and the risk of GDM. It sought to assess how these genetic variations, specifically SNPs such as RXR-γ rs2134095 T>C, influence susceptibility to GDM through gene-environment interactions. The findings aimed to provide insights into the genetic mechanisms underlying GDM and offer…	31.48 ± 4.74	5.23 ± 1.32 FBG 24-28gw 9.76 ± 2.23 1h OGTT 24-28gw 8.31 ± 2.15 2h OGTT 24-28gw	5.44 ± 0.68 24-28gw	NR	NR	NR	23.14 ± 3.63 prepregnancy	NR	NR	740	normoglycemic women	28.91 ± 4.18	4.41 ± 0.36 FBG 24-28gw 7.00 ± 1.43 1h OGTT 24-28gw 6.10 ± 1.10 2h OGTT 24-28gw	4.93 ± 0.70 2nd trimester	NR	NR	NR	21.66 ± 3.06 prepregnancy	NR	NR	Yes, gest age
Balachandiran M, 2021	GDM	40	The study aimed to investigate the role of altered placental lipid metabolism in the accumulation of triacylglycerols in women with GDM. It explored the differential expression of placental proteins involved in lipid metabolism and their association with fetal growth parameters. The study analyzed how maternal hyperglycemia and hyperlipidemia influence lipid transport and metabolism, contributing…	24.14 ± 2.46	6.54 ± 22.88 FBG 33gw	NR	NR	NR	NR	22.14 ± 2.58 prepregnancy	NR	38.52 ± 1.06	40	normoglycemic women	24.26 ± 2.17	4.20 ± 1.13 FBG 3rd trimester	NR	NR	NR	NR	22.19 ± 1.00 prepregnancy	NR	39.36 ± 1.05	Yes, age, BMI
Shalabi T, 2021	GDM	114	The study aimed to investigate the association of two single nucleotide polymorphisms (SNPs) in the TCF7L2 gene (rs7903146 and rs12255372) with the development of GDM in Egyptian women. It assessed how genetic variants could influence glycemic control during pregnancy and evaluated their relationship with maternal and neonatal outcomes. By understanding these genetic factors, the study hoped to c…	27.9 ± 3.8	6.55 ± 0.3FBG 24-28gw NR 9.92 ± 0.5 2h OGTT 24-28gw	5.3 ± 0.2 24-28gw	NR	NR	NR	28 ± 2 prepregnancy	NR	NR	114	normoglycemic women	27.2 ± 3.2	4.44 ± 0.5 FBG 24-28gw NR 6.35 ± 0.9 2h OGTT 24-28gw	4.9 ± 0.3 2nd trimester	NR	NR	NR	26.3 ± 4.5 prepregnancy	NR	NR	Yes, age, BMI
Kotzaeridi G, 2021	GDM	239	he study aimed to assess the performance of previously published low-invasive clinical prediction models for gestational diabetes mellitus (GDM) in early pregnancy. It focused on validating the accuracy of these models to predict the risk of GDM and their applicability in populations screened according to the most recent diagnostic criteria. The research analyzed how risk factors like fasting pla…	32.8 ± 5.7	4.78 ± 0.4 FBG 24-28gw NR 9.88 ± 0.5 2h OGTT 24-28gw	5.13 ± 0.30 1st trimester	NR	NR	72.5 ± 16.3 1st trimester	27.1 ± 5.7 1st trimester	NR	NR	893	normoglycemic women	31.4 ± 5.8	4.48 ± 0.3 FBG 24-28gw NR 7.21 ± 0.7 2h OGTT 24-28gw	4.95 ± 0.29 1st trimester	NR	NR	66.1 ± 14.7 1st trimester	24.3 ± 5.2 1st trimester	NR	NR	ethnicity, pre-pregnancy BMI, and maternal age
Madkour M, 2022	GDM	70	The study aimed to evaluate the association of polymorphisms in the glutathione S-transferase P1 (GSTP1) and ghrelin (GHRL) genes with the development of GDM in Egyptian women. It focused on assessing the impact of these genetic variants on insulin resistance and lipid profiles in pregnant women. By investigating these polymorphisms, the research sought to understand genetic contributions to GDM …	28.30 ± 4.68	NR	NR	NR	24.20 ± 6.76 3rd trimester	NR	26.30 ± 2.12 prepregnancy	NR	NR	70	normoglycemic women	27.73 ± 3.34	NR	NR	NR	7.42 ± 2.66 post 24 weeks	NR	25.73 ± 2.07 prepregnancy	NR	NR	Yes, age, BMI
Abdualhay R, 2022	GDM	1st trimester 22 3rd trimester 22	The study aimed to explore the relationship between insulin resistance and adipokines such as spexin, nesfatin-1, orexin-A, and vaspin in pregnant women with and without GDM. It sought to determine the predictive value of these adipokines for GDM during the first and third trimesters of pregnancy. The researchers evaluated how these biomarkers correlate with insulin resistance and glucose metabol…	31.41 ± 5.2 32.05 ± 4.6	7.15 ± 0.32 FPG at 9-13 weels NR NR ____________________________ 7.98 ± 0.36 FPG 24–28 weeks 11.87 ± 0.24 1h OGTT 24–28 weeks 10.35 ± 0.25 2h OGTT 24–28 weeks	6.34 ± 0.74 9-13 weeks 7.10 ± 0.77 24-28 weeks	2.77 ± 1.00 at 9-13 weeks 4.50 ± 1.05 at 24-28 weeks	9.65 ± 1.52 at 9-13 weeks 12.63 ± 1.89 at 24-28 weeks	NR	29.78 ± 4.16 1st trimester 29.26 ± 3.93 2nd trimester	NR	NR	1st trimester 23 3rd trimester 22	normoglycemic women	31.65 ± 5.3 31.82 ± 4.9	5.43 ± 0.25 FPG at 9-13 weeks NR NR ____________________________ 5.69 ± 0.23 FPG 24–28 weeks 8.54 ± 0.18 1h OGTT 24–28 weeks 7.14 ± 0.17 2h OGTT 24–28 weeks	4.79 ± 0.48 at 9-13 weeks 4.85 ± 0.50 at 24-28 weeks	1.36 ± 0.31 at 9-13 weeks 1.49 ± 0.50 at 24-28 weeks	5.66 ± 1.15 at 9-13 weeks 6.22 ± 1.46 at 24-28 weeks	NR	29.61 ± 4.08 1st trimester 29.02 ± 3.52 2nd trimester	NR	NR	Yes, age, BMI
Adiga U, 2021	GDM	100	The role of genetics in pathophysiology of gestational diabetes mellitus (GDM) is least explored. Objective of the study is to find the association of leptin receptor (LEPR) gene polymorphism with GDM and its role in altered leptin levels, insulin resistance, and dyslipidemia in GDM. Methods: Hundred GDM patients and an equal number of BMI and gestational age matched normal glucose tolerant pregn…	29.62 ± 4.3	7.55 ± 1.34 FBG 26gw	NR	2.94 ± 1.64 at 26 weeks of gest	5.46 ± 11.95 at 26 weeks of gest	NR	25.78 ± 6.84 prepregnancy	NR	NR	100	normoglycemic women	27.08 ± 3.73	5.00 ± 1.33 FBG 26gw	NR	1.63 ± 0.89 at 26 weeks of gest	7.13 ± 6.74 at 26 weeks of gest	NR	25.86 ± 5.86 prepregnancy	NR	NR	Yes, BMI and gestational age
An R, 2022	GDM	94	Our study aimed to investigate the association between AST/ALT ratio in the first trimester and the risk of subsequent development of GDM. Method: This prospective cohort study enrolling 870 pregnant women, 204 pregnant women with missing data or liver diseases were excluded, 666 pregnant women were included in this study containing 94 GDM women. Blood samples were collected in the first trimeste…	31.93 ± 4.69	4.87 ± 0.41 FBG 1st trimester	NR	NR	NR	NR	22.00 ± 2.82 prepregnancy	5.53 ± 3.79	NR	572	normoglycemic women	29.15 ± 3.92	4.64 ± 0.44 FBG 1st trimester	NR	NR	NR	NR	20.44 ± 2.50 prepregnancy	5.44 ± 2.89	NR	Yes, age and BMI, gest age and weight gain in preg
Franzago M, 2022	GDM	33	The aim of this study was to evaluate the effect of GDM and maternal clinical parameters at the third trimester of pregnancy to DNA methylation levels in the placenta at CpG sites of MC4R gene. Design and Methods: Socio-demographic and clinical characteristics, Mediterranean diet adherence, smoking habits, and physical activity were assessed at the third trimester of pregnancy of 60 Caucasian pre…	34.6 (4.1)	4.72 ± 0.88 FBG 1st trimester 4.94 ± 0.87 FBG 24-28gw 9.33 ± 1.83 1h OGTT 24-28gw 7.61 ± 1.44 2h OGTT 24-28gw	NR	NR	NR	72.9 (18.0) prepregnancy 83.3 (19.6) at delivery	26.7 (6.7) prepregnancy 30.6 (7.4) 3rd trimester	10.4 (5.4)	38.8 (1.1)	27	normoglycemic women	33.0 (6.1)	4.33 ± 0.51 FBG 1st trimester 4.38 ± 0.32 FBG 24-28gw 6.61 ± 1.16 1h OGTT 24-28gw 5.38 ± 1.16 2h OGTT 24-28gw	NR	NR	NR	60.7 (11.0) prepregnancy 72.0 (12.2) at delivery	22.7 (2.9) prepregnancy 26.9 (3.3) at delivery	12.1 (4.4)	39.8 (1.0)	Yes, age
Chen X, 2022	GDM TPO negative GDM TPO positive	6 ---- 22	The purpose of this study was to evaluate sCD40L and sCD25 in early pregnancy and investigate their correlation with GDM and TPOAb. Methods. A total of 126 pregnant women in the first trimester were enrolled for analysis: 93 were positive for TPOAb and 33 were negative for TPOAb. Demographical and clinical data in early pregnancy were collected. A total of 123 participants underwent a 75 g oral g…	27.67 ± 3.01 32.14 ± 4.4	NR	NR	NR	NR	NR	20.97 ± 3.07 prepregnancy 23.49 ± 3.05 prepregnancy	NR	NR	27 _____ 68	normoglycemic women	29.3 ± 2.89 29.69 ± 3.69	4.68 ± 0.36 FPG at 1st trimester 4.59 ± 0.39 FPG at 1st trimester	5.16 ± 0.30 1st trimester 5.18 ± 0.29 1st trimester	NR	NR	NR	21.98 ± 2.64prepregnancy 21.81 ± 2.70 prepregnancy	NR	NR	Yes, age and BMI
Cheng E, 2022	GDM	163	This study has been carried out to investigate the correlation between serum D-dimer and the risk of gestational diabetes mellitus (GDM). A total of 308 pregnant women treated in our hospital from January 2018 to January 2020 were retrospectively analyzed. According to the diagnostic criteria for GDM, they were divided into normal blood glucose group (n=145) and GDM group (n=163).	31.8±4.0	5.50 (5.11,5.81) FBG 24-28gw 9.64 (8.39,10.43) 1h OGTT 24-28gw 8.22 (7.03,9.40) 2h OGTT 24-28gw	5.29 (4.99,5.56) 24-28gw	2.75 (1.85,3.61) at 24-28 weeks of gest	11.44 (8.09,14.20) at 24-28 weeks of gest	62.8±3.1 prepregnancy	23.9±3.1 prepregnancy	NR	NR	145	normoglycemic women	30.5±3.8	4.61 (4.47,4.80) FBG 24-28gw 7.42 (6.79,8.30) 1h OGTT 24-28gw 6.63 (5.91,7.41) 2h OGTT 24-28gw	4.89 (4.69,5.11) 2nd trimester	1.38 (1.10,1.79) at 24-28 weeks of gest	6.87 (5.39,8.69) at 24-28 weeks of gest	58.1±3.2 prepregnancy	22.1±2.8 prepregnancy	NR	NR	Yes, age and BMI
Dualib P, 2022	GDM	56	This study analyzes the gut microbiota composition in each trimester of weight-matched women with and without GDM and examines possible bacterial genera associations with GDM. This study followed 56 pregnant women with GDM and 59 without	33.2 (6.2)	5.50 (0.72) FBG 24-28gw 5.50 (1.27) FBG OGTT 24-28gw 10.27 (1.83) 1h OGTT 24-28gw 9.44 (2.11) 2h OGTT 24-28gw	5.7 (0.5) 24-28gw	NR	NR	NR	30.2 (3.9) prepregnancy	9.2 (5.8)	NR	59	normoglycemic women	28.1 (5.9)	4.72 (0.33) FBG 3rd trimester 4.50 (0.66) FBG 24-28gw 7.00 (1.50) 1h OGTT 24-28gw 6.11 (1.11) 2h OGTT 24-28gw	5.2(0.1) 2nd trimester	NR	NR	NR	29.2 (3.7) prepregnancy	10.7 (6.3)	NR	Yes, BMI
Huang G, 2022	GDM	566	To explore the relationship between angiotensin-converting enzyme 2 (ACE2) genetic variants and gestational diabetes mellitus (GDM) in a southern Chinese population. Potential functional variants (rs2106809, rs6632677, and rs2074192) of ACE2 were selected and genotyped in 566 GDM patients and 710 normal pregnaõncies in Guilin, China.	31.52 ± 4.72	5.23 ± 1.32 FBG 24-28gw 9.77 ± 2.23 1h OGTT 24-28gw 8.30 ± 2.16 2h OGTT 24-28gw	5.43 ± 0.69 24-28gw	NR	NR	NR	23.12 ± 3.61 prepregnancy	NR	NR	710	normoglycemic women	28.93 ± 4.23	4.41 ± 0.36 FBG 24-28gw 7.00 ± 1.43 1h OGTT 24-28gw 6.10 ± 1.10 2h OGTT 24-28gw	4.95 ± 0.65 2nd trimester	NR	NR	NR	21.59 ± 3.05 prepregnancy	NR	NR	Yes, age and BMI
Juchnicka I, 2022	GDM	24	this study investigates the changes in the miRNA profile in GDM patients before hyperglycemia appears. Materials and Methods: The study group consisted of 24 patients with GDM, and the control group was 24 normoglycemic pregnant women who were matched for body mass index (BMI), age, and gestational age. GDM was diagnosed with an oral glucose tolerance test between the 24th and 26th weeks of pregn…	26 (24-30.5)	4.88 (4.7-4.92) FBG 1st trimester 5.11 (4.66–5.22) FBG 25gw 8.77 (8.22–9.17) 30min OGTT 25gw 9.38 (7.57–10.22) 1h OGTT 25gw 6.96 (6.18–9.22) 2h OGTT 25gw	5.0 (4.9-5.4) 1st trimester 4.9 (4.6-5.1) 2nd trimester	2.5 (2.1-2.9) at 10 weeks of gest 3.0 (2.1-4.4) at 25 weeks of gest	11.3 (10.2-13.3) at 10 weeks of gest 13.4 (10.1-18.2) 0.08 fasting at 25 weeks of gest 80.1 (61.0-137.3) 0.62 30min at 25 weeks of gest 106.5 (74.2-174.0) 0.02 60min at 25 weeks of gest 108.8 (60.5-131.0) 120min at 25 weeks of gest	NR	23.5 (21.6-26.8) prepregnancy	NR	NR	24	normoglycemic women	28 (26-31.5)	4.77 (4.6-4.90) FBG 11gw 4.57 (4.38–4.72) FBG 25gw 7.08 (6.72–7.77) 30min OGTT 25gw 6.77 (5.63–7.85) 1h OGTT 25gw 5.85 (4.77–6.61) 2h OGTT 25gw	5.0 (4.9-5.4) 1st trimester 4.8 (4.7-5.1) 2nd trimester	2.3 (1.9-2.8) at 11 weeks of gest 2.3 (1.7-2.7) at 25 weeks of gest	10.7 (9.1-12.9) at 11 weeks of gest 11.2 (8.6-13.3) fasting at 25 weeks of gest 74.2 (60.0-110.9) 30min at 25 weeks of gest 80.1 (54.3-107.2) 60min at 25 weeks of gest 56.0 (42.0-72.4) 120min at 25 weeks of gest	NR	21.8 (20.0-28.2) prepregnancy	NR	NR	Yes, Age and BMI
Liu L, 2021	GDM	69	aimed to investigate the concentration of Wingless-type (Wnt)-inducible signaling pathway protein-1 (WISP1) in the serum, and its expression in the abdominal subcutaneous adipose tissue (SAT), and placenta of women with gestational diabetes mellitus (GDM). Methods A total of 69 patients with GDM and 71 pregnant women with normal glucose tolerance (NGT, control) were recruited. Carbohydrate metabo…	31.45 ± 3.23	5.45 ± 1.37 FBG 27gw	5.32 ± 0.84 2nd trimester	3.63 ± 1.34 fasting at 27 weeks of preg.	13.89 ± 8.07 fasting at 27 weeks of preg.	NR	26.53 ± 3.34 2nd trimester	NR	NR	71	normoglycemic women	31.23 ± 3.64	4.82 ± 1.41 FBG 28gw	4.97 ± 0.73 2nd trimester	2.42 ± 0.97 fasting at 28 weeks of preg.	10.23 ± 7.64 fasting at 28 weeks of preg.	NR	26.12 ± 3.23 3rd trimester	NR	NR	Yes, Age and BMI
Song S, 2022	GDM	249	This study aimed to find the association between alanine transaminase-toaspartate aminotransferase ratio (ALT/AST) and the incidence of gestational diabetes mellitus (GDM). Methods: A total of 1128 pregnant women were included in this prospective, double-center, observational cohort study. ALT, AST and total bilirubin (TBil) were tested during 6–12 weeks of gestation and 75-g oral glucose toleran…	31.43±3.91	NR	NR	NR	NR	NR	22.80(20.40, 25.46) prepregnancy	NR	NR	879	normoglycemic women	30.11±3.93	NR	NR	NR	NR	NR	21.45(19.72, 23.15) prepregnancy	NR	NR	Yes, Age, BMI, BP
Obaidullah M, 2021	GDM	132	Observation of the role of lipid profiles and TG/HDL cholesterol ratio associated with fasting glucose in GDM subjects. Methods In this experiment, a total of 232 individual subjects consisting of 132 GDM-positive and 100 GDM-negative pregnant women were examined and observed from 24 to 28 weeks of their pregnancy period. For this study, we had collected blood samples from selected women before a…	29.84 ± 3.75	7.88 ± 7.94 FBG 24-28gw 10.45 ± 2.78 2h OGTT 24-28gw	NR	NR	NR	NR	25.13 ± 3.72 2nd trimester	NR	NR	100	normoglycemic women	29.78 ± 4.62	5.22 ± 0.81 FBG 24-28gw 6.27 ± 0.78 2h OGTT 24-28gw	NR	NR	NR	NR	23.54 ± 2.06 2nd trimester	NR	NR	Yes, Age and BMI
Adiga U, 2022	Insulin resistance	74	The goal of the study was to examine if there was a link between the leptin (LEP)/leptin receptor (LEPR) gene polymorphism and insulin resistance in pregnant women, and to determine the extent to which the leptin gene polymorphism could cause insulin resistance.. Methods: 208 pregnant women participated in this cross-sectional study of which 74 were insulin resistant cases and 134 were insulin se…	28.91 ± 4.125	6.70±1.94 FBG 26gw	NR	5.45 ± 4.6 at 26 weeks of gest	17.73 ± 11.76 at 26 weeks of gest	NR	25.86 ± 5.86 prepregnancy	NR	NR	132	normoglycemic women	27.93 ± 4.23	5.02±1.35 FBG 26gw	NR	0.549 ± 0.52 at 26 weeks of gest	2.19 ± 1.86 at 26 weeks of gest	NR	25.78 ± 6.84 prepregnancy	NR	NR	Yes, Age and BMI
Yang J, 2022	GDM	21	This study aimed to investigate serum levels of adiponectin, and the mRNA expression of forkhead box C2 (FOXC2) and glucose transporter-4 (GLUT4) in visceral adipose tissue obtained from patients with gestational diabetes mellitus (GDM) and healthy pregnant women. Methods: Venous blood samples were obtained from 60 pregnant women with gestational normal glucose tolerance (GNGT) and 21 patients wi…	31.86 ± 4.35	4.69 ± 0.68 FBG 37gw	5.70 (5.20–5.95) 3rd trimester	3.26 (2.07–7.12) at 37 weeks of gest	15.62 (10.16–31.68) fasting at 37 weeks of gest	NR	28.26 (25.44–30.63) 3rd trimester	NR	NR	60	normoglycemic women	30.78 ± 4.00	4.41 ± 0.62 FBG 3rd trimester	5.40 (5.20–5.60) 3rd trimester	2.26 (1.64–2.98) at 38 weeks of gest	11.50 (9.23–15.36) fsating at 38 weeks of gest	NR	27.49 (25.02–29.62) 3rd trimester	NR	NR	Yes, Age and BMI
Shen L, 2023	GDM	233	To investigate the correlation of trends in lipid profiles from first to second trimester with trends in insulin indices and gestational diabetes mellitus (GDM). Methods: Secondary analysis of an ongoing prospective cohort study was conducted on 1234 pregnant women in a single center. Lipid profiles, glucose metabolism and insulin indices were collected in the first and second trimesters. Trends …	33.30 ± 4.60	4.42 ± 0.37 FBG 1st trimester 4.56 ± 0.45 FBG 24-28gw 10.02 ± 1.39 1h OGTT 24-28gw 8.80 ± 1.14 2h OGTT 24-28gw	5.25 ± 0.34 1st trimester 5.05 ± 0.35 24-28gw	1.50 ± 0.80 fasting at 1st trimester 1.95 ± 1.10 fasting at 24-28 weeks of gest.	7.53 ± 3.67 fasting at 1st trimester 9.42 ± 4.70 fasting at 24-28 weeks of gest.	NR	21.94 ± 3.05 prepregnancy	NR	NR	1001	normoglycemic women	31.14 ± 4.12	4.32 ± 0.33 FBG 1st trimester 4.25 ± 0.30 FBG OGTT 24-28gw 7.43 ± 1.33 1h OGTT 24-28gw 6.40 ± 1.04 2h OGTT 24-28gw	5.11 ± 0.29 1st trimester 4.84 ± 0.30 2nd trimester	1.27 ± 0.69 fasting at 1st trimester 1.55 ± 0.77 fasting at 24-28 weeks of gest.	6.56 ± 3.39 fasting at 1st trimester 8.11 ± 3.77 fasting at 24-28 weeks of gest.	NR	20.99 ± 2.71 prepregnancy	NR	NR	Yes, Age and BMI
Zheng Y, 2022	GDM	142	To investigate whether first-trimester fasting plasma glucose (FPG), blood coagulation function and lipid metabolism could predict gestational diabetes mellitus (GDM) risk. Methods: From October 2020 to May 2021, a total of 584 pregnant women who took prenatal care in Shanghai Jiaotong University Affiliated Sixth People’s Hospital were chosen as the observation subjects. The clinical information …	30.38 ± 4.33	4.965 (4.675, 5.218) FBG 1st trimester	NR	NR	NR	NR	23.29 (21.38, 27.1) prepregnancy	NR	NR	442	normoglycemic women	29.08 ± 4.31	4.7 (4.5, 4.93) FBG 1st trimester	NR	NR	NR	NR	20.1 (19.2, 21.2) prepregnancy	NR	NR	Yes, Age and BMI
Parveen S, 2022	GDM	37	Aim was to evaluate the association of altered lipid levels and development of adverse maternal and fetal outcomes. The study was prospective cohort type. For the present study, a total of 200 pregnant women beyond 28 weeks, naturally conceived with singleton pregnancies, were included and women with multiple pregnancy, diabetes mellitus, inherited metabolic diseases coronary artery disease, and …	24.89 ± 3.12	NR	NR	NR	NR	NR	21.89 ± 1.89 prepregnancy	NR	NR	163	normoglycemic women	24.72 ± 3.76	NR	NR	NR	NR	NR	21.52 ± 1.47 prepregnancy	NR	NR	Yes, Age and BMI
Sahoo D, 2022	GDM	20	The aim of this prospective study was to investigate the role of serum irisin during early pregnancy to predict the development of GDM at 24–28 weeks in high‑risk patients. Methodology: This study was conducted among the pregnant women attending the Department of Endocrinology and antenatal clinic of Department of Obstetrics and Gynecology of MKCG Medical College for a period of one year with at …	27.7 ± 3.9	4.68 ± 0.42 FBG <12gw 9.05 ± 0.98 1h OGTT <12gw 7.91 ± 0.93 5.28 ± 0.40 FBG 24-28gw 10.34 ± 0.41 1h OGTT 24-28gw 8.68 ± 0.43 2h OGTT 24-28gw	5.51 ± 0.27 1st trimester 5.89 ± 0.40 24-28gw	2.08 ± 0.69 fasting at <12 weeks of gest 3.64 ± 0.53 fasting at 24-28 weeks of gest	9.85 ± 2.32 fasting at 1st trimester 15.5 ± 1.85 fasting at 24-28 weeks of gest	NR	29.58 ± 2.67 1st trimester 33.29 ± 2.81 2nd trimester	NR	NR	45	normoglycemic women	27.2 ± 3.4	4.68 ± 0.22 FBG <12gw 8.63 ± 0.75 1h OGTT <12gw 7.11 ± 0.80 2h OGTT <12gw 4.68 ± 0.20 FBG 24-28gw 8.57 ± 0.70 1h OGTT 24-28gw 6.85 ± 0.62 2h OGTT 24-28gw	5.43 ± 0.29 1st trimester 5.47 ± 0.24 2nd trimester	1.38 ± 0.41 fasting at <12 weeks of gest 2.02 ± 0.37 fasting at 24-28 weeks of gest	6.64 ± 1.94 fasting at <12 weeks of gest 9.71 ± 1.84 fasting at 24-28 weeks of gest	NR	24.50 ± 2.07 1st trimester 29.08 ± 2.37 2nd trimester	NR	NR	Yes, Age and BMI
Khan S, 2022	GDM	50	To compare TyG index with HbA1c for diagnosing gestational diabetes mellitus (GDM) keeping 75-gram OGTT as standard for diagnosis by measuring AUC. Methodology: This Comparative cross-sectional study was done from Dec 2017 to Dec 2019 and included 226 pregnant women without GDM and 50 with GDM, as per IADPSG criteria. Comparison between various parameters including age, BMI, blood pressure and bi…	29.70	NR	NR	NR	NR	NR	29.9 NR	NR	NR	226	normoglycemic women	27.93	NR	NR	NR	NR	NR	28.59 NR	NR	NR	Yes, Age and BMI
Tunc S, 2022	GDM	12	To examine the performance of first-trimester visceral (pre-peritoneal), subcutaneous, and total adipose tissue thickness (ATT) to predict the patients with subsequently developing gestational Diabetes mellitus (GDM). Study Design: Observational study. Place and Duration of Study: Department of Obstetrics and Gynecology, Diyarbakır Gazi Yaşargil Training and Research Hospital from January 2021 to…	29.5 ± 6.29	4.75 ± 0.81 FBG 1st trimester	NR	6.13 ± 5.76 at 13 weeks of gest	23.41 ± 19.02 at 13 weeks of gest	85.5 ± 11.33 prepregnancy	34.18 ± 5.39 prepregnancy 36.17 ± 5.36 1st trimester	6.5 ± 4.85	NR	88	normoglycemic women	27.31 ± 5.38	5.54 ± 1.27 FBG 1st trimester	NR	5.05 ± 5.58 at 13 weeks of gest	22.24 ± 19.07 at 13 weeks of gest	65.23 ± 12.31 prepregnancy	25.66 ± 4.67 prepregnancy 26.97 ± 4.89 1st trimester	4.41 ± 3.02	NR	No
Mahmood K, 2022	GDM	50	Objectives: To assess the effect of Vit B12 deficiency, Homocystein and Lipid metabolism in association with increased risk of Gestational Diabetes Mellitus. Materials and Methods: A prospective case control study. Sample collection: pregnant women at the 2nd and 3rd trimester (n = 100) were divided into two groups: Women with GDM considered as case group (n = 50) and healthy pregnant women as co…	30.5 ± 2.1	7.89 ± 0.98 FBG 32gw	5.67 ± 1.02 3rd trimester	3.52 ± 0.3 fasting at 32 weeks of gest	18.92 ± 3.63 fasting at 32 weeks of gest	NR	31.3 ± 2.44 3rd trimester	NR	NR	50	normoglycemic women	30.9 ± 2.2	5.23 ± 1.21 FBG 3rd trimester	4.8 ± 0.7 3rd trimester	2.67 ± 0.6 fasting at 32 weeks of gest	11.91 ± 2.87 fasting at 32 weeks of gest	NR	30.42 ± 3.05 3rd trimester	NR	NR	Yes, Maternal age, gestational age, and self-reported pre-pregnancy body weight and BW at the booking visit.
Arslan A, 2022	GDM	40	This studies aim was to evaluate and measure the oxidative stress markers and antioxidants levels in women with gestational diabetes and compare them with healthy pregnant women. There were 77 pregnant women who participated in this case-control study. Forty female patients diagnosed with GDM participated in the study as the case group and 37 healthy women as the control group. All biochemical an…	26.68±2.65	4.89±0.86 FBG 26gw	5.75±0.72 2nd trimester	2.42±2.31 fasting at 26 weeks of gest	10.36±6.13 fasting at 26 weeks of gest	NR	NR	NR	NR	37	normoglycemic women	26.92± 1.94	4.37±0.47 FBG 26gw	4.62±0.40 2nd trimester	1.32±0.60 fasting at 26 weeks of gest	6.70±2.81 fasting at 26 weeks of gest	NR	NR	NR	NR	Yes, maternal age and gestastional age at sampling
Sobczynska-Malefora A, 2021	GDM	24	We used a comprehensive panel of B12 and folate markers to examine their association with IR in pregnant women with diet-controlled GDM and normal glucose tolerance (NGT). Methods: In this cross-sectional study, 59 British-Bangladeshi women (24 GDM and 35 NGT) with a mean age of 29 y, BMI (in /m2) 26.7 and gestational age 33 wk were recruited. Serum total B12, holotranscobalamin, folate, methylma…	30.8 ± 5.2	4.7 (4.2–5.3) FBG 34gw 9.0 (8.0–9.6) 2h OGTT 24-28gw	NR	1.69 (1.06–2.26) at 34 (32–35) weeks of gest	13.6 (8.9–18.4) at 34 (32–35) weeks of gest	60 (54–66) prepregnancy	25.7 ± 3.8 in pregnancy	NR	NR	35	normoglycemic women	27.7 ± 4.8	4.5 (4.3–5.0) FBG OGTT 32gw 5.5 (4.9–6.6) 2h OGTT 32gw 4.4 (4.2–5.1) FBG 3rd trimester	NR	1.61 (1.18–2.90) at 32 weeks of gest	13.3 (9.2–24.5) at 32 weeks of gest	60 (52–75) prepregnancy	27.3 ± 6.4 prepregnancy	NR	NR	Yes, age and BMI
Hu W, 2022	GDM	315	This study aimed to explore the relationship between maternal lipids profiles at first prenatal visit and GDM and determine the optimal cut-off values of possible trimester-specific variables in predicting GDM. Methods: Clinical data of women with singleton pregnancies who delivered in Xinhua Hospital between January 2016 and January 2017 were collected from electronic databases. Multivariate log…	31.28 ± 4.09	4.92 ± 0.49 FBG 15gw	NR	NR	NR	NR	23.86 ± 3.68 in pregnancy	NR	NR	1876	normoglycemic women	29.88 ± 3.77	4.62 ± 0.36 FBG 15gw	NR	NR	NR	NR	22.13 ± 3.17 in pregnancy	NR	NR	Yes, age and BMI
Han L, 2022	GDM	100	To investigate the evaluation of bone mineral density (BMD) in patients with gestational diabetes mellitus (GDM) by ultrasonic bone mineral density measurement combined with Vitamin-D deficiency and its influencing factors. Methods: A total of 100 patients with gestational diabetes mellitus (GDM) admitted to our hospital from January 2017 to December 2020 were selected as the GDM group, and anoth…	30.2 ± 3.5	NR	6.41±0.63 3rd trimester	NR	25.76±2.41 at 30 weeks of gest	NR	NR	NR	NR	100	normoglycemic women	28.6 ± 2.5	NR	4.23±0.45 3rd trimester	NR	16.34±1.53 at 30 weeks of gest	NR	NR	NR	NR	Yes, age
Montazeri-Najafabady N, 2020	GDM	149	case-control study to inspect the impact of GSTM1 and GSTT1 polymorphism on GDM susceptibility in Iranian population. The population consisted of 149 pregnant women with GDM as cases, and 138 healthy pregnant women without any history of GDM as controls. Polymerase chain reaction-restriction fragment length polymorphism method was applied to determine the GSTM1 and GSTT1 gene polymorphisms.	32.5 ± 5.70	5.63±1.87 FBG NR	NR	NR	NR	NR	27.9 ± 4.34 NR	NR	NR	138	normoglycemic women	30.5 ± 5.41	4.46±0.88 FBG NR	NR	NR	NR	NR	26.1 ± 4.12 NR	NR	NR	Yes, age and BMI
Wu Y, 2022	GDM	130	The current study aimed to detect the expression of PCSK9 in pregnant women with gestational diabetes mellitus (GDM) and investigate the possible relationships between PCSK9 and related metabolic phenotypes in GDM. Methods: Circulating PCSK9 levels were determined by ELISA kit in a cohort of subjects with GDM (n = 170) and normal glucose tolerance (NGT; n = 130). We collected blood samples from a…	30.01 ± 4.55	4.86 ± 0.57 FBG 26gw 9.71 ± 1.55 1h PPG 26gw 8.61 ± 1.53 2h PPG 26gw	5.16 ± 0.81 2nd trimester	1.69 (0.98–2.53) fasting at 26 weeks of gest	8.03 (4.95–10.94) fasting at 26 weeks of gest 1h PINS, mU/l 56.63 (41.87–81.31) at 26 weeks of gest 2h PINS, mU/l 64.62 (41.35–95.34) at 26 weeks of gest	NR	22.82 ± 3.51 prepregnancy 25.05 ± 4.11 2nd trimester	NR	NR	170	normoglycemic women	28.60 ± 5.00	4.45 ± 0.30 FBG 26gw 7.37 ± 1.27 1h PPG 26gw 6.43 ± 0.95 2h PPG 26gw	4.88 ± 0.32 2nd trimester	1.05 (0.68–1.74) fasting at 26 weeks of gest	5.68 (3.42–8.65) fasting at 26 weeks of gest 1h PINS, mU/l 54.84 (34.11–70.20) at 26 weeks of gest 2h PINS, mU/l 54.35 (35.25–71.06) at 26 weeks of gest	NR	22.01 ± 2.84 prepregnancy 24.58 ± 2.86 2nd trimester	NR	NR	Yes, age and BMI
Yuan J, 2022	GDM	23	e aim of the study was to compare maternal serum, cord blood serum, and placental angiopoietin-like 8 (ANGPTL8) levels in the third trimester of pregnancy in women with and without gestational diabetes and explore the potential underlying mechanism. A total of 42 pregnant women (23 with GDM and 19 with normal glucose tolerance (NGT)) along with 29 age-matched non-pregnant healthy females were enr…	30.00 (34.00–28.00)	6.08 ± 0.11 FBG 33-36gw 11.40 ± 0.27 1h OGTT 33-36gw 8.68 ± 0.15 2h OGTT 33-36gw	NR	2.13 (2.34–1.93) fasting at 33-36 weeks of gest	7.93 ± 0.15 fasting at 33-36 weeks of gest	NR	26.90 ± 0.84 prepregnancy	NR	NR	19	normoglycemic women	28.00 (30.00–28.00)	5.15 ± 0.14 FBG 33-36gw 7.47 ± 0.17 1h OGTT 33-36gw 6.31 ± 0.17 2h OGTT 33-36gw	NR	1.64 (1.92–1.17) fasting at 33-36 weeks of gest	7.00 ± 0.10 fasting at 33-36 weeks of gest	NR	26.72 ± 0.70 prepregnancy	NR	NR	Yes, age and BMI
Algaba-Chueca F, 2022	GDM	62	in the present study we used a novel nuclear magnetic resonance (NMR)-based approach to profile the umbilical cord serum lipoproteins. Two-dimensional diffusion-ordered 1H-NMR spectroscopy showed that size, lipid content, number and concentration of particles within their subclasses were similar between offspring born to control (n = 74) and GDM (n = 62) mothers. Subsequent data stratification ac…	33.5 ± 4.3	NR	NR	2.9 (1.66–4.22) fasting at 33-36 weeks of gest	NR	NR	26.6 ± 5.1 prepregnancy 30.0 ± 4.7 3rd trimester	8.6 ± 4.9	39	74	normoglycemic women	32.5 ± 5.4	NR	NR	2.0 (1.2–3.3) NR	NR	NR	25.5 ±5.2 prepregnancy 30.1 ± 4.8 3rd trimester	12.3 ± 6.2	39	Yes, age and BMI
Cibickova L, 2022	GDM	43	aim was to compare the anthropometric and laboratory profiles of GDM-associated vs. GDM-free gestation with those of healthy non-pregnant women. We designed a cross-sectional study involving a group of females affected by GDM, a group of healthy pregnant controls and a group of healthy non-pregnant counterparts. GDM patients were divided into 3 subgroups according to the fulfilled diagnostic crit…	33 (22-44)	4.8 (3.9-5.9) FBG14-26 gw	4.99 (range: 4.44–5.63) NR	NR	NR	NR	30.4 (19.6-44.8) prepregnancy	NR	NR	19	normoglycemic women	31 (23-40)	4.2 (3.4-4.9) FBG 14-26gw	4.85 (range: 4.44–5.54) 1st/2nd trimester	NR	NR	NR	25.6 (21-39.4) prepregnancy	NR	NR	Yes, age
Song S, 2022	GDM	145	To assess association between insulin resistance and gestational diabetes mellitus (GDM) in early pregnancy and find a simple surrogate index of homeostasis model assessment of insulin resistance (HOMA-IR). Methods: A total of 700 pregnant women were included in this prospective, double-centre, observational cohort study. The glucose and lipid metabolic characterization were performed during 6-12…	31(28,33)	4.8(4.4,5.2) FBG 1st trimester	NR	1.59(0.92,2.37) fasting at 6-12 weeks of gest	7.7(4.5,10.8) fasting at 6-12 weeks of gest	NR	22.76(20.43,24.97) prepregnancy	NR	NR	555	normoglycemic women	30(27,32)	4.5(4.1,4.8) FBG 6-12gw	NR	1.17(0.78,1.62) fasting at 6-12 weeks of gest	5.8(3.9,8.2) fasting at 6-12 weeks of gest	NR	21.47(19.78,23.14) prepregnancy	NR	NR	Yes, age and BMI
Karagoz ZK, 2022	GDM	30	This study aims to determine if Apelin-13 (APLN-13), Apelin- 36 (APLN-36), Elabela (ELA), and nitric oxide (NO) molecules have all a part in the pathophysiology of GDMThe study included 30 pregnant control women and 30 pregnant women who had been diagnosed with GDM in the second trimester and whose body mass index and age were compatible with each other. Blood samples were collected from 60 parti…	30.8 ± 6.48	7.65±0.72 FBG 24-28gw	6.3±0.02 24-28gw	4.3±2.3 fasting at 24-28 weeks of gest	NR	NR	26.9 ± 1.8 2nd trimester 31.44 ± 2.2 postpartum	NR	36.94 ± 1.23	30	normoglycemic women	32.8 ± 5.9	4.79±0.62 FBG 24-28gw	4.91±0.01 2nd trimester	1.9±1.1 fasting at 24-28 weeks of gest	NR	NR	26.4 ± 2.35 2nd trimester 29.14 ± 2.22 postpartum	NR	37.7 ± 1.98	Yes, age and BMI
Wang, Y 2022	GDM	232	This study was designed to investigate whether and to what extent, the interactions between these factors contribute to the risk of GDM. Methods: A case–control study of 232 GDM cases and 696 controls was conducted among pregnant women from Hangzhou, China. Multiple logistic regression analysis was applied to identify independent risk factors of GDM. Crossover analysis was performed to assess the…	30.3 ± 4.1	NR	NR	NR	NR	NR	22.27 ± 3.06 prepregnancy	NR	NR	696	normoglycemic women	29.8 ± 3.9	NR	NR	NR	NR	NR	20.55 ± 1.95 prepregnancy	NR	NR	Yes, age and BMI
Jia X, 2022	GDM	62	The aim of study was to differenctiate serum fibroblast growth factor-21 (FGF-21) levels in pregnant women with normal glucose tolerance and gestational diabetes mellitus (GDM), and to analyze the relationship between FGF-21 and glucose and lipid metabolic indicators, leptin, retinol binding protein 4 (RBP-4) and adiponectin in GDM, in order to provide basis for the prevention and treatment of GD…	29.38 – 4.65	5.22 – 0.44 FBG 24-28gw 9.54 – 1.73 1h OGTT 24-28gw 8.12 – 1.49 2h OGTT 24-28gw	5.05 – 0.30 24-28gw	1.89 – 0.42 fasting at 24-28 weeks of gest	12.47 – 5.09 fasting at 24-28 weeks of gest	NR	22.98 – 3.31 prepregnancy 25.80 – 3.04 2nd trimester	7.43 – 4.61	NR	58	normoglycemic women	28.93 – 3.31	4.61 – 0.23 FBG 24-28gw 7.51 – 1.00 1h OGTT 24-28gw 6.35 – 1.04 2h OGTT 24-28gw	4.87 – 0.23 2nd trimester	1.30 – 0.23 fasting at 24-28 weeks of gest	9.44 – 3.65 fasting at 24-28 weeks of gest	NR	20.67 – 2.82 prepregnancy 22.79 – 2.93 2nd trimester	5.08 – 3.17	NR	Yes, age and BMI
Bernea E, 2022	GDM	10	Exosomes are small extracellular vesicles with a variable protein cargo in consonance with cell origin and pathophysiological conditions. Gestational diabetes mellitus (GDM) is characterized by different levels of chronic low-grade inflammation and vascular dysfunction; however, there are few data characterizing the serum exosomal protein cargo of GDM patients and associated signaling pathways. E…	31.52 ± 4.24	5.23 ± 0.75 FBG 24-28gw 10.44 ± 2.02 1h OGTT 24-28gw 8.51 ± 1.72 2h OGTT 24-28gw	5.453 ± 0.38 3rd trimester	2.08 ± 1.33 fasting at 30 weeks of gest	12.99 ± 5.50 fasting at 30 weeks of gest	NR	25.99 ± 5.25 prepregnancy	NR	NR	8	normoglycemic women	26 ± 2.33	4.18 ± 0.40 FBG 24-28gw 6.39 ± 1.10 1h OGTT 24-28gw 4.54 ± 1.29 2h OGTT 24-28gw	5.2 ± 0.17 2nd trimester	2.43 ± 1.40 fasting at 28 weeks of gest	18.6 ± 12.05 fasting at 28 weeks of gest	NR	24.21 ± 5.13 prepregnancy	NR	NR	Yes, age and BMI
Aslan Çin N, 2022	GDM	46	To investigate the relationships among various factors that affect serum vitamin D levels and vitamin D in the first trimester and the risk of developing gestational diabetes mellitus (GDM). Design: A prospective cohort design. Setting: The family health center of Ankara, Turkey. Participants: Out of 889 pregnant women who participated in the study in the first trimester (6–13 weeks gestation), 8…	31.0 ± 5.4	7.84 FBG 1st trimester	NR	NR	NR	NR	28.4 ± 4.10 prepregnancy 30.6 ± 3.9 1st trimester	NR	NR	768	normoglycemic women	27.8 ± 4.8	4.5 FBG 1st trimester	NR	NR	NR	NR	22.5 ± 3.49 prepregnancy 24.7 ± 3.7 1st trimester	NR	NR	Yes, age and BMI
Zeljkovic A, 2022	GDM	15	This study analyzed changes of serum cholesterol synthesis and absorption markers during the course of high-risk pregnancies, with respect to the development of GDM. Possible associations of maternal lipid biomarkers with neonatal characteristics were also investigated. The study included 63 women with high risk for development of pregnancy complications. Size and proportions of small low-density…	33 ± 4.05	NR	NR	NR	NR	70.07 ± 18.24 prepregnancy	25.55 ± 5.68 prepregnancy	NR	NR	48	normoglycemic women	31.73 ± 5.40	NR	NR	NR	NR	67.18 ± 12.19 prepregnancy	23.98 ± 4.30 prepregnancy	NR	NR	Yes, age and BMI
Zheng W, 2022	GDM	396	study aimed to evaluate the impact of COVID-19 lockdown during late pregnancy on maternal and infant outcomes in women stratified by the GDM status in China. Study design: The participants were women who experienced the COVID-19 lockdown during late pregnancy (3185 in the 2020 cohort) or not (2540 in the 2019 cohort) that were derived from the Beijing Birth Cohort Study. Maternal metabolic indica…	33.9 ± 4.2	4.87 ± 0.36 FBG 1st trimester 4.83 ± 0.54 0min OGTT 26gw 9.84 ± 1.50 1h OGTT 26gw 8.49 ± 1.32 2h OGTT 26gw 4.51 ± 0.57 FBG 34gw	5.35 ± 0.42 3rd trimester	NR	NR	NR	22.8 ± 3.2 prepregnancy	NR	NR	2789	normoglycemic women	32.0 ± 3.7	4.70 ± 0.33 FBG 9gw 4.33 ± 0.32 FBG OGTT 26gw 6.92 ± 1.64 1h OGTT 26gw 6.07 ± 1.30 2h OGTT 26gw 4.21 ± 0.39 FBG 34gw	NR	NR	NR	NR	21.31 ± 2.86 prepregnancy	NR	NR	Yes, age and BMI
Zheng W, 2022	GDM	321	study aimed to evaluate the impact of COVID-19 lockdown during late pregnancy on maternal and infant outcomes in women stratified by the GDM status in China. Study design: The participants were women who experienced the COVID-19 lockdown during late pregnancy (3185 in the 2020 cohort) or not (2540 in the 2019 cohort) that were derived from the Beijing Birth Cohort Study. Maternal metabolic indica…	34.1 ± 4.9	4.71 ± 0.35 FBG 1st trimester 4.85 ± 0.56 FBG OGTT 26gw 9.89 ± 1.54 1h OGTT 26gw 8.61 ± 1.48 2h OGTT 24-28gw 4.60 ± 0.51 FBG 34gw	5.46 ± 0.34 3rd trimester	NR	NR	NR	22.6 ± 3.3 prepregnancy	NR	NR	2219	normoglycemic women	32.6 ± 3.8	4.54 ± 0.34 FBG 9gw 4.30 ± 0.31 FBG OGTT 26gw 6.94 ± 1.63 1h OGTT 26gw 6.00 ± 1.33 2h OGTT 26gw 4.30 ± 0.37 FBG 34gw	NR	NR	NR	NR	21.40 ± 2.94 prepregnancy	NR	NR	Yes, age and BMI
Liu Y, 2022	GDM	109	The study aimed to quantify maternal serum levels of non-nutritive sweeteners (NNSs), specifically aspartame and sucralose, during pregnancy and investigate their associations with glucose and lipid metabolism. A total of 218 pregnant women, including both women with GDM and without, were included in the nested case-control study. Using UPLC-MS/MS technology, the researchers measured serum levels…	30.0 ± 4.4	4.67 ± 0.49 FPG 25 weeks 8.72 ± 1.77 1h OGTT 25 weeks 7.71 ± 1.68 2h OGTT 25 weeks	5.03 ± 0.37 at 25 weeks	1.96 (1.10–2.73) at 25 weeks	8.15 (4.98–11.12) fasting at 25 weeks 57.89 (45.99–76.97) 1h OGTT at 25 weeks 64.75 (42.26–83.85) 2h OGTT at 25 weeks	NR	22.88 ± 3.42 9–14 weeks 25.5 ± 3.46 24–32 weeks	NR	NR	109	normoglycemic women	30.0 ± 4.3	4.57 ± 0.48 FPG 25 weeks 8.39 ± 1.87 1h OGTT 25 weeks 7.44 ± 1.62 2h OGTT 25 weeks	4.89 ± 0.37 at 25 weeks	1.40 (0.86–2.21) at 25 weeks	5.99 (3.93–8.86) fasting at 25 weeks 48.11 (30.02–77.55) 1h OGTT at 25 weeks 45.35 (33.91–68.27) 2h OGTT at 25 weeks	NR	22.38 ± 3.34 9–14 weeks 25.1 ± 3.6624–32 weeks	NR	NR	matched for age and pre-pregnancy BMI
Seyhanli Z, 2021	GDM	45	In the present study, we aimed to investigate the role of the fasting serum levels of Anjiopoetın 2 - like protein (ANGPTL2), Anjiopoetın 8-like protein (ANGPTL8), and high-sensitivity C-reactive protein (hs-CRP) in the etiopathogenesis of gestational diabetes mellitus (GDM), and analyze the relationships between insulin resistance parameters. Material and method: The 90 individuals admitted to _…	30.7 ± 4.9	5.28 ± 0.72 FBG 31gw 10.67 ± 1.67 1h PPG 31gw 8.33 ± 1.56 2h PPG 31gw	5.3 ± 0.5 3rd trimester	3.9 ± 2.3 fasting at 31 weeks of gest	16.5 ± 8.4 fasting at 31 weeks of gest	NR	28.9 ± 3.6 NR	NR	NR	45	normoglycemic women	29.6 ± 4.6	4.56 ± 0.33 FBG 3rd trimester 7.39 ± 1.78 1h PPG 3rd trimester 6.00 ± 1.00 2h PPG 3rd trimester	4.8 ± 0.2 3rd trimester	2.1 ± 0.9 fasting at 30 weeks of gest	10.7 ± 4.3 fasting at 30 weeks of gest	NR	27.9 ± 1.5 NR	NR	NR	Yes, age and BMI
Li R, 2023	GDM	128	To construct a model to predict the risk of gestational diabetes mellitus (GDM) based on a nomogram and verify it. Methods: Data from 182 patients with GDM treated in Xi’an International Medical Center Hospital from January 2018 to May 2021 were retrospectively analyzed. A total of 491 normal parturients who underwent physical examination in Xi’an International Medical Center Hospital during the …	NR	5.12±0.59 1st trimester	NR	NR	NR	NR	NR	NR	NR	344	normoglycemic women	NR	4.73±0.53 FBG 1st trimester	NR	NR	NR	NR	NR	NR	NR	NR
Wang J, 2023	GDM	47	All pregnant women who intended to give birth in the Beijing Obstetrics and Gynecology Hospital, Capital Medical University, were enrolled in the cohort study at 8-12 gestational weeks and followed up until delivery. Singleton pregnant women aged 18 to 44 years were recruited and only participants with complete clinical information were included in the analysis. Women with pre-existing diabetes, …	33.0±3.61 mean±sd	4.86±0.49 FBG 24-28gw 4.85±0.50 FBG 2nd trimester	NR	NR	NR	NR	22.32 ± 2.72 prepregnancy	NR	NR	47	Normoglycemic women	32.1±2.91 mean±sd	4.64 ± 0.36 FBG 24-28gw 4.45±0.31 FBG 2nd trimester	NR	NR	NR	NR	20.67 ± 2.03 prepregnancy	NR	NR	Yes (maternal age ± 3 years)
Wang F, 2023	GDM	59	20–45 years old singleton pregnant women who visited the Obstetrics Department of Peking Union Medical College Hospital for routine appointments between 6 and 12 weeks of gestation without pre-existing diabetes and other endocrine diseases (eg, asthma, abnormal thyroid function, Cushing’s syndrome, PCOS), corticosteroid adoption, hematological diseases or severe operation history in the recent ha…	33.65±3.87 mean±sd	4.75±0.48 mean±sd FBG 24-28gw 9.65±1.44 mean±sd 1h OGTT 24-28gw 9.04±1.34 mean±sd 2h OGTT 24-28gw	NR	NR	NR	NR	22.17±3.12 mean±sd prepregnancy	0.50 (−1.21, 1.06) per 1 month med (IQR)	NR	243	normoglycemic women	32.21±3.44 mean±sd	4.37±0.44 FBG 24-28gw 7.30±1.32 1h OGTT 24-28gw 6.20±1.13 2h OGTT 24-28gw	NR	NR	NR	NR	20.96±2.88 mean±sd prepregnancy	0.00 (−0.98, 1.13) per 1 month med (IQR)	NR	Not aplicable - cohort
Cui, 2023	GDM	750	Pregnant women with a first prenatal visit before 13+6 weeks of gestation who received regular prenatal care services at the Third Affiliated Hospital of Sun Yat-Sun University, Guangzhou, between 01 January 2017 and 31 December 2018 without fetal loss (abortion or fetal abnormalities), systemic lupus erythemtosus, who do not receive medications that could influence blood glucose levels (eg, cort…	31.97 (29.09–35.34) med (IQR) At first prenatal visit before 13+6 weeks of gestation	4.67 (4.44–4.97) med (IQR) FBG 1st trimester	NR	NR	NR	NR	21.04 (19.42–23.11) med (IQR) prepregnancy	7.00 (5.50–9.00) med (IQR) weight gain before GDM diagnosis	NR	4122	normoglycemic women	30.28 (28.01–33.11) med (IQR)	4.59 (4.37–4.83) med (IQR) FBG 1st trimester	NR	NR	NR	NR	20.20 (18.75–21.97) med (IQR) prepregnancy	7.00 (5.40–8.50) weight gain before GDm diagnosis med (IQR)	NR	No
Liu, 2023	GDM	67	Han Chinese residents who had established prenatal records between October and December 2018 before recruitment and planned to deliver the Shunyi Women’s and Children’s Hospital of Beijing Children’s Hospital, Beijing, PR China. All participants were over 18 years old. Women were excluded if they (1) were not of Han ethnicity (2) had lab-tested fasting glucose ≥6.1 mmol/L or HbA1c > 6.5% before p…	30.5±4.0 mean±sd	4.8±0.5 mean±sd FBG <12gw	NR	NR	NR	64.3±11.5 1st trimester	24.3±3.6 mean±sd 1st trimester	NR	NR	446 Total 245 Se deficiency 201 Vit D deficiency	normoglycemic women	28.9±3.5 mean±sd	4.4±0.4 mean±sd FBG <12gw	NR	NR	NR	58.4±10.4 1st trimester	22.4±3.6 mean±sd 1st trimester	NR	NR	NR
Ma, 2023	GDM	110	GDM pregnant women of Han ethnicity without other complications except GDM who received regular prenatal services and delivered (Cesarean section 37-40 weeks) at Shanghai Pudong New Area Healthcare Hospital for Women and Children from June 2019 to December 2020.	32.24±4.59 mean±sd	5.05±0.54 mean±sd FBG 24-28gw 9.97±1.54 mean±sd 1hOGTT 24-28gw 7.75±1.87 mean±sd 2h OGTT 24-28gw	5.43±0.42 mean±sd 24-28gw	NR	NR	59.47±8.79 prepregnancy	23.24±3.20 mean±sd prepregnancy	14.70±4.71	38.00 (38.00, 39.00) med (IQR)	110	normoglycemic women	30.09±4.64 mean±sd	4.43±0.31 mean±sd FBG 24-28gw 7.20±1.87 mean±sd 1h OGTT 24-28gw 5.96±1.22 mean±sd 2h OGTT 24-28gw	5.30±0.28 mean±sd 2nd trimester	NR	NR	55.36±8.91 prepregnancy	21.41±2.79 mean±sd prepregnancy	16.08±4.34 mean±sd	38.00 (38.00, 39.00) med (IQR)	NR
Li, 2023	GDM	100	Pregnant women aged between 21 and 40 years (mean age: 29.12±4.55 years) without autoimune diseases (systemic lupus erythematosus, rheumatoid arthritis, primary Sjögren syndrome) and thyroid disorders selected from Qinhuangdao Maternal and Child Health Hospital for routine prenatal examinations from September 2017 to September 2020 who have GDM.	29.68±4.66 mean±sd	5.30±0.46 mean±sd FBG OGTT 24-28gw 9.29±1.85 mean±sd 1h OGTT 24-28gw 7.78±1.84 mean±sd 2h OGTT 24-28gw	NR	NR	NR	61.55±10.28 1st trimester	22.16±3.76 mean±sd prepregnancy	NR	NR	218	normoglycemic women	28.92 ±4.53 mean±sd	4.54±0.32 mean±sd FBG 24-28gw 7.10±1.17 mean±sd 1h OGTT 24-28gw 6.05±0.88 mean±sd 2h OGTT 24-28gw	NR	NR	NR	58.99±10.10 1st trimester	22.16±3.76 mean±sd prepregnancy	NR	NR	NR
Akhtar, 2023	GDM	100	Pregnant women with GDM in their 3rd trimester	NR	NR	7.35±1.13 mean±sd 3rd trimester	NR	NR	NR	28.88±5.84 mean±sd 3rd trimester	NR	NR	100	normoglycemic women	NR	NR	5.38±0.85 mmol/L mean±sd 3rd trimester	NR	NR	NR	30.43±6.58 mean±sd 3rd trimester	NR	NR	NR
Akash, 2023	GDM	400	Pregnant women with GDM and unstable lipid profiles without chronic illnesses in their 2nd and 3rd trimester	33.06±7.3 meam±sd	NR	6.20±0.62 mean±sd 1st trimester	NR	NR	NR	26.0±0.57 mean±sd 1st trimester	NR	NR	100	normoglycemic women	29.0±8.7 mean±sd	NR	5.30±0.47 mmol/L mean±sd 3rd trimester	NR	NR	NR	2.30±0.73 mean±sd 3rd trimester	NR	NR	NR
Hou, 2021	GDM	189	Pregnant women with GDM but without severe infections, chronic infections or asthma in their 2nd and 3rd trimester	25.97±3.62 mean±sd	5.38±0.52 mean±sd FBG 24-28gw 10.23 ±0.52 mean±sd 1h OGTT 24-28gw 8.89 ±0.36 mean±sd 2h OGTT 24-28gw	NR	NR	NR	NR	23.84±2.77 mean±sd 2nd trimester	NR	NR	100	normoglycemic women	26.87±3.79 mean±sd	3.75±0.37 mean±sd FBG 24-28gw 8.22±0.42 mean±sd 1h OGTT 24-28gw 6.54±0.59 mean±sd 2h OGTT 24-28gw	NR	NR	NR	NR	24.46±2.83 mean±sd 2nd trimester	NR	NR	NR
Kağıtcı, 2023	GDM	30	Pregnant women with GDM between 24-28 weeks of gestation without fetal anomalies, any known atherosclerotic or inflammatory disease. Patients who gave birth pre-term and those who developed pre-eclampsia or hypertension were withdrawn from the study after the research had started.	31.23±6.68 mean±sd	NR	5.03±0.53 mean±sd 24-28gw	NR	NR	NR	25.05±5.05 mean±sd 2nd trimester	NR	NR	30	normoglycemic women	30.10±5.14 mean±sd	NR	4.88±0.22 mean±sd 2nd trimester	NR	NR	NR	27.47±5.93 mean±sd 2nd trimester	NR	NR	NR
Duo, 2022	GDM	300	Pregnant women (gestation less than 12 weeks at the first visit) who accepted to participate (sign the consent form) and participated in regular follow-ups without pre-pregnancy known impaired glucose tolerance or diabetes and severe systemic diseases (autoimmune disease, or hematological disease) who did not use medications (except vitamins)	32 (29, 35) med (IQR)	4.8 (4.4, 5.2) med (IQR) FBG 1st trimester 5.15 (4.83, 5.31) FBG 24-28gw 9.71 (8.30, 10.65) 1h OGTT 24-28gw 7.98 (6.95, 8.97) 2h OGTT 24-28gw	NR	1.76 (1.15, 2.43) med (IQR) 1st trimester	8.3 (5.7, 11.9) uU/ml med (IQR) 1st trimester	NR	22.80 (20.57, 25.09) med (IQR) 1st trimester	11.75 (9.0, 14.0) med (IQR)	NR	1043	normoglycemic women	30 (28, 33) med (IQR)	4.5 (4.2, 4.9) med (IQR) FBG 6-12 gw 4.60 (4.39, 4.78) FBG 24-28gw 7.24 (6.28, 8.16) 1h OGTT 24-28gw 6.24 (5.58, 6.91) 2h OGTT 24-28gw	NR	1.20 (0.85, 1.66) med (IQR) 1st trimester	6.0 (4.2, 8.2) med (IQR) 1st trimester	NR	21.34 (19.72, 23.23) med (IQR) 1st trimester	13.0 (11.0, 16.0) med (IQR)	NR	NR
Gawlik, 2023	GDM	74	GDM pregnant women in their 2nd trimester without active inflammation, cancer, or systemic disease	29.7±4.0 mean±sd	4.42±0.44 mean±sd FBG 2nd trimester	5.45 (4.90-6.00) med (IQR) 2nd trimester	2.63 (1.68-3.59) med (IQR) 2nd trimester	12.9 (8.62-18.47) μIU/mL med (IQR) 2nd trimester	NR	NR	NR	NR	32	normoglycemic women	28.5±2.5 mean±sd	4.32±0.58 mean±sd FBG 2nd trimester	NR	2.00 (1.37-2.83) med (IQR) 2nd trimester	11.0 (7.64-13.38) μIU/mL med (IQR) NR	NR	NR	NR	NR	Yes (maternal and gestational age)
He, 2023	GDM	125	GDM pregnant women	31.00 (29.00,34.00) med (IQR)	6.39 (6.12,6.95) med (IQR) FBG 1st trimester	NR	NR	NR	NR	22.49 (20.42,24.89) med (IQR) prepregnancy 24.39 (22.15,26.96) med (IQR) 1st trimester	NR	NR	125	normoglycemic women	31.00 (29.00,34.00) med (IQR)	4.58 (4.35,4.86) med (IQR) FBG 1st trimester	NR	NR	NR	NR	21.05 (19.37,22.66) prepregnancy 21.71 (19.35,23.34) 1st trimester	NR	NR	Yes (maternal age)
Gomez Ribot, 2023	GDM	30	GDM pregnant women with a BMI ≤30 kg/m2 before pregnancy and without concurrent pathologies including: thrombophilia, preeclampsia, vascular or renal complications associated with chronic hypertension, anemia with total hemoglob in below 8 g/dL and positive serology for HIV, VDRL, Hepatitis B or Chagas disease.	NR	NR	NR	NR	NR	NR	NR	NR	NR	15	normoglycemic women	NR	NR	NR	NR	NR	NR	NR	NR	NR	Yes (gestational age at recruitment)
Visiedo, 2023	GDM	20	GDM pregnant women >18 years old in their 3rd trimester with term delivery (>37 weeks gestation) without chronic conditions (polycystic ovarian syndrome, inflammatory bowel disease, and chronic inflammatory conditions), thyroid disorders or lack of informed consent	33.7±5.3 mean±sd	4.43±0.53 mean±sd FBG 3rd trimester	5.3±0.3 mean±sd 3rd trimester	NR	1.70±0.76 mIU/L mean±sd 3rd trimester	NR	26.9±5.3 mean±sd prepregnancy	NR	38.6±1.6 mean±sd	17	normoglycemic women	30.8±3.3 mean±sd	4.05±0.56 FBG 3rd trimester	5.2±0.2 mean±sd 3rd trimester	NR	1.14±0.53 mIU/L mean±sd NR	NR	23.1±3.1 mean±sd prepregnancy	NR	39.1±1.4 mean±sd	NR
Burzynska-Pedziwiatr, 2023	GDM	32	GDM pregnant women of Caucasian ethnic background, age ranged between 18 and 40 years, without any concomitant systemic disease (chronic or acute or infectious) who did not take insulin or oral hypoglycemic medications and who were not controlled by diet and exercise before the overnight fast.	31.0 (28.5–34.0) med (IQR)	4.72 (4.44-5.38) med (IQR) FBG 24-28gw 9.88 (8.33-10.55) med (IQR) 1h OGTT 24-28gw 8.88 (8.49-9.60) med (IQR) 2h OGTT 24-28gw	NR	2.2 (1.6–3.6) med (IQR) 24-28 weeks of gestation	10.8 (7.8-17.4) µIU/mL med (IQR) 24-28 weeks of gestation	NR	23.7 (21.6–27.5) med (IQR) prepregnancy	NR	NR	11	normoglycemic women	29.0 (28.0–30.0) med (IQR)	4.21 (3.93-4.44) med (IQR) FBG 24-28gw 6.40 (6.29-9.01) med (IQR) 1h OGTT 24-28gw 5.53 (4.93-5.60) med (IQR) 2h OGTT 24-28gw	NR	2.3 (1.3–3.2) med (IQR) 24-28 weeks of gestation	13.9 (7.0–15.5) µIU/mL med (IQR) NR	NR	20.64 (19.6–21.6) med (IQR) 2nd trimester	NR	NR	NR
Zou, 2023	GDM	40	GDM pregnant women without metabolic syndrome, thyroid disease, hematologic disease, and polycystic ovary syndrome prior to pregnancy, as well as infection, and assisted reproductive technology-mediated pregnancy.	30.69±3.79 mean±sd	5.03±0.43 mean±sd FBG 1st trimester	NR	NR	NR	59.11±9.47 1st trimester	22.77±3.71 mean±sd 1st trimester	NR	NR	65	normoglycemic women	29.51±3.56 mean±sd	5.18±0.59 mean±sd FBG 12-14gw	NR	NR	NR	53.82±6.05 1st trimester	20.39±2.09 mean±sd 1st trimester	NR	NR	NR
Jiang, 2023	GDM	719	GDM pregnant women without pregnancy complications including but not limited to preeclampsia and intrahepatic cholestasis of pregnancy, as well as without autoimmune and endocrine diseases other than DM.	35.55 ± 4.03	4.89 ± 0.54 FPG 24–28 weeks 9.86 ± 1.39 1h OGTT 24–28 weeks 8.71 ± 1.31 2h OGTT 24–28 weeks	NR	3.34 ± 5.56 3rd trimester	14.75 ± 18.05 3rd trimester	NR	22.30 ± 3.12 prepregnancy 26.87 ± 3.36 at delivery	11.46 ± 4.20	38.94 ± 1.09	1205	normoglycemic women	35.69 ± 4.41	4.42 ± 0.30 FPG 24–28 weeks 7.43 ± 1.30 1h OGTT 24–28 weeks 6.52 ± 1.02 2h OGTT 24–28 weeks	NR	2.04 ± 1.08 3rd trimester	10.39 ± 5.09 3rd trimester	NR	21.22 ± 2.74 prepregnancy 26.70 ± 2.70 at delivery	13.92 ± 4.23	39.18 ± 1.07	NR
Štambuk, 2023	GDM	41	GDM pregnant women	31 (28; 37) med (IQR)	5.1 (4.9; 5.2) med (IQR) FBG 24-28gw	5.0 (4.8; 5.2) med (IQR) 24-28gw	1.282 (1.000; 1.689) med (IQR) 2nd trimester	8.77 (6.38-11.30) mIU/L med (IQR) 24-28 weeks of gestation	NR	26.6 (23.5-31.6) med (IQR) 2nd trimester	NR	NR	48	normoglycemic women	32 (30; 35) med (IQR)	4.7 (4.5; 4.9) med (IQR) FBG 24-28gw	4.8 (4.7; 5.1) (IQR)2nd trimester	0.925 (0.721; 1.293) med (IQR)	6.26 (4.90-8.83) mIU/L med (IQR) NR	NR	25.0 (22.8; 26.6) med (IQR) 2nd trimester	NR	NR	NR
Fadaei, 2023	GDM	43	GDM pregnant women without cancer and inflammatory diseases	58.44±8.51 mean±sd	8.93±1.15 mean±sd FBG NR	NR	4.61±2.42 mean±sd NR	11.39±5.43 µIU/mL mean±sd NR	NR	26.74±3.8 mean±sd NR	NR	NR	42	normoglycemic women	58.62±7.97	5.11±0.34 mean±sd FBG NR	NR	1.41±0.97 mean±sd NR	6.14±4.13 mean±sd NR	NR	26.09±3.55 mean±sd NR	NR	NR	NR
Shi, 2023	GDM	1632	Pregnant women aged ≥ 18 years with live birth and complete information records. The exclusion criteria were gestational hypertension, intrahepatic cholestasis of pregnancy, thyroid dysfunction, or preeclampsia, and infectious diseases such as hepatitis B virus, hepatitis C virus, and HIV.	33.02±4.36 mean±sd	5.59±0.83 mean±sd FBG 24-28gw 8.75±1.69 mean±sd 2h OGTT 24-28gw	NR	NR	NR	NR	21.64±2.94 prepregnancy	NR	38.35±1.75 mean±sd	9067	normoglycemic women	30.80±4.53 mean±sd	4.12±0.47 mean±sd FBG 24-28gw 7.21±1.92 mean±sd 2h OGTT 24-28gw	NR	NR	NR	NR	20.66±2.64 mean±sd prepregnancy	Appropriate 3752 (41.38) n (%) Inadequate 3991 (44.02) n (%) Excessive 1324 (14.60) n (%)	37.58±2.67 mean±sd	NR
Wang, 2023	GDM	162	GDM pregnant women 20–45 years old without a history of primary hyperthyroidism or primary hypothyroidism	≥35 years - 53 (32.72) <35 years - 109 (67.28)	5.01±0.40 mean±sd FBG1st trimester	5.48±0.48 1st trimester	NR	NR	NR	≥25.0 - 108 (66.67%) prepregnancy <25.0 - 54 (33.33%) prepregnancy	1st-trimester weight gain ≥2.0kg - 78 (48.15%) <2.0kg - 84 (51.85%) 2nd-trimester weight gain ≥16.0kg - 105 (64.81%) <2.0kg - 57 (35.19%)	NR	48	normoglycemic women	≥35 years - 16 (33.33%) <35 years - 32 (66.67%)	4.95±0.26 mean±sd FBG 1st trimester	5.11±0.31 mean±sd 1st trimester	NR	NR	NR	≥25.0 - 11 (22.92%) prepregnancy <25.0 - 37 (77.08%) prepregnancy	1st-trimester weight gain ≥2.0 - 18 (37.50%) <2.0 - 30 (62.50%) 2nd-trimester weight gain ≥16.0 - 32 (66.37%) <2.0 - 16 (33.33%)	NR	NR
Gao, 2023	GDM	37	Singleton pregnant women up to 14 weeks’ gestation were included who delivered after 34th gestational week	32.54±3.56 mean±sd	4.7±0.8 mean±sd FBG 1st trimester	NR	2.90 (1.60-4.60) med (IQR) NR	15.30 (9.10-22.50) µIU/m med (IQR)	NR	25.95±5.17 mean±sd prepregnancy	NR	NR	553	normoglycemic women	32.03±3.81 mean±sd	4.3±0.5 mean±sd FBG <14gw	NR	1.50 (1.00-2.20) med (IQR) NR	8.10 (5.30-11.20) µIU/m med (IQR) NR	NR	21.78±3.20 mean±sd prepregnancy	NR	NR	NR
Mustaniemi, 2023	GDM	1040	GDM pregnant women	32.1±5.4 at delivery	NR	NR	NR	NR	76.5±17.0 prepregnancy	28.1±6.0 mean±sd prepregnancy	12.3±5.8 (35th week of gestation-prepregnancy value)	NR	958	normoglycemic women	29.5±5.2 mean±sd At delivery	NR	NR	NR	NR	64.6±12.2 prepregnancy	23.6±4.1 mean±sd prepregnancy	14.8±5.0 mean±sd	NR	NR
Li, 2023	GDM	148	GDM pregnant women without previous history of infectious disease, a previous systemic disease or assumed drugs interfering with glucose homeostasis and lipid metabolism before pregnancy.	30.7±3.7 at recruitment Categories, n (%): <25 - 3 (2.0) 25-30 - 70 (47.3) 30-35 - 57 (38.5) ≥ 35 - 18 (12.2)	4.42±1.06 mean±sd FBG 1st trimester 4.9±0.4 mean±sd FBG 24-28gw 9.5±1.6 mean±sd 1h OGTT 24-28gw 8.2±1.4 mean±sd 2h OGTT 24-28gw	NR	1.89±2.99 mean±sd 1st trimester	8.90±10.56 mU/L mean±sd 1st trimester	57.8±8.1 prepregnancy	22.0±2.8 mean±sd prepregnancy Categories, n (%): <18.5 - 15 (10.1) 18.5-24.0 - 101 (68.2) 24.0-28.0 - 24 (16.2) ≥28.0 - 8 (5.4)	NR	NR	296	normoglycemic women	30.1±3.1 mean±sd Categories, n (%): <25 - 7 (2.4) 25-30 - 152 (51.4) 30-35 - 114 (38.5) ≥35 - 23 (7.8)	4.17±0.99 mean±sd FBG 1st trimester 4.5±0.3 mean±sd FBG 24-28gw 7.6±1.3 mean±sd 1h OGTT 24-28gw 6.6±1.1 mean±sd 2h OGTT 24-28gw	NR	1.36±1.83 mean±sd 1st trimester	6.82±6.44 mU/L mean±sd 1st trimester	56.4±8.1 prepregnancy	21.7±2.8 prepregnancy Categories, n (%): <18.5 - 30 (10.1) 18.5-24.0 - 210 (70.9) 24.0-28.0 - 46 (15.5) ≥28.0 -10 (3.4)	NR	NR	Yes (Two controls were matched to each case by maternal age, pre-pregnancy BMI, ethnicity, primiparity, and gestational age of blood sampling. Match tolerances were set are as follows: maternal age is ±5 years old, pregnancy BMI is ±3 /m2, gestational age of blood sampling is ±4 weeks, and ethnicity and primiparity are the same)
Ali Khan, 2023	GDM	90	Pregnant Saudi women who developed GDM.	32.34±5.42 mean±sd	5.54±1.69 mean±sd FBG 24-28gw 8.51±17.63 mean±sd FBG 0min OGTT 24-28gw 11.45±1.42 mean±sd 1h OGTT 24-28gw 9.81±1.58 mean±sd 2h OGTT 24-28gw	5.59±0.52 mean±sd 24-28gw	NR	NR	76.75±12.85 2nd trimester	30.60±4.87 2nd trimester	NR	NR	90	normoglycemic women	28.26±6.39 mean±sd	4.55±0.62 mean±sd FBG 24-28gw 4.79±0.83 mean±sd FBG OGTT 24-28gw 7.05±1.46 mean±sd 1h OGTT 24-28gw 6.31±1.54 mean±sd 2h OGTT 24-28gw	5.26±0.33 mean±sd 2nd trimester	NR	NR	73.57±12.38 2nd trimester	29.39±4.38 mean±sd 2nd trimester	NR	NR	NR
Cui, 2023	GDM	150	Non-obese single-fetal primiparas aged between 22 and 35 with GDM but without fetal deformity and who did not receive medications that affect insulin and glucose levels	30.42 ± 4.82 mean±sd	4.78 ± 0.78 FBG 24-28gw 9.65 ± 1.32 1h OGTT 24-28gw 8.91 ± 0.91 2h OGTT 24-28gw	NR	NR	NR	NR	23.68 ± 3.11 prepregnancy	NR	NR	150	normoglycemic women	29.63 ± 3.85 mean±sd	3.69 ± 0.38 FBG 24-28gw 6.18 ± 1.61 1h OGTT 24-28gw 5.72 ± 0.612h OGTT 24-28gw	NR	NR	NR	NR	21.49 ± 4.03 prepregnancy	NR	NR	Yes (maternal age and gestational age)
Duo, 2023	GDM	272	Pregnant women (< 12 gw) with the ability to be followed-up regularly, with natural conception, and no medication use before or during pregnancy, except for vitamins but without infectious, autimmune, hematological diseases, AIDS and other diseases before pregnancy. All pregnant women with fasting blood glucose at first visit ≥ 6.1 mmol/L were excluded.	32.0 [29.0, 34.0] med (IQR)	4.7 ± 0.6 mean±sd FBG 6-12gw 5.1 [4.8, 5.3] med (IQR) FBG 24-28gw 9.7 [8.5, 10.5] 1h OGTT 24-28gw 8.2 ± 1.5 mean±sd 2h OGTT 24-28gw	NR	1.8 [1.1, 2.4] 1st trimester	NR	NR	22.9 [21.3, 25.0] med (IQR) prepregnancy	NR	NR	1017	normoglycemic women	30.0 [28.0, 32.0] med (IQR)	4.4 [4.1, 4.8] med (IQR) FBG 6-12gw 4.6 [4.4, 4.8] FBG OGTT 24-28gw 7.2 [6.3, 8.2] 1h OGTT 24-28gw 6.3 [5.6, 6.9] 2h OGTT 24-28gw	NR	1.2 [0.8, 1.6] med (IQR) NR	NR	NR	21.0 [19.5, 22.5] med (IQR) pre-pregnancy	NR	NR	NR
Linares-Pineda, 2023	GDM	16	Pregnant women aged 18–45 years of Caucasian Mediterranean ethnicity	33.8 ± 4.1	9.60 ± 1.22 mean±sd O'Sallivan test 24-28gw	5.3 ± 0.4 24-28gw 5.8 ± 1.6 36-38gw 5.4 ± 0.41 postpartum	1.7 ± 1.4 24-28gw 1st trimester 2.1 ± 3.2 36-38gw pre-labor 0.8 ± 1.3 8 weeks post labor	NR	76.0 ± 13.5 24-28gw 76.5 ± 13.1 36-38gw pre-labor 67.3 ± 11.5 8weeks post-labor	23.8 ± 6.9 prepregnancy	0.49 ± 2.6 pre-labor (36-38gw) - 1st trimster (24-28gw)	NR	16	normoglycemic women	34.2 ± 4.5	8.92 ± 0.90 mean±sd O'Sallivan 24-28gw	5.1 ± 0.3 2nd trimester 5.3 ± 0.3 3rd trimester 5.4 ± 0.3 postpartum	1.5 ± 1.1 1st trimester 1.5 ± 1.4 3rd trimester 1.0 ± 0.7 postpartum	NR	75.4 ± 11.3 mean±sd 1st trimster 78.7 ± 11.9 pre-labor 71.9 ± 12 8weeks post labor	24.6 ± 6.9 pre-gesttaional	3.3 ± 1.4 pre-labor - 24-28gw	NR	NR
Shen, 2024	GDM	12	Pregnant women with GDM	31.920 ± 4.833	4.960 ± 0.121 mean±se FBG 24-32gw 10.120 ± 0.329 1h OGTT 24-32gw 8.643 ± 0.252 2h OGTT 24-32gw	NR	NR	NR	NR	23.020 ± 2.557 pre-gestational	NR	NR	10	normoglycemic women	31.000 ± 2.944	4.724 ± 0.093 FBG 24-32gw 7.070 ± 0.387 1h OGTT 24-32gw 6.391 ± 0.321 2h OGTT 24-32gw	NR	NR	NR	NR	20.820 ± 1.501 pre-gestational	NR	NR	NR
Thilak, 2024	GDM	60	GDM pregnant women aged 20-35	25.45 ± 2.53	9.42 ± 4.06 FBG 24-28gw	4.25 ± 0.50 24-28gw	NR	NR	NR	22.75 ± 2.00 pre-gestational	NR	NR	60	normoglycemic women	25.45±2.53	5.45 ± 0.47 FBG 1st trimester	4.25±0.50 1st trimester	NR	NR	NR	22.75±2.0 pre-gestational	NR	NR	NR
Nahdh Saleem, 2024	GDM	30 + 24	Recently diagnosed GDM Previously diagnosed GDM (ten pregnant women were following a diet control regimen (Group A), seven pregnant women were receiving insulin therapy (Group B), and seven pregnant women were taking metformin (Group C)) in their second and third trimesters, aged 18 to 40 years without chronic diseases or other difficulties during pregnancy, and who were using zinc supplements.	Recently GDM 31 mean Previous GDM 31 mean	NR	NR	NR	NR	NR	NR	NR	NR	22	normoglycemic women	26.5 mean	NR	NR	NR	NR	NR	NR	NR	NR	NR
Ortega-Montiel, 2024	GDM	294 GDM-Sensitivity 158 GDM-Secretion 101 GDM-Mixed 35	Pregnant women who developed GDM	28.7 ± 6.5 27.7 ± 6.5 29.4 ± 6.3 31.1 ± 6.5	GDM Total group 5.2 ± 0.6 FBG 24-28gw 9.4 ± 2.0 1h OGTT 24-28gw 7.7 ± 1.8 2h OGTT 24-28gw GDM-Sensitivity group 5.4 ± 0.3 FBG 24-28gw GDM-Secretion group 4.6 ± 0.3 FBG 24-28gw GDM-Mixed group 5.8 ± 0.5 FBG 24-28gw	NR	NR	NR	NR	Pregestational BMI nutritional status, n (%) Underweight 3 (1.02) Healthy weight 91 (31.1) Overweight 111 (37.9) Obesity 88 (30.0)	NR	NR	1762	normoglycemic women	25.2 ± 6	4.3 ± 0.4 FBG 24-28gw 6.4 ± 1.5 1h OGTT 24-28gw 5.5 ± 1.1 2h OGTT 24-28gw	NR	NR	NR	NR	Pregestational Underweight 88 (5.04) Healthy weight 857 (49.1) Overweight 539 (30.9) Obesity 262 (15.0)	NR	NR	NR
Özer, 2024	GDM	44	GDM pregnant women aged between 18 and 40 years	31.2 ± 6.7	5.52 ± 0.85 FBG 24-28gw	NR	NR	18.3 ± 23.4 14-28gw	NR	23.9 ± 0.5 pregestational	NR	NR	44	normoglycemic women	28.9 ± 4.8	4.29 ± 0.37 FBG 24-28gw	NR	NR	21.5 ± 30.1 24-28gw	NR	23.6 ± 1.0 prepregnancy	NR	NR	Yes (maternal age, BMI, duration of pregnancy)
Ma, 2024	GDM	201	GDM pregnant women without hyperthyroidism, Cushing’s syndrome, and pancreatitis	29.21±3.81	4.82±0.44 FBG 8-12gw 5.26±0.42 FBG 24-28gw 9.35±1.71 1h OGTT 24-28gw 7.94±1.35 2h OGTT 24-28gw	5.06±0.36 24-28gw	2.97±1.50 24-28gw	NR	56.96±9.85 at first anetnatal visit (8-12gw) 65.75±10.02 24-28gw	NR	NR	NR	872	normoglycemic women	27.97±3.65	4.75±0.43 FBG at first anetnatal visit (8-12gw) 4.53±0.29 FBG 24-28gw 7.19±1.67 1h OGTT 6.16±0.96 2h OGTT	4.89±0.30 at 1st trimester	2.11±1.49 24-28gw	NR	56.43±9.49 at first antenatal viist (8-12gw) 63.30±9.71 24-28gw	NR	NR	NR	NR
Ghaneialvar, 2024	GDM	40	Pregnant women for the first time without previous DM	28.6±3.3	7.74±1.25 FBG 24-28gw	NR	NR	NR	NR	NR	NR	NR	40	normoglycemic women	26.3±4.4	4.36±0.78 FBG 24-28gw	NR	NR	NR	NR	NR	NR	NR	NR
Zhao, 2024	GDM	261	Pregnant women aged ≥ 18 years, < 12 weeks of gestation at inclusion, pre-pregnancy weight ≥ 18 and < 28, regular maternity check-ups and delivery at our hospital. Exclusion criteria were: polycystic ovary syndrome (PCOS), disorders of the lungs, autoimmune diseases, haematological diseases, and tumours	31.95 ± 3.79	5.01 ± 0.39 FBG 1st trimester	5.23 ± 0.30 1st trimster	NR	NR	NR	Nutritional status according to BM 1st trimster: <18.5 group: 12 (4.60%) 18.5-24.9 group: 179 (68.58%) 25-29.9 group: 53 (20.31%) ≥30.0 group: 17 (6.51%)	NR	NR	509 1327	normoglycemic women	30.69 ± 3.57	4.85 ± 0.35 FBG 1st trimester	5.01 ± 0.26 1st trimester	NR	NR	NR	Nutritional status according to BMI 1st trimester: <18.5 group: 117 (8.82%) 18.5-24.9 group: 1060 (79.88%) 25-29.9 group: 124 (9.34%) ≥30 group: 26 (1.96%)	NR	NR	NR
Aziz, 2024	GDM	50	GDM pregnant women without autoimmune disease and obstetric diseases affecting serum biomarkers	38.7 ± 4.3	5.64 ± 0.31 FBG 26-28gw 10.54 ± 0.69 1h OGTT 26-28gw 9.07 ± 0.26 2h OGTT 26-28gw	NR	NR	NR	NR	32.3 ± 2.4 2nd trimester	NR	NR	50	normoglycemic women	33 ± 4	4.96 ± 0.13 FBG 26-28gw 6.12 ± 0.43 1h OGTT 26-28gw 6.7 ± 0.16 2h OGTT 26-28gw	NR	NR	NR	NR	27.3 ± 1.1 2nd trimester	NR	NR	Groups were matched by gestational age (around 26–28 weeks) and BMI
Uysal, 2024	GDM	52	GDM pregnancies with normal first-trimester fasting blood sugar levels, ages 18–45, gestational weeks 24/0–28/6 without neurocognitive illnesses or any other disease	29.0 ± 5.9	NR	5.5 ± 0.6 24-28gw	NR	33.0 ± 28.6 24-28gw	79.4 ± 15.2 24-28gw	NR	NR	38.5 ± 1.3	31	normoglycemic women	25.6 ± 5.4	NR	5.1 ± 0.3 24-28gw	NR	37.7 ± 54.9 24-28gw	75.9 ± 14.1 24-28gw	NR	NR	38.6 ± 1.9	The groups were not explicitly matched but compared demographically. Age, gravidity, and parity differed significantly.
Rajeevan, 2024	GDM	29	Pregnant mothers with GDM diagnosed after the first trimester without dyslipidemia or hypothyroidism medication that could alter lipid metabolism. Those unwilling to voluntarily participate, and those unable to fast due to conditions such as epilepsy or migraines were excluded.	31±3.8	4.92±1.09 FBG first antenatal visit (8-12gw) 7.72±1.59 1h OGTT (8-12gw) 6.95±1.48 2h OGTT (8-12gw) 5.62±0.89 FBG (24-28gw) 8.26±3.03 1h OGTT (24-28gw) 7.16±2.78 2h OGTT (24-28gw)	NR	NR	NR	NR	NR	NR	NR	143	normoglycemic women	NR	4.28±1.01 FBG 1st antenatal visit (8-12gw) 7.09±1.88 1h OGTT (8-12gw) 6.04±1.79 2h OGTT (8-12gw) 3.93±0.47 FBG (24-28gw) 6.87±1.46 1h OGTT (24-28gw) 5.29±1.30 2h OGTT (24-28gw)	NR	NR	NR	NR	NR	NR	NR	NR
Niu, 2024	GDM	1225 modeling cohort 519 validation cohort	Pregnant women who developed GDM during pregnancy without history of glucocorticoid application, polycystic ovary syndrome, connective tissue diseases, other chronic diseases and pregnancy complications, recent history of acute infection. Pregnant women with missing medical records were excluded	30.38 ± 4.13	Modeling cohort 5.20 ± 0.49 FBG (24-28gw) 9.30 ± 1.64 1h OGTT (24-28gw) 7.85 ± 1.44 2h OGTT (24-28gw) Validation cohort 5.21 ± 0.52 FBG (24-28gw) 9.40 ± 1.65 1h OGTT (24-28gw) 7.94 ± 1.44 2h OGTT (24-28gw)	Modeling cohort 5.16 ± 0.31 8-12gw Validation cohort 5.14 ± 0.34 8-12gw	NR	NR	Modeling cohort 62.30 ± 10.80 pre-pregnancy 68.42 ± 10.83 2nd trimester Validation cohort 61.20 ± 9.85 pre-pregnancy 67.29 ± 9.79 2nd trimester	Modeling cohort 23.54 ± 3.87 pre-pregnancy Validation cohort 23.33 ± 3.57 pre-pregnancy	Modeling cohort 6.12 ± 3.76 weight gain in the 2nd trimester Validation cohort 6.09 ± 3.84 weight gain in the 2nd trimester	NR	2975 NGDM modeling cohort 1281 NGDM validation cohort	normoglycemic women	Modeling cohort 29.17 ± 4.01 Validation cohort 29.12 ± 4.07	Modeling cohort 4.53 ± 0.33 FBG 24-28gw 7.21 ± 1.22 1h OGTT 24-28gw 6.25 ± 0.98 2h OGTT 24-29gw Validation cohort 4.53 ± 0.33 FBG 24-28gw 7.17 ± 1.25 1h OGTT 24-28gw 6.23 ± 0.98 2h OGTT 24-28gw	Modeling cohort 4.90 ± 0.29 8-12gw Validation cohort 4.90 ± 0.29 8-12gw	NR	NR	Modeling cohort 58.33 ± 8.82 pre-pregnancy 64.30 ± 9.33 2nd trimester Validation cohort 57.83 ± 8.24 pre-pregnancy 63.93 ± 8.74 2nd trimester	Modeling cohort 21.99 ± 3.19 pre-pregnancy Validation cohort 21.82 ± 3.02 pre-pregnancy	Modelig cohort 5.97 ± 4.12 weight gain in the 2nd trimester Validation cohort 6.11 ± 4.03 weight gain in the 2nd trimester	NR	NR
Ma, 2024	GDM	103	Pregnant women with no alcohol history, cancer or thyroid disorders who develped GDM	29.63 ± 4.61	5.31 ± 0.46 FBG 24-28gw 9.31 ± 1.83 1h OGTT 24-28gw 7.74 ± 1.84 2h OGTT 24-28gw	NR	NR	NR	61.58 ± 10.16 pre-pregnancy	Pre-pregnancy BMI <24 group: 64 (62.1%) ≥24.0 group: 39 (37.9%)	NR	NR	225	normoglycemic women	28.89 ± 4.52	4.54 ± 0.32 FBG 24-28gw 7.11 ± 1.16 1h OGTT 24-28gw 6.07 ± 0.89 2h OGTT 24-28gw	NR	NR	NR	58.98 ± 10.02 pre-pregnancy	Pre-pregnancy BMI: <24 group: 167 (74.2%) ≥24.0 group: 58 (25.8%)	NR	NR	NR
Wu, 2024	GDM	35	Pregnant women aged 24–45 years, in their 23-28th weeks of gestation, all of Han Chinese descent. Exclusion: abnormal oral glucose tolerance test results at baseline, use of any medication (excluding Levothyroxine), any acute or chronic inflammatory diseases during pregnancy, and smoking or heavy drinking habits.	32.54 ± 4.92	4.52 (4.28,5.14) FBG 24-28gw med (IQR) 10.52(9.63,11.14) 1h OGTT 24-28gw 8.82(8.1,9.38) 2h OGTT 24-28gw	5.22 ± 0.39 24-28gw	2.43 ± 1.22 24-28gw	11.34 ± 5.07 fasting insulin 24-28gw 87.10 (55.30,111.00) 1h insulin 24-28gw med (IQR) 71.30 (50.50,91.70) 2h insulin 24-28gw med (IQR)	NR	24.17 (23.07,26.85) 24-28gw med (IQR)	11 (7,13.5) kg 24-28gw med (IQR)	NR	70	normoglycemic women	32.27 ± 3.97	4.14 (3.96,4.28) FBG 24-28gw med (IQR) 7.49 (6.59,8.54) 1h OGTT 24-28gw 6.6 (6.04,7.41) 2h OGTT 24-28gw	4.89 ± 0.3 24-28gw	1.43 ± 0.5 24-28gw	7.78 ± 2.54 fasting insulin 24-28gw 54.85 (43.93,78.60) 1h insulin med (IQR) 49.20 (38.58,68.18) 2h insulin med (IQR)	NR	19.89 (18.77,21.91) 24-28gw (IQR)	9 (6.15,10.13) 24-28gw med (IQR)	NR	NR
Huang, 2024
Li, 2024	GDM	1323	Pregnant women aged over 18 years. Excluson criteria: therapeutic induction of labour due to foetal malformation or death, malignancies and incomplete medical records.	30.5 ± 4.6	5.1 ± 0.4 FBG 24-28gw 9.5 ± 1.2 1h OGTT 24-28gw 8.5 ± 1.5 2h OGTT 24-28gw	NR	NR	14.5 ± 9.8 mIU /L 24-28gw	NR	24.53 ± 3.13 pre-pregnancy	NR	NR	1421	normoglycemic women	30.5 ± 4.6	4.4 ± 0.5 FBG 24-28gw 7.0 ± 1.3 1h OGTT 24-28gw 5.3 ± 1.4 2h OGTT 24-28gw	NR	NR	14.5 ± 9.8 24-28gw	NR	24.53 ± 3.13 pre-pregnancy	NR	NR	NR
Ademoglu EN, 2015	GDM	47	The study aimed to evaluate serum chemerin levels in obese women with gestational diabetes mellitus (GDM) compared to obese women with normal glucose tolerance. Chemerin, an adipokine associated with metabolic syndrome and obesity, was studied for its potential role in the pathophysiology of GDM. The researchers hypothesized that elevated chemerin levels are linked to insulin resistance and infla…	30.2 ± 5.1	5.1 ± 0.3 FBG 24-28gw 11.4 ± 1.8 1h OGTT 24-28gw 9.3 ± 1.7 2h OGTT 24-28gw 6.2 ± 1.4 3h OGTT 24-28gw	5.5 ± 0.4 24-28gw	2.1 ± 1.5 fasting at 24–28 weeks of gest	9.1 ± 5.4 µU/mL fasting at 24–28 weeks	NR	31.3 ± 5.2 prepregnancy	9.1 ± 3.4	39.1 ± 1.4	32	normoglycemic women	29.8 ± 6.1	4.3 ± 0.2 FBG 24-28gw 9.1 ± 1.4 1h OGTT 24-28gw 7.6 ± 1.3 2h OGTT 24-28gw 5.4 ± 1.1 3h OGTT 24-28gw	5.1 ± 0.3 2nd trimester	1.6 ± 1.2 fasting at 24–28 weeks of gest	8.3 ± 5.5 µU/mL fasting at 24–28 weeks	NR	30.6 ± 4.3 prepregnancy	9.3 ± 3.5	39.2 ± 1.3	Yes, age, BMI, and gestational age.
Anghebem-Oliveira MI, 2017	GDM	127	This study aimed to evaluate the association between the glucokinase regulatory protein (GCKR) gene polymorphism rs780094 and gestational diabetes mellitus (GDM) in a Euro-Brazilian population. Researchers hypothesized that the GCKR gene polymorphism might serve as a genetic risk factor for GDM, given its role in regulating glucokinase activity and glucose metabolism. The study sought to explore …	31.9 ± 6.4	4.9 (4.5–5.3) FBG 24-28gw 8.9 (8.3–9.8) 2h OGTT 24-28gw	5.6 (5.3–5.9) 24-28gw	NR	NR	NR	32.7 ± 6.3 2nd trimester	NR	NR	125	normoglycemic women	30.6 ± 4.7	4.7 (4.4–4.9) FBG 24-28gw 5.8 (5.2–6.2) 2h OGTT 24-28gw	NR	NR	NR	NR	26.9 ± 5.0 2nd trimester	NR	NR	Yes, age
Boghossian NS, 2017	GDM	93	The study aimed to investigate the relationship between maternal serum lipid biomarkers and neonatal anthropometric outcomes in pregnancies with and without complications. The focus was on how lipids such as triglycerides, total cholesterol, HDL, and LDL influence fetal growth, including birth weight, length, head circumference, and ponderal index. The research examined these biomarkers across th…	23.8 ± 6.1	NR	NR	NR	NR	NR	29.9 ± 6.5 prepregnancy	NR	38.6 ± 1.7	136	normoglycemic women	20.4 ± 3.7	<5.3 FBG 22-32gw <10.0 1h OGTT 22-32gw <8.6 2h OGTT 22-32gw	NR	NR	NR	NR	25.5 ± 5.6 prepregnancy	NR	39.3 ± 1.5	No
Dudzik D, 2014	GDM	20	The study aimed to identify the metabolic fingerprint of gestational diabetes mellitus (GDM) using advanced metabolomic techniques. By analyzing plasma and urine samples from pregnant women, researchers sought to identify specific biomarkers that could discriminate between GDM and normal glucose tolerance (NGT) during pregnancy. The study focused on lipid and amino acid metabolites to understand …	28.1 ± 4.7	5.10 ± 0.79 FBG 22-28gw 8.99 ± 1.87 1h OGTT 22-28gw 8.97 ± 1.02 2h OGTT 22-28gw	5.23 ± 0.39 2nd trimester	2.98 ± 1.44 fasting at 22–28 weeks	11.31 mIU/L fasting at 22–28 weeks	NR	24.6 ± 5.1 prepregnancy 27.4 ± 5.5 2nd trimester	NR	NR	20	normoglycemic women	28.5 ± 2.7	4.41 ± 0.29 FBG 22-28gw 6.64 ± 0.91 1h OGTT 22-28gw 5.76 ± 0.91 2h OGTT 22-28gw	4.78 ± 0.31 2nd trimester	2.43 ± 0.78 fasting at 22–28 weeks	10.63 mIU/L fasting at 22–28 weeks	NR	22.0 ± 2.7 prepregnancy 23.8 ± 2.5 2nd trimester	NR	NR	Yes, by age and gestational age
Dudzik D, 2017	GDM	24	The study aimed to identify metabolic biomarkers associated with gestational diabetes mellitus (GDM) and to explore their potential as prognostic tools for predicting the risk of developing type 2 diabetes mellitus (T2DM) postpartum. Using GC-MS-based metabolomics, the research focused on metabolic profiling during the second and third trimesters of pregnancy and up to three months postpartum. Sp…	28.3 ± 4.2	5.09 ± 0.77 FBG 22-28gw 8.95 ± 1.98 1h OGTT 22-28gw 9.18 ± 1.0 2h OGTT 22-28gw	5.2 ± 0.4 2nd trimester	2.73 ± 1.49 fasting at 22–28 weeks	12.7 ± 4.9 mIU/L fasting at 22–28 weeks	NR	24.8 ± 5.6 prepregnancy 27.7 ± 6.0 2nd trimester	NR	NR	24	normoglycemic women	29.2 ± 2.3	4.52 ± 0.29 FBG 22-28gw 7.31 ± 1.53 1h OGTT 22-28gw 6.37 ± 1.19 2h OGTT 22-28gw	4.91 ± 0.33 2nd trimester	2.52 ± 1.17 fasting at 22–28 weeks	13.4 ± 4.9mIU/L fasting at 22–28 weeks	NR	22.4 ± 2.5 prepregnancy 25.4 ± 2.88 2nd trimester	NR	NR	Yes, by age and gestational age
Yorulmaz Ertuğ E, 2016	GDM	29	The study aimed to evaluate the lipid profile and inflammatory status in women with gestational diabetes mellitus (GDM) compared to those with abnormal glucose challenge test (GCT) but normal glucose tolerance (NGT) and healthy controls. Researchers assessed the role of high-sensitive C-reactive protein (hsCRP) and tumor necrosis factor-alpha (TNF-α) as inflammatory markers and their association …	32 ± 4	5.28 ± 1.5 FBG 24-28gw 11.2 ± 1.5 1h OGTT 24-28gw 10.2 ± 2.1 2h OGTT 24-28gw	5.4 ± 0.4 24-28gw	2.52 (1.43–3.37) fasting at 24–28 weeks	11.8 (7.8–13.6) fasting at 24–28 weeks	NR	27.6 (25.5–29.9) prepregnancy	NR	NR	20	normoglycemic women	27 ± 5	4.44 ± 1.0 FBG 24-28gw 6.1 ± 1.0 1h OGTT 24-28gw 5.1 ± 0.9 2h OGTT 24-28gw	4.6 ± 0.4 2nd trimester	1.26 (0.90–1.75) fasting at 24–28 weeks	6.8 (4.3–8.8) fasting at 24–28 weeks	NR	26.0 (23.5–28.0) prepregnancy	NR	NR	No
Ethier-Chiasson M, 2008	GDM	9	The study aimed to investigate the modulation of placental protein expression of the lectin-like oxidized low-density lipoprotein (LDL) receptor-1 (OLR1) in human term placentas. Specifically, it explored the relationship between maternal lipid profiles, pre-pregnancy body mass index (BMI), and gestational diabetes mellitus (GDM) on placental OLR1 expression. The researchers evaluated whether OLR…	32.5 ± 3.6	NR	NR	NR	NR	NR	23.2 ± 0.7 prepregnancy	13.5 ± 1.0	NR	15	normoglycemic women	30.9 ± 1.6	NR	NR	NR	NR	NR	27.8 ± 1.9 prepregnancy	11.8 ± 1.6	NR	Yes, by age, BMI, and weight gain
Gao Q, 2016	GDM	101	The study aimed to assess the activity and distribution of plasma platelet-activating factor acetylhydrolase (PAF-AH) in women with gestational diabetes mellitus (GDM) and their neonates. It investigated the association of PAF-AH activity with metabolic components, including glucose and lipid profiles, and its potential role in chronic inflammation and oxidative stress. The study hypothesized tha…	31.69 ± 4.04	4.88 ± 1.24 FBG 24-28gw	NR	3.46 ± 2.01 at delivery	15.67 ± 12.09 mIU/L at delivery	NR	22.30 ± 3.08 prepregnancy 27.36 ± 3.10 3rd trimester	16.87 ± 14.14	39.06 ± 1.10	98	normoglycemic women	30.24 ± 4.01	4.38 ± 0.86 FBG 24-28gw <10.0 1h OGTT 24-28gw <8.5 2h OGTT 24-28gw	NR	2.09 ± 1.21 at delivery	10.54 ± 5.36 mIU/L at delivery	NR	20.86 ± 2.47 prepregnancy 26.36 ± 2.76 at delivery	20.76 ± 18.10	39.02 ± 0.75	NR
Guimarães LO,2014	GDM	150	The study aimed to investigate the activity of butyrylcholinesterase (BChE) in pregnant women with gestational diabetes mellitus (GDM), healthy pregnant women, and non-pregnant women. It explored how BChE activity was influenced by GDM, body mass index (BMI), triglycerides, and genetic variants of the BCHE gene (-116A and 1615A). The study hypothesized that GDM reduces BChE activity, potentially …	31.8 ± 6.1	5.23 ± 1.24 FBG 24-28gw	NR	NR	NR	NR	33.4 ± 6.1 prepregnancy	NR	NR	295	normoglycemic women	25.0 ± 6.3	4.57 ± 0.67 FBG 24-28gw < 10.0 1h OGTT 24-28gw < 7.8 2h OGTT 24-28gw	NR	NR	NR	NR	25.1 ± 4.6 prepregnancy	NR	NR	Yes, gestational age
Inegol Gumus I, 2013	GDM	34	The study aimed to investigate the levels of thrombin-activatable fibrinolysis inhibitor (TAFI) antigen in pregnant women with gestational diabetes mellitus (GDM) compared to normoglycemic pregnant women. TAFI is a procarboxypeptidase that inhibits fibrinolysis and is linked to thrombotic tendencies. The study explored the role of elevated TAFI levels in contributing to hypercoagulability in GDM,…	30.6 ± 6.7	5.66 ± 1.83 FBG 24-28gw	NR	NR	NR	NR	27.6 ± 3.9 prepregnancy	NR	NR	50	normoglycemic women	29.9 ± 6.6	4.68 ± 0.40 FBG 24-28gw <10.0 1h OGTT 24-28gw <8.6 2h OGTT 24-28gw	NR	NR	NR	NR	24.1 ± 3.6 prepregnancy	NR	NR	Yes, gestational age
Heiskanen N, 2010	GDM	51	The study aimed to evaluate the influence of gestational diabetes mellitus (GDM) on hemodynamics and cardiovascular autonomic regulation during the third trimester of pregnancy and three months postpartum. It investigated whether GDM impacts cardiovascular variability, heart rate, blood pressure, and autonomic regulation. Researchers hypothesized that GDM, as a prediabetic state, could lead to ea…	31 ± 1	5.0 ± 0.8 FBG 33.5gw	NR	3.0 ± 2.0 fasting at approximately 33.5 weeks	12.8 ± 7.1 mU/L fasting at approximately 33.5 weeks	86 ± 2 pregnancy 79 ± 2 postpartum	NR	NR	40 ± 0.2	28	normoglycemic women	32 ± 1	4.4 ± 0.4 FBG 34gw	NR	1.6 ± 0.9 3rd trimester	8.2 ± 4.0 mU/L fasting at approximately 35.1 weeks	75 ± 2 pregnancy 65 ± 2 postpartum	NR	NR	40.1 ± 0.1	No
Hollingsworth DR, 1982	GDM	5	The study aimed to examine pregnancy-associated hypertriglyceridemia in women with insulin-dependent diabetes mellitus (IDDM), non-insulin-dependent diabetes mellitus (NIDDM), and gestational diabetes mellitus (GDM). It explored differences in lipid metabolism between diabetic and non-diabetic pregnant women during the second and third trimesters of pregnancy and postpartum. The research focused …	32 ± 2.5	NR	NR	NR	NR	NR	34 ± 2.9 prepregnancy	NR	41 ± 0.2	21	normoglycemic women	23 ± 1.2	NR	NR	NR	NR	NR	21 ± 0.5 prepregnancy	NR	NR	No
Hou W, 2016	GDM	268	The study aimed to assess whether elevated total bile acid (TBA) levels in the first trimester of pregnancy are associated with an increased risk of gestational diabetes mellitus (GDM). Researchers hypothesized that higher TBA levels, even within the normal range, could serve as an early biomarker for GDM. The study found that women who later developed GDM had significantly higher first-trimester…	30.8 ± 3.8	5.0 ± 0.5 FBG 24-28gw 9.8 ± 1.6 1h OGTT 24-28gw 8.2 ± 1.6 2h OGTT 24-28gw	5.1 ± 0.7 1st trimester	2.5 ± 1.4 at 24 to 28 weeks gest	11.1 ± 5.8 at 24 to 28 weeks gest	NR	23.1 ± 3.5 prepregnancy	NR	39.0 ± 1.3	474	normoglycemic women	29.8 ± 3.8	4.5 ± 0.3 FBG 24-28gw 7.9 ± 1.2 1h OGTT 24-28gw 6.3 ± 1.2 2h OGTT 24-28gw	4.9 ± 0.3 1st trimester	1.7 ± 0.9 at 24 to 28 weeks gest	8.5 ± 4.2 at 24 to 28 weeks gest	NR	22.5 ± 3.3 prepregnancy	NR	38.9 ± 1.3	No
Houde AA, 2013	GDM	26	The study aimed to investigate how maternal metabolic status, specifically glucose tolerance and lipid profiles during pregnancy, affects DNA methylation of the ABCA1 gene in the placenta and cord blood. Researchers hypothesized that epigenetic modifications in these regions could influence maternal-to-fetal cholesterol transfer and long-term susceptibility to metabolic disorders in offspring. Re…	29.1 ± 4.0	4.43 ± 0.50 FBG 11-14gw 8.43 ± 0.61 2h OGTT 24-28gw	NR	1.15 ± 0.75 at 24 to 28 weeks gest	NR	NR	25.6 ± 3.7 prepregnancy	NR	39.1 ± 1.5	74	normoglycemic women	28.8 ± 3.9	4.46 ± 0.32 FBG 11-14gw 6.16 ± 0.90 2h OGTT 24-28gw	NR	1.16 ± 0.92 at 24 to 28 weeks gest	NR	NR	25.4 ± 5.4 prepregnancy	NR	39.3 ± 1.2	No
Hsu HW, 1997	GDM	8	The study aimed to evaluate substrate utilization, including protein, carbohydrate, and fat metabolism, in insulin-treated women with gestational diabetes mellitus (GDM) compared to healthy controls. Using room respiration calorimetry and stable isotope techniques, it investigated whether insulin treatment normalizes metabolic alterations associated with GDM. The research explored differences in …	28 ± 5	4.65 ± 0.66 FBG3 2-36 gw	5.2 ± 0.7 3rd trimester	NR	16.4 ± 7.9µIU/mL at 32–36 weeks gest	89.7 ± 10.9 3rd trimester	31.7 ± 3.4 prepregnancy	NR	NR	8	normoglycemic women	23 ± 2	4.34 ± 0.22 FBG 3rd trimester	5.1 ± 0.5 3rd trimester	NR	11.5 ± 4.2 µIU/mL at 32–36 weeks gest	70.6 ± 10.8 3rd trimester	24.0 ± 2.2 prepregnancy	NR	39.4 ± 1.8	Yes, gestational age
Huang Y, 2018	GDM	88	The study aimed to investigate whether Angiopoietin-like protein 8 (ANGPTL8) levels in early pregnancy could serve as a biomarker to predict gestational diabetes mellitus (GDM). Researchers hypothesized that ANGPTL8, an essential regulator of glucose and lipid metabolism, could complement conventional risk factors in improving GDM prediction. ANGPTL8 levels were measured at 12–16 weeks of gestati…	29.7 ± 3.9	4.75 ± 0.51 FBG 24-28gw 9.18 ± 1.91 1h OGTT 24-28gw 7.91 ± 1.68 2h OGTT 24-28gw	NR	NR	NR	NR	22.6 ± 3.4 prepregnancy 25.3 ± 3.5 2nd trimester	NR	NR	386	normoglycemic women	28.1 ± 3.7	4.54 ± 0.35 FBG 24-28gw 7.00 ± 1.36 1h OGTT 24-28gw 6.28 ± 0.96 2h OGTT 24-28gw	NR	NR	NR	NR	21.4 ± 2.9 prepregnancy 24.1 ± 2.8 2nd trimester	NR	NR	No
Huo Y, 2015	GDM	30	The study aimed to investigate maternal serum and placental levels of vaspin, a visceral adipose tissue-specific serpin, in women with gestational diabetes mellitus (GDM) and compare them to normal glucose tolerance (NGT) controls. It focused on the relationship between vaspin levels, insulin resistance (IR), lipid parameters, and neonatal outcomes. The research hypothesized that vaspin may play …	29.23 ± 2.80	4.61 ± 0.58 FBG 3rd trimester	5.88 ± 0.38 3rd trimester	2.38 ± 1.48 term	12.68 ± 4.74µIU/mL 3rd trimester	NR	30.20 ± 4.54 NR	NR	39.21 ± 0.75	27	normoglycemic women	27.85 ± 2.41	4.23 ± 0.51 FBG 3rd trimester	5.48 ± 0.38 3rd trimester	2.24 ± 1.08 term	11.63 ± 4.91 µIU/mL term	NR	NR 29.04 ± 3.83	NR	39.46 ± 0.48	Yes, age
Keskin FE, 2015	GDM	44	The study aimed to evaluate the association between cognitive functions and metabolic status in women with gestational diabetes mellitus (GDM). Using cognitive assessment tools such as the Montreal Cognitive Assessment (MOCA) and Symbol Digit Modalities Test (SDMT), the research sought to determine whether cognitive impairment begins at an early stage of diabetes. The study also assessed the rela…	31.4 ± 3.8	5.5 ± 1.3 FBG 31-34gw	5.1 ± 0.7 3rd trimester	2.1 ± 2.9 31–34 weeks of gestation	11.4 ± 7.1µU/mL 31–34 weeks of gestation	NR	27.6 ± 5.8 3rd trimester	NR	39.0 ± 1.0	45	normoglycemic women	30.6 ± 4.6	4.2 ± 0.5 FBG 3rd trimester	5.1 ± 0.3 3rd trimester	2.5 ± 1.5 31–34 weeks of gestation	13.3 ± 7.5 µU/mL 31–34 weeks of gestation	NR	25.1 ± 4.3 3rd trimester	NR	39.1 ± 1.2	Yes, age, education, and gestational age
Knopp RH, 1980	GDM	22	The study aimed to examine plasma lipoprotein lipid abnormalities in diabetic pregnancies, including gestational diabetes mellitus (GDM) and overt diabetes, compared to normoglycemic pregnancies. Researchers focused on the associations between hyperglycemia and changes in lipoprotein triglycerides and HDL cholesterol throughout gestation. The study highlighted the potential value of lipid measure…	30 ± 5	NR	NR	NR	NR	NR	NR	NR	NR	38	normoglycemic women	26 ± 6	NR	NR	NR	NR	NR	NR	NR	NR	Yes, gestational age
Knopp RH, 1992	GDM	95	The study aimed to evaluate the predictive value of plasma triglycerides (TG) and other metabolic markers for infant birth weight and glucose intolerance in gestational diabetes mellitus (GDM). The research sought to understand how metabolic abnormalities in GDM influence neonatal outcomes, including macrosomia. The study also compared the efficacy of screening tools such as glucose, glycosylated…	31 ± 5	5.27 ± 0.61 FBG 24-32gw 10.93 ± 1.28 1h OGTT 24-32gw 9.43 ± 1.28 1h OGTT 24-32gw	5.2 ± 0.3 24-28gw	NR	NR	NR	23.8 ± 4.6 prepregnancy	NR	39.4 ± 1.5	521	normoglycemic women	28 ± 5	NR	4.7 ± 0.6 2nd trimester	NR	NR	NR	22.5 ± 3.6 prepregnancy	NR	39.8 ± 1.5	Yes, gestational age
Liang Z, 2015	GDM	38	The study aimed to investigate the role of visfatin, an adipocytokine with insulin-like effects, in the pathogenesis of gestational diabetes mellitus (GDM). It sought to understand correlations between serum visfatin levels and glucose and lipid metabolism in pregnant women with and without GDM. Researchers hypothesized that elevated visfatin levels in GDM might be compensatory mechanisms for ins…	28 ± 4.1	5.4 ± 0.5 FBG 24-28gw	6.1 ± 1.9 24-28gw	3.1 ± 1.0 at 24-28 weeks of gest	19.1 ± 4.3 mIU/L at 24-28 weeks of gest	NR	23.2 ± 3.6 pregnancy 32.1 ± 2.1 at term	20.3 ± 4.3	38.4 ± 2.1	35	normoglycemic women	29 ± 3.2	4.4 ± 0.6 FBG 24-28gw	5.2 ± 0.9 2nd trimester	2.6 ± 0.7 at 24-28 weeks of gest	12.1 ± 3.3mIU/L at 24-28 weeks of gest	NR	22.9 ± 3.2 prepregnancy 32.1 ± 2.1 at delivery	15.6 ± 2.9	38.2 ± 3.2	Yes, age and BMI
Liao Y, 2018	GDM	16	The study aimed to investigate the differences in protein profiles of maternal peripheral plasma and umbilical venous plasma in pregnancies affected by gestational diabetes mellitus (GDM) compared to normal pregnancies. Using proteomic analysis, the research sought to uncover potential mechanisms underlying the increased health risks for offspring of mothers with GDM. The study identified differe…	33.6 ± 3.6	5.25 ± 0.50 FBG 24-32gw 11.17 ± 1.14 1h OGTT 24-32gw 8.71 ± 1.33 2h OGTT 24-32gw	5.51 ± 0.70 24-28gw	NR	NR	NR	21.8 ± 3.2 prepregnancy 26.7 ± 2.8 3rd trimester	NR	39.3 ± 0.9	16	normoglycemic women	32.7 ± 3.6	4.51 ± 0.37 FBG 24-32gw 9.29 ± 1.51 1h OGTT 24-32gw 7.38 ± 1.28 2h OGTT 24-32gw	5.30 ± 0.44 2nd trimester	NR	NR	NR	22.0 ± 3.2 prepregnancy 27.5 ± 3.1 3rd trimester	NR	38.8 ± 1.0	Yes, BMI, gestational age, and birth weight
Liu B, 2016	GDM	276	The study aimed to explore the relationship between fasting plasma glucose (FPG) and lipid concentrations during early pregnancy and their potential effects on fetal growth. The research focused on whether FPG and triglyceride levels could predict neonatal outcomes, including birth weight, head circumference, and shoulder circumference. The findings revealed that FPG at the first prenatal visit, …	31.85 ± 4.24	4.46 ± 0.51 FBG 10-24 gw 4.61 ± 0.53 FBG OGTT 24-32 gw	4.82 ± 0.31 24-28gw	NR	NR	NR	21.20 ± 3.00 prepregnancy 22.60 ± 3.26 2nd trimester 25.76 ± 3.16 3rd trimester	NR	38.8 ± 1.7	1270	normoglycemic women	29.42 ± 3.82	4.27 ± 0.38 FBG 10-24gw 4.27 ± 0.31 FBG OGTT 24-32gw	4.82 ± 0.31 2nd trimester	NR	NR	NR	20.47 ± 2.60 prepregnancy 21.63 ± 2.80 2nd trimester 26.04 ± 2.87	NR	39.1 ± 1.7	NR
Liu B, 2016	GDM	28	The study investigated maternal and umbilical cord serum dipeptidyl peptidase IV (DPP4) levels in pregnant women with and without gestational diabetes mellitus (GDM). The aim was to assess whether there was a correlation between maternal and cord serum DPP4 concentrations and neonatal anthropometry or metabolic factors. The researchers hypothesized that maternal DPP4 might influence fetal outcome…	31.79 ± 3.93	4.8 ± 0.51 FBG 10-24gw 9.43 ± 1.8 1h OGTT 24-32gw 9.05 ± 1.41 2h OGTT 24-32gw	NR	NR	NR	NR	22.83 ± 3.79 prepregnancy 27.25 ± 3.22 3rd trimester	NR	39.1 ± 0.7	25	normoglycemic women	30.4 ± 5.34	4.27 ± 0.31 FBG 10-24gw 7.0 ± 1.39 1h OGTT 24-32gw 6.55 ± 0.95 2h OGTT 24-32gw	NR	NR	NR	NR	19.71 ± 2.25 prepregnancy 25.07 ± 3.1 3rd trimester	NR	38.7 ± 0.6	Yes, BMI, gestational age, and neonatal characteristics.
Maitland RA, 2014	GDM	29	The study aimed to predict the development of gestational diabetes mellitus (GDM) in obese pregnant women by analyzing routine clinical measures and biomarkers associated with insulin resistance during early pregnancy. The researchers hypothesized that combining clinical variables with adiponectin measurements could improve GDM prediction. Findings indicated that adiponectin was a significant ind…	34 (Median)	5.31 FBG 27-28gw 9.43 1h OGTT 27-28gw 9.05 2h OGTT 27-28gw	NR	NR	NR	NR	35.27 ± 3.60 2nd trimester	NR	NR	77	normoglycemic women	31 (Median)	5.42 FBG 27-28gw 7.0 1h OGTT 27-28gw 6.55 2h OGTT 27-28gw	NR	NR	NR	NR	36.11 ± 4.95 2nd trimester	NR	NR	Yes, age, BMI
Maple-Brown, 2012	GDM	198	The study aimed to assess the metabolic determinants of serum leptin concentrations in pregnant women across the full spectrum of glucose tolerance, including gestational diabetes mellitus (GDM), gestational impaired glucose tolerance (GIGT), and normal glucose tolerance (NGT). The researchers explored whether glucose intolerance in pregnancy influenced leptin levels and examined the role of pre-…	34.6 ± 4.5	4.8 ± 0.5 FBG 29-30gw	NR	NR	NR	NR	24.6 (22.1–28.9) prepregnancy	10.1 ± 5.3	NR	477	normoglycemic women	34.0 ± 4.2	4.4 ± 0.4 FBG 3rd trimester	NR	NR	NR	NR	23.2 (21.1–26.5) prepregnancy	11.1 ± 5.4	NR	Yes, age, BMI
Marseille-Tremblay C, 2018	GDM	7	The study aimed to evaluate the effects of maternal hypercholesterolemia and gestational diabetes mellitus (GDM) on lipid metabolism in the human term placenta. Researchers focused on understanding the expression of key proteins involved in cholesterol metabolism and de novo lipid synthesis, such as HMG-CoA reductase (HMGR), fatty acid synthase (FAS), and sterol regulatory element-binding protein…	31.3 ± 3.9	NR	NR	NR	NR	NR	28.0 ± 4.1 prepregnancy	19.0 ± 11.7	39.0 ± 1.2	7	normoglycemic women	29.6 ± 4.9	NR	NR	NR	NR	NR	22.5 ± 1.6 prepregnancy	15.8 ± 1.7	38.9 ± 1.5	Yes, cholesterol concentration, BMI, and weight gain
Metzger BE, 1980	GDM	6	The study aimed to assess the effects of gestational diabetes mellitus (GDM) on maternal metabolism, focusing on plasma glucose, lipids, and amino acids during late pregnancy. It explored the differences in metabolism between women with normal glucose tolerance (NM) and those with varying severities of GDM, categorized by fasting plasma glucose levels (<105 mg/dL and ≥105 mg/dL). The goal was to …	27.7 ± 2.4	7.2 ± 0.3 FBG 30-39gw	NR	NR	NR	120 ± 4.4 (% of Ideal) prepregnancy	NR	NR	NR	8	normoglycemic women	23.4 ± 1.7	4.3 ± 0.1 FBG 3rd trimester	NR	NR	NR	89 ± 4.6 (% of Ideal) prepregnancy	NR	NR	NR	NR
Miettinen HE, 2014	GDM	22	The aim of the study was to explore cholesterol metabolism in pregnancies affected by obesity and gestational diabetes mellitus (GDM). Specifically, it investigated serum cholesterol synthesis and absorption markers and their association with neonatal birth weight. The study hypothesized that GDM might alter cholesterol metabolism, which could affect fetal growth. Researchers examined the potenti…	32.2 ± 0.8	5.24 ± 0.09 FBG 1st trimester 10.5 ± 0.2 1h OGTT 22-29gw 8.7 ± 0.1 2h OGTT 22-29gw	5.8 ± 0.3 2nd trimester	3.7 ± 0.5 at 34–36 weeks of gest	15.1 ± 1.7 mIU/L at 34–36 weeks of gest	101.8 ± 3.3 prepregnancy	36.9 ± 1.0 prepregnancy	NR	39.7 ± 0.27	30	normoglycemic women	32.1 ± 1.0	4.75 ± 0.05 FBG 10-14gw 8.9 ± 0.2 1h OGTT 22-29gw 6.9 ± 0.1 2h OGTT 22-29gw	5.4 ± 0.2 2nd trimester	3.4 ± 0.4 at 34–36 weeks of gest	14.7 ± 1.3 mIU/L at 34–36 weeks of gest	91.7 ± 1.6 prepregnancy	33.3 ± 0.5 prepregnancy	NR	40.3 ± 0.24	Yes, age and BMI
Miettine HE, 2018	GDM	15	The study investigated whether gestational diabetes mellitus (GDM) affects newborn cholesterol metabolism, focusing on squalene and non-cholesterol sterols in cord blood. Researchers aimed to determine correlations between maternal and fetal sterol ratios, potentially reflecting maternal-fetal cholesterol transport. The study found no significant differences in cord blood sterol concentrations be…	31.1 ± 0.9	5.11 ± 0.13 FBG 22-29gw	NR	NR	NR	NR	39.2 ± 1.2 prepregnancy	NR	39.8 ± 0.33	13	normoglycemic women	29.9 ± 1.9	4.59 ± 0.08 FBG 22-29gw	NR	NR	NR	NR	35.5 ± 0.8 prepregnancy	NR	40.5 ± 0.32	NR
Morimitsu LK, 2007	GDM	23	This study aimed to evaluate the association of fibrinolytic dysfunction, as represented by plasminogen activator inhibitor-1 (PAI-1), with components of insulin resistance and the early development of type 2 diabetes mellitus (T2DM) in Latino women with prior gestational diabetes mellitus (GDM). The study focused on analyzing PAI-1 levels during pregnancy and postpartum and their correlation wit…	32 ± 7	6.83 ± 2.66 FBG 28-34gw 10.19 ± 2.81 2h OGTT 28-32gw	4.8 ± 0.8 3rd trimester	NR	NR	NR	28.8 ± 5.8 prepregnancy 32.5 ± 5.4 3rd trimester	NR	NR	11	normoglycemic women	27 ± 7	4.34 ± 0.47 FBG 28-32gw 6.07 ± 1.28 2h OGTT 28-32gw	4.2 ± 0.5 3rd trimester	NR	NR	NR	23.2 ± 2.4 prepregnancy 27.6 ± 2.3	NR	NR	No
Mrizak I, 2013	GDM	28	The study aimed to assess whether non-obese women with gestational diabetes mellitus (GDM) have impaired endothelial function, specifically looking at endothelium-dependent vasodilatation. The researchers sought to isolate the effect of GDM on inflammatory status and its relationship to endothelial dysfunction, without the confounding factor of obesity. By focusing on non-obese women, the study i…	31.7 ± 5.5	5.42 ± 1.64 FBG 28-41gw	6.7 ± 1.21 3rd trimester	2.38 ± 1.39 during the 28th–41st weeks of gestation	13.19 ± 10.05 μUI/mL during the 28th–41st weeks of gestation	76.0 ± 2.3 3rd trimester	28.5 ± 1.8 prepregnancy	NR	NR	24	normoglycemic women	28.3 ± 4.24	5.03 ± 0.46 FBG 28-41gw	5.27 ± 0.5 3rd trimester	1.53 ± 0.51 during the 28th–41st weeks of gestation	10.59 ± 11.1 μUI/mL during the 28th–41st weeks of gestation	76.1 ± 3.23 2nd trimester	29.7 ± 2.23 prepregnancy	NR	NR	Yes, age, BMI, and gestational age.
Mrizak I, 2014	GDM	30	The study aimed to investigate the role of inflammatory markers in the placenta of women with gestational diabetes mellitus (GDM) and their relationship to fetal macrosomia. Specifically, the researchers assessed the mRNA expression of pro-inflammatory and anti-inflammatory factors, such as IL-6, TLR-4, and leptin, in the placental tissues. The goal was to understand the physiological mechanisms …	30.5 ± 7.2	6.80 ± 0.66 FBG 39gw	6.9 ± 0.45 3rd trimester	NR	10.55 ± 4.80 μUI/mL during the 39 ± 1.5 weeks of gestation	NR	24.9 ± 2.9 3rd trimester	NR	39 ± 1.5	30	normoglycemic women	29.8 ± 6.9	4.57 ± 0.77 FBG 3rd trimester	4.0 ± 0.50 3rd trimester	NR	4.99 ± 1.20 μUI/mL during the 39 ± 1.5 weeks of gestation	NR	23.15 ± 2.3 3rd trimester	NR	39 ± 1.5	Yes, by age
Pazhohan A, 2017	GDM	176	The study aimed to investigate the association between first-trimester maternal lipid profiles, fasting plasma glucose (FPG), and the triglyceride-glucose (TyG) index with the risk of developing gestational diabetes mellitus (GDM) and delivering large-for-gestational-age (LGA) infants. Researchers hypothesized that early-pregnancy lipid and glucose levels could serve as predictors for these outco…	27.47 ± 3.54	5.06 ± 0.49 FBG 1st trimester 10.0 ± 1.8 1h OGTT24-28gw 8.9 ± 1.5 2h OGTT 24-28gw	NR	NR	NR	NR	26.84 ± 3.87 1st trimester	NR	38.4 ± 2.0	778	normoglycemic women	24.23 ± 3.21	4.61 ± 0.39 FBG 10gw 8.1 ± 1.2 1h OGTT 24-28gw 6.8 ± 1.1 2h OGTT 24-28gw	NR	NR	NR	NR	24.28 ± 3.04 1st trimester	NR	39.1 ± 1.9	Yes, age and BMI
Ren Z, 2020	GDM	51	This study aimed to investigate the correlation and predictive value of three biochemical parameters—serum pregnancy-associated plasma protein A (PAPP-A), triglycerides (TG), and 25-hydroxyvitamin D [25-(OH)D]—in the development of gestational diabetes mellitus (GDM). The study sought to determine whether these factors measured in early pregnancy could predict GDM occurrence and provide a foundat…	28.54 ± 6.14	5.64 ± 0.42 FBG 1st trimester 10.23 ± 1.43 1h OGTT 24-28gw 9.73 ± 1.24 2h OGTT 24-28gw	7.24 ± 1.35 24-28gw	NR	NR	NR	23.24 ± 2.58 1st trimester	NR	39 ± 1.8	48	normoglycemic women	28.21 ± 6.31	4.37 ± 0.39 FBG 8-12gw 7.34 ± 0.85 1h OGTT 24-28gw 6.82 ± 0.92 2h OGTT 24-28gw	6.02 ± 1.02 2nd trimester	NR	NR	NR	NR	NR	39 ± 1.8	Yes, age and BMI
Rojas I, 2002	GDM	38	This study aimed to investigate the presence of polymorphisms in the islet amyloid polypeptide (IAPP) gene and their association with lipid profiles and glucose metabolism in a Spanish population with type 2 diabetes mellitus (T2DM) and gestational diabetes mellitus (GDM). The researchers analyzed genetic variants in the IAPP gene to determine their potential role in the pathogenesis of T2DM and …	31.7 ± 4.6	4.76 ± 0.86 FBG 22-29gw	NR	NR	NR	NR	26.6 ± 4.9 prepregnancy	NR	NR	38	normoglycemic women	30.9 ± 4.5	4.30 ± 0.45 FBG 22-29gw	NR	NR	NR	NR	24.7 ± 4.5 prepregnancy	NR	NR	Yes, age and BMI
Ruchat SM, 2013	GDM	30	This study aimed to investigate the epigenetic effects of gestational diabetes mellitus (GDM) on genes predominantly involved in metabolic diseases. Using a genome-wide approach, researchers assessed DNA methylation levels in placenta and cord blood from newborns exposed to GDM compared to those with normal glucose tolerance (NGT). The study explored the association between differential DNA methy…	29.0 ± 3.8	4.42 ± 0.48 FBG 1st trimester 8.42 ± 0.59 2h OGTT 24-28gw	NR	NR	6.75 ± 3.95 mUI/mL at 12–14 weeks of gestation	NR	25.6 ± 4.1 1st trimester	NR	39.2 ± 1.5	14	normoglycemic women	28.6 ± 2.5	4.41 ± 0.33 FBG 12-14gw 6.01 ± 1.01 2h OGTT 24-28gw	NR	NR	6.48 ± 3.09 mUI/mL at 12–14 weeks of gestation	NR	24.6 ± 3.1 1st trimester	NR	39.1 ± 1.2	No
Sreckovic I, 2014	GDM	9	The study aimed to investigate the effects of gestational diabetes mellitus (GDM) on maternal and neonatal high-density lipoprotein (HDL) composition and functionality. Researchers hypothesized that GDM alters the HDL proteome, leading to impaired antioxidative properties and cholesterol efflux capacity. The study examined both maternal and neonatal HDL particles to assess changes in their lipid …	28 ± 6	NR	6.0 ± 0.6 3rd trimester	NR	NR	NR	23 ± 2 prepregnancy 29 ± 3 3rd trimester	NR	NR	11	normoglycemic women	28 ± 3	NR	NR	NR	NR	NR	21 ± 3 prepregnancy 27 ± 5 3rd trimester	NR	NR	Yes, BMI, age, and lipid profiles
Visiedo F, 2013	GDM	8	This study aimed to investigate the impact of gestational diabetes mellitus (GDM) on placental fatty acid metabolism. Specifically, the researchers hypothesized that high maternal glucose levels impair mitochondrial fatty acid oxidation (FAO) and promote triglyceride accumulation in the placenta. They examined key metabolic pathways, including FAO, esterification, and de novo fatty acid synthesis…	36.3 ± 2.0	4.37 ± 0.57 FBG 39gw	5.3 ± 0.1 3rd trimester	NR	NR	NR	25.8 ± 5.3 prepregnancy	NR	39.0 ± 1.0	14	normoglycemic women	33.4 ± 4.6	4.32 ± 0.44 FBG 3rd trimester	5.3 ± 0.3 3rd trimester	NR	NR	NR	23.7 ± 4.8 prepregnancy	NR	37.4 ± 1.81	Yes, age and BMI
Weng Q, 2019	GDM	113	This study aimed to investigate the association between leukocyte telomere length (RTL), lipid parameters, and the risk of gestational diabetes mellitus (GDM) among Chinese pregnant women. Researchers hypothesized that shorter telomeres, as a marker of oxidative stress, were associated with increased GDM risk and explored whether altered lipid metabolism influenced this relationship. The study me…	30.4 ± 4.5	4.57 ± 0.53 FBG >32gw 9.88 ± 1.38 1h OGTT 24-28gw 8.48 ± 1.30 2h OGTT 24-28gw	NR	NR	NR	NR	24.1 ± 3.5 prepregnancy	NR	37.6 ± 1.3	396	normoglycemic women	29.8 ± 3.9	4.51 ± 0.36 FBG >32gw 8.49 ± 1.20 1h OGTT 24-28gw 6.79 ± 0.83 2h OGTT 24-28gw	NR	NR	NR	NR	23.4 ± 3.2 prepregnancy	NR	37.8 ± 1.9	Yes, age
Whyte K, 2013	GDM	22	This study aimed to explore the relationship between maternal fasting cholesterol and triglyceride levels and offspring birth weight in women selectively screened for gestational diabetes mellitus (GDM). The researchers hypothesized that maternal hypertriglyceridemia might contribute to increased fetal growth, independent of glucose metabolism. By analyzing fasting lipid profiles and birth weight…	33 ± 4	5.31 ± 0.97 FBG 24-28gw	NR	NR	NR	NR	30.6 ± 6.8 1st trimester	NR	NR	167	normoglycemic women	32 ± 5	5.08 ± 0.89 FBG 24-28gw	NR	NR	NR	NR	28.2 ± 5.6 1st trimester	NR	NR	Yes, age and BMI
Zakovicova E, 2014	GDM	35	This study aimed to evaluate the impact of optimal glycemic control on blood pressure profiles and left ventricular (LV) function in women with gestational diabetes mellitus (GDM). The researchers hypothesized that adequate glucose control during pregnancy might prevent adverse cardiovascular changes associated with GDM. They analyzed ambulatory blood pressure monitoring (ABPM) and echocardiograp…	32 ± 4	5.0 ± 0.5 FBG 36gw	5.8 ± 0.6 3rd trimester	2.63 ± 2.6 at 36 weeks of gest	16.92 ± 17 mU/L at 36 weeks of gest	NR	28.2 ± 3.8 prepregnancy	NR	NR	31	normoglycemic women	30.3 ± 4	4.6 ± 0.3FBG 3rd trimester	5.3 ± 0.5 3rd trimester	1.7 ± 1.0 at 36 weeks of gest	13.2 ± 8.1 mU/L at 36 weeks of gest	NR	27.1 ± 4.1 prepregnancy	NR	NR	No
Anderlová K, 2022	GDM	36	The study aimed to investigate the association between gestational diabetes mellitus (GDM) and the bioavailability of insulin-like growth factors (IGFs) and their binding proteins (IGFBPs). The researchers hypothesized that alterations in IGFBPs, rather than IGFs themselves, might play a critical role in the pathogenesis of GDM and its complications. They analyzed maternal serum IGF and IGFBP lev…	38 ± 0.81	NR	NR	NR	NR	NR	25.19 ± 0.85 prepregnancy 27.65 ± 0.95 3rd trimester	NR	38.9 ± 3.0	22	normoglycemic women	35.91 ± 0.97	NR	3.10 ± 0.07 3rd trimester	NR	NR	NR	23.40 ± 0.87 prepregnancy 26.22 ± 1.08 3rd trimester	NR	38.9 ± 2.8	No
Attique H, 2022	GDM	37	The study aimed to evaluate the role of Neuregulin 4 (NRG4), a hormone secreted by brown adipose tissue, in regulating insulin sensitivity and its clinical significance in gestational diabetes mellitus (GDM). Researchers hypothesized that lower NRG4 levels might contribute to impaired glucose and lipid metabolism in GDM patients. They measured NRG4 levels, fasting blood sugar (FBS), insulin, and …	NR	5.41 ± 1.60 FBG 24-28gw	NR	1.78 ± 2.41 at 24–28 weeks of gest	6.92 ± 7.79 mIU/L at 24–28 weeks of gest	NR	26.80 ± 6.77 prepregnancy	NR	NR	47	normoglycemic women	NR	4.56 ± 0.78 FBG 24-28gw	NR	1.30 ± 2.04 at 24–28 weeks of gest	6.13 ± 9.21mIU/L at 24–28 weeks of gest	NR	24.96 ± 5.08 prepregnancy	NR	NR	No
Barrett HL, 2021	GDM	22	This study aimed to evaluate the practicality and utility of measuring capillary triglycerides in pregnant women with and without gestational diabetes mellitus (GDM) during late pregnancy. The researchers examined the variability in capillary triglycerides across four days and their responses to high-fat and low-fat standardized meals. They also explored the correlation between capillary triglyce…	33 (30.6–36.2)	4.5 (4.2–4.8) FBG 34-38gw	NR	NR	NR	NR	25.3 (20.9–29) prepregnancy	NR	39.1 weeks (38.1–39.7)	7	normoglycemic women	32 (29.5–38.2)	3.8 (3.4–4.5) FBG 3rd trimester	NR	NR	NR	NR	23.6 (18–29.3) prepregnancy	NR	39.4 (36.4–40.7)	No
Bawah AT, 2019	GDM	70	The study aimed to investigate whether serum levels of leptin, resistin, and visfatin measured during the first trimester could predict the development of gestational diabetes mellitus (GDM) later in pregnancy. Researchers hypothesized that these adipokines, alongside lipid profile alterations, may serve as early biomarkers for GDM. They compared biochemical and anthropometric data from pregnant …	30.87 ± 5.74	5.41 ± 1.60 FBG 26gw	NR	NR	NR	NR	27.53 ± 3.93 prepregnancy	NR	NR	70	normoglycemic women	28.75 ± 5.09	4.56 ± 0.78 FBG 26gw	NR	NR	NR	NR	25.58 ± 3.84 prepregnancy	NR	NR	Yes. age
Beunen K, 2014	GDM	231	This study aimed to monitor fetal size and identify predictors for birthweight in women with gestational diabetes mellitus (GDM) and normal glucose tolerance (NGT) across different birthweight categories. Researchers evaluated the correlation between estimated fetal weight (EFW) centile at 28–33 weeks and birthweight. They also assessed the impact of GDM treatment on maternal glycemia and neonata…	32.6 ± 5.4	5.1 ± 0.4 FBG 24-28gw 9.8 ± 0.6 1h OGTT 24-28gw 8.7 ± 0.4 2h OGTT 24-28gw	NR	NR	NR	NR	27.3 ± 5.1 prepregnancy	NR	38.9 ± 1.4	1612	normoglycemic women	31.1 ± 3.8	4.7 ± 0.3 FBG 24-28gw 8.9 ± 0.5 1h OGTT 24-28gw 7.8 ± 0.3 2h OGTT 24-28gw	NR	NR	NR	NR	26.4 ± 4.3 prepregnancy	NR	39.2 ± 1.7	No
Botta RM, 1997	GDM	75	To evaluate if at diagnosis some factors are predictive of the insulin treatment, 75 pregnant women with gestational diabetes mellitus (GDM) and 75 with normal glucose tolerance were examined. The GDM group underwent a diet containing 25 kcal/kg/24 h and insulin was started when fasting and 2 h after meals glucose levels were respectively > 95 and > 125 mg/dl. 52 patients were treated with diet (…	32 ± 5.6	6.12 FBG 24-28gw 12.04 1h OGTT 24-28gw 10.54 2h OGTT 24-28gw 9.3 3h OGTT 24-28gw	NR	NR	NR	NR	27.7 ± 5.4 prepregnancy	8.0 ± 5.6	38.5 ± 1.5	75	normoglycemic women	28 ± 5.1	NR	NR	NR	NR	NR	25.7 ± 4.5 prepregnancy	5.8 ± 5.4	38.8 ± 1.7	No
Bower JF, 2001	GDM	6	The study aimed to investigate the lipoprotein profile changes in gestational diabetes mellitus (GDM) patients, comparing these to individuals with type 2 diabetes. Specifically, it explored whether the lipoprotein subpopulation distribution in GDM patients exhibited similar characteristics to type 2 diabetes. Additionally, it examined the differences between Caucasian and African-American women …	NR	NR	NR	NR	NR	NR	NR	NR	NR	12	normoglycemic women	NR	NR	NR	NR	NR	NR	NR	NR	NR	No
Bronisz A, 2007	GDM	121	This study aimed to evaluate lipid metabolism parameters in women with gestational diabetes mellitus (GDM) compared to healthy pregnant controls. The researchers hypothesized that GDM impacts lipid metabolism differently than normal pregnancies, potentially increasing cardiovascular risk. Specifically, they measured total cholesterol (TC), LDL-cholesterol (LDL-C), HDL-cholesterol (HDL-C), and tri…	30.5 ± 5.7	4.9 ± 1.1 FBG 30gw	4.9 ± 0.8 3rd trimester	NR	NR	NR	25.5 ± 6.1 prepregnancy	11.8 ± 5.3	39.7 ± 1.9	36	normoglycemic women	25.3 ± 4.4	NR	NR	NR	NR	NR	21.9 ± 4.1 prepregnancy	16.1 ± 6.9	39.9 ± 1.0	No
Chen Y, 2017	GDM	28	This study aimed to evaluate the relationship between lipoprotein particle subfractions and glucose metabolism in pregnant women with gestational diabetes mellitus (GDM) compared to those with normal glucose tolerance (NGT). Researchers hypothesized that GDM would alter lipoprotein particle profiles, including a higher small dense LDL particle/large buoyant LDL particle (sdLDL-P/lbLDL-P) ratio. T…	33.0 (30.3, 36.0)	4.66 (4.46, 5.01) FBG 24-28gw 10.63 ± 1.44 1h OGTT 24-28gw 8.67 ± 1.29 2h OGTT 24-28gw	NR	2.17 (1.39, 2.94) at 24–28 weeks of gest	6.92 ± 7.79 mIU/L at 24–28 weeks of gest	NR	20.6 ± 2.5 prepregnancy 24.0 ± 2.5 2nd trimester	NR	NR	56	normoglycemic women	30.0 (28.0, 33.0)	4.39 (4.20, 4.65) FBG 24-28gw 7.24 ± 1.31 1h OGTT 24-28gw 6.35 ± 0.95 2h OGTT 24-28gw	NR	1.55 (1.01, 2.35) at 24–28 weeks of gest	8.1 (5.2, 11.7) mIU/L at 24–28 weeks of gest	NR	20.1 ± 2.2 prepregnancy 23.3 ± 2.5 2nd trimester	NR	NR	Yes, BMI and gestational age
Diboun I, 2020	GDM	32	The study aimed to use targeted metabolomics to identify metabolic markers associated with gestational diabetes mellitus (GDM) and pre-gestational type 2 diabetes mellitus (T2DM) and their relationship with pregnancy outcomes, particularly preterm delivery. Researchers hypothesized that specific metabolic profiles in plasma samples could differentiate GDM/T2DM from controls and predict adverse ou…	32.8 ± 5.6	≥5.1 FBG 24-28gw ≥10.0 1h OGTT 24-28gw ≥8.5 2h OGTT 24-28gw	5.3 ± 0.4 24-28gw	NR	NR	NR	29.9 ± 8.4 2nd trimester	NR	38.4 ± 1.4	21	normoglycemic women	29.2 ± 5.1	<5.1 FBG 24-28gw <10.0 1h OGTT 24-28gw <8.5 2h OGTT 24-28gw	5.1 ± 0.4 2nd trimester	NR	NR	NR	29.9 ± 8.4 2nd trimester	NR	38.8 ± 1.2	Yes, BMI
Ersanli Z, 1997	GDM	14	The aim of the study was to investigate how lipid infusion (10% Lipovenous) affects lipid metabolism in pregnant women with gestational diabetes mellitus (GDM) and macrosomic fetuses. The authors aimed to determine whether altered lipid metabolism (triglycerides, free fatty acids, phospholipids, glycerol) contributes to the development of fetal macrosomia independently of glycemic control. They a…	NR	5.50 ± 0.67 mmol/L at at 24-36 weeks of gest	4.9 ± 0.8 at 24-36 weeks of gest	NR	11.9 ± 5.5 at 24-36 weeks of gest	NR	NR	NR	NR	8	normoglycemic women	NR	4.77 ± 0.60 FBG 24-36 gw	3.9 ± 0.4 at 24-36 weeks of gest	NR	10.0 ± 4.9 at 24-36 weeks of gest	NR	NR	NR	NR	NR
Franzago M, 2020	GDM	50	The study aimed to evaluate the relationship between extracellular vesicles (EVs) and hyperglycemia in pregnancy, focusing on their potential as biomarkers for GDM. Researchers investigated whether total EVs (tEVs) and subpopulations of EVs, including platelet-derived (pEVs), leukocyte-derived (lEVs), endothelial-derived (eEVs), and adipocyte-derived EVs (aEVs), showed differential expression in …	36.5 ± 4.3	5.2 ± 0.3 FBG 24-28gw 9.4 ± 0.5 1h OGTT 24-28gw 8.3 ± 0.4 2h OGTT 24-28gw	NR	NR	NR	NR	25.8 ± 3.1 prepregnancy	9.0 ± 2.3	NR	50	normoglycemic women	32.0 ± 3.6	4.4 ± 0.2 FBG 24-28gw 7.2 ± 0.4 1h OGTT 24-28gw 6.4 ± 0.5 2h OGTT 24-28gw	NR	NR	NR	NR	21.5 ± 2.1 prepregnancy	12.0 ± 3.0	NR	Yes, age and BMI
Franzago M, 2021	GDM	33	The study aimed to investigate whether placental DNA methylation changes at FTO gene promoter-associated CpG sites are correlated with GDM and maternal metabolic traits. It sought to explore the epigenetic effects of altered intrauterine environments on fetal metabolic programming, focusing on maternal glycemic control, lipid profiles, and lifestyle factors, including smoking, and their potential…	35 (32, 38)	5.0 (4.5, 5.3) FBG 24-28gw 9.3 (7.7, 10.4) 1h OGTT 24-28gw 7.7 (6.3, 8.5) 2h OGTT 24-28gw	5.2 (4.9, 5.3) 3rd trimester	NR	NR	NR	25.2 (21.2, 29.4) prepregnancy 28.5 (25.1, 33.2) 3rd trimester	10.0 (9.0, 12.5)	39 (39, 40)	27	normoglycemic women	33 (29, 38)	4.4 (4.0, 4.6) FBG 24-28gw 6.8 (6.2, 7.7) 1h OGTT 24-28gw 5.4 (4.7, 6.3) 2h OGTT 24-28gw	4.0 (4.0, 4.0) 3rd trimester	NR	NR	NR	21.6 (20.4, 23.3) prepregnancy 27.0 (25.2, 27.9) 3rd trimester	12.0 (10.0, 15.4)	40 (39, 41)	NR
Genova M, 2024	GDM	54	The study aimed to evaluate the association between maternal serum copper (Cu) levels and metabolic indexes such as BMI, fasting glucose, and insulin resistance in the context of gestational diabetes mellitus (GDM). By examining copper's role in GDM, the study explored how trace elements might influence metabolic dysregulation and the pathogenesis of GDM. It further assessed the potential of copp…	32 ± 5.8	5.3 (5.1–5.4) FBG 24-28gw 8.3 ± 2.3 1h OGTT 24-28gw 6.0 (4.7–7.6) 2h OGTT 24-28gw	NR	2.0 (1.3–3.4) at 26-28 weeks of gest	10.3 (5.4–16.1) at 26-28 weeks of gest	NR	27.6 ± 7.2 prepregnancy 30.4 ± 7.0 2nd trimester	NR	NR	54	normoglycemic women	30.4 ± 5.1	4.4 (4.1–4.7) FBG 24-28gw 6.7 ± 1.5 1h OGTT 24-28gw 5.0 (4.4–6.1) 2h OGTT 24-28gw	NR	0.9 (0.6–1.3) at 26-28 weeks of gest	7.3 (5.0–10.4) at 26-28 weeks of gest	NR	23.3 ± 4.1 prepregnancy 26.1 ± 4.2 2nd trimester	NR	NR	Yes, on demographic characteristics
Grieger J, 2021	GDM	103	The study aimed to evaluate the independent and joint contributions of metabolic syndrome components (waist circumference, blood pressure, glucose, HDL-C, triglycerides) and traditional GDM risk factors (maternal age, BMI, family history of GDM) to the development of GDM. Using hierarchical partitioning, the study quantified the relative importance of these factors, focusing on early pregnancy me…	28.9 ± 5.3	6.0 ± 1.3 FBG 14-16gw	NR	NR	NR	NR	30.1 ± 6.8 prepregnancy	NR	NR	2812	normoglycemic women	27.9 ± 5.9	5.3 ± 0.9 FBG 2nd trimester	NR	NR	NR	NR	25.6 ± 5.3 prepregnancy	NR	NR	NR
Guan L, 2021	GDM	461	The study aimed to investigate the relationship between polymorphisms in the GALNT2 gene (rs2144300 and rs4846914) and metabolic parameters, including blood pressure, lipid profile, and fetal growth, in gestational diabetes mellitus (GDM). It explored how maternal genetic variations interact with BMI to affect maternal cardiovascular risk markers and neonatal outcomes. Additionally, the research …	34.64 ± 4.28	4.42 ± 0.92 FBG 24-28gw	NR	3.68 ± 10.29 fasting at 24-28 weeks	12.26 μU/mL fasting at 24-28 weeks	NR	22.22 ± 3.23 prepregnancy 26.91 ± 3.57 3rd trimester	NR	NR	626	normoglycemic women	34.81 ± 4.3	4.16 ± 1.00 FBG 24-28gw	NR	2.36 ± 3.38 fasting at 24-28 weeks	10.27 μU/mL fasting at 24-28 weeks	NR	20.95 ± 2.78 prepregnancy 26.49 ± 2.93 at delivery	NR	NR	Yes, age and BMI
Guo Y, 2020	GDM	87	The study aimed to investigate the circulating levels of Elabela (ELA) and Apelin (APLN) in pregnancies complicated by gestational diabetes mellitus (GDM) during the second and third trimesters. Researchers examined the association between these biomarkers and glucose and lipid metabolic parameters. The study sought to elucidate whether ELA and APLN play distinct roles in GDM pathogenesis and the…	31.3 ± 3.7	4.3 ± 0.5 FBG 24-28gw 10.3 ± 1.1 1h OGTT 24-28gw 9.0 ± 1.3) 2h OGTT 24-28gw	5.1 ± 0.3	NR	NR	NR	21.5 ± 2.6 prepregnancy 24.6 ± 2.7 2nd trimester 26.3 ± 3.2	NR	NR	88	normoglycemic women	31.6 ± 4.0	4.2 ± 0.3 FBG 24-28gw 7.6 ± 0.9 1h OGTT 24-28gw 6.1 ± 1.1 2h OGTT 24-28gw	4.8 ± 0.3 3rd trimester	NR	NR	NR	21.4 ± 2.2 prepregnancy 24.6 ± 2.7 2nd trimester 26.2 ± 3.3 3rd trimester	NR	NR	Yes, maternal age, pre-pregnancy BMI, and gestational age.
Huo Y, 2019	GDM	30	The study aimed to compare serum vaspin and IL-6 concentrations in women with gestational diabetes mellitus (GDM), those with normal glucose tolerance (NGT), and non-pregnant healthy women. By investigating these biomarkers, the study explored their potential roles in lipid metabolism, inflammation, and glucose regulation during pregnancy. It further assessed correlations between vaspin, IL-6, an…	29.3 ± 2.4	5.48 ± 0.69 FBG 24-28gw 10.87 ± 1.84 1h OGTT 24-28gw 8.55 ± 1.76 2h OGTT 24-28gw	NR	3.45 ± 1.46 fasting at 24-28 weeks	14.03 ± 5.57 fasting at 24-28 weeks	NR	24.1 ± 3.9 prepregnancy 27.9 ± 3.1 2nd trimester	NR	NR	28	normoglycemic women	28.9 ± 3.2	4.54 ± 0.28 FBG 24-28gw 7.42 ± 1.33 1h OGTT 24-28gw 6.20 ± 0.92 2h OGTT 24-28gw	NR	2.32 ± 0.86 fasting at 24-28 weeks	11.49 ± 4.18 fasting at 24-28 weeks	NR	22.6 ± 2.6 prepregnancy 27.1 ± 2.8 2nd trimester	NR	NR	Yes, age and BMI
Iimura Y, 2015	GDM	53	the study aimed to evaluate the diagnostic potential of plasma lipids and apolipoproteins (ApoC-III, ApoB48) for gestational diabetes mellitus (GDM) in Japanese women. Researchers explored how changes in lipid and lipoprotein metabolism during pregnancy might contribute to GDM pathogenesis. The study focused on identifying predictive biomarkers for GDM, investigating their correlation with glucos…	35.5 ± 0.8	5.48 ± 0.69 FBG 24-28gw 8.97 ± 0.2 1h OGTT 24-28gw 7.91 ± 0.3 2h OGTT 24-28gw	NR	2.05 ± 0.56 fasting at 24-28 weeks	11.2 ± 1.5 fasting at 24-28 weeks	55.1 ± 1.3 prepregnancy	22.1 ± 0.5 prepregnancy	NR	NR	1108	normoglycemic women	34.6 ± 0.4	4.54 ± 0.28 FBG 24-28gw 7.42 ± 0.1 1h OGTT 24-28gw 6.2 ± 0.1 2h OGTT 24-28gw	NR	1.11 ± 0.04 fasting at 24-28 weeks	9.0 ± 0.3 fasting at 24-28 weeks	51.9 ± 0.5 prepregnancy	20.3 ± 0.2 prepregnancy	NR	NR	Yes, gest age
Jin C, 2021	GDM	135	This study investigated the relationship between fatty acid-binding protein 4 (FABP4) levels and gestational diabetes mellitus (GDM) risk in Chinese women. FABP4, an adipokine associated with insulin resistance and lipid metabolism, was evaluated for its predictive value in early and mid-pregnancy. The researchers explored the association of FABP4 levels with fasting insulin and HOMA-IR as marker…	29 (28–33)	5.0 (4.8–5.0) FBG 24-28gw ≥10.0 1h OGTT 24-28gw ≥8.5 2h OGTT 24-28gw	NR	9.8 (5.1–15.1) fasting at 1st trim	6.5 µIU/mL (3.2–9.9) fasting at 1st trim	NR	22.2 (20.3–25.1) prepregnancy	8.6 (6.2–11.0) before OGTT	NR	135	normoglycemic women	29 (28–33)	4.8 (4.6–5.0) FBG 24-28gw <10.0 1h OGTT 24-28gw <8.5 2h OGTT 24-28gw	NR	5.8 (4.1–11.6) fasting at 1st trim	4.0 µIU/mL (2.9–7.6) fasting at 1st trim	NR	22.0 (19.9–24.8) prepregnancy	8.6 (6.4–10.5) before OGTT	NR	Yes, gest age
Kralisch S, 2009	GDM	40	The study aimed to investigate the serum levels of adipocyte fatty acid-binding protein (AFABP) in pregnant women with gestational diabetes mellitus (GDM) compared to healthy controls. AFABP, a novel adipokine linked to insulin resistance and cardiovascular disease, was assessed for its correlation with glucose, lipid metabolism, renal function, and inflammation. The study sought to evaluate whet…	33 ± 10	4.5 ± 0.9 FBG 24-28gw 10.3 ± 1.6 1h OGTT 24-28gw 9.0 ± 2.3 2h OGTT 24-28gw	NR	1.6 ± 1.3fasting at 24-28 weeks	8.7 ± 5.3 fasting at 24-28 weeks	NR	24.9 ± 4.9 prepregnancy	NR	NR	80	normoglycemic women	28 ± 5	4.2 ± 0.4 FBG 24-28gw 7.5 ± 1.6 1h OGTT 24-28gw 6.2 ± 1.8 2h OGTT 24-28gw	NR	1.4 ± 1.0 fasting at 24-28 weeks	8.1 ± 5.7 fasting at 24-28 weeks	NR	22.3 ± 7.0 prepregnancy	NR	NR	Yes, gest age
Li J, 2015	GDM	35	The study aimed to investigate serum YKL-40 levels, an inflammatory marker associated with diabetes and insulin resistance, in pregnant women with GDM compared to healthy controls. It explored whether YKL-40 levels correlate with metabolic parameters such as fasting glucose, insulin, HbA1c, and HOMA-IR. The study also assessed the changes in YKL-40 levels during OGTT and their potential role as a…	29.3 ± 3.1	5.1 ± 0.6 FBG 24-28gw 11.6 ± 3.2 1h OGTT 24-28gw 9.2 ± 2.1 2h OGTT 24-28gw	5.1 ± 0.6 24-28gw	3.0 ± 1.5 fasting at 24-28 weeks	11.13 μU/mL fasting at 24-28 weeks	NR	20.9 ± 2.2 prepregnancy 28.7 ± 3.9 2nd trimester	NR	NR	43	normoglycemic women	30.6 ± 3.8	4.7 ± 0.2 FBG 24-28gw 7.1 ± 1.0 1h OGTT 24-28gw 5.9 ± 0.8 2h OGTT 24-28gw	4.7 ± 0.2 2nd trimester	1.8 ± 1.1 fasting at 24-28 weeks	7.33 μU/mL fasting at 24-28 weeks	NR	21.2 ± 2.5 prepregnancy 27.9 ± 2.4 2nd trimester	NR	NR	Yes, maternal age, pre-pregnancy BMI, and gestational age.
Li J, 2017	GDM	100	The study aimed to investigate changes in insulin resistance and pancreatic β-cell function in patients with gestational diabetes mellitus (GDM). It also examined the levels of fasting serum CTRP3 and its relationships with plasma glucose and pancreatic β-cell function. The research sought to understand the correlation between CTRP3 and body mass index (BMI) to provide new insights into the patho…	31.52 ± 3.67	5.46 ± 0.58 FBG 24-28gw 10.21 ± 2.17 1h OGTT 24-28gw 8.58 ± 2.51 2h OGTT 24-28gw	NR	4.11 ± 1.95 fasting at 24-28 weeks	16.19 ± 7.42 μU/mL fasting at 24-28 weeks	NR	23.26 ± 2.97 prepregnancy	NR	NR	100	normoglycemic women	29.84 ± 4.17	4.87 ± 0.34 FBG 24-28gw 7.18 ± 2.02 1h OGTT 24-28gw 6.73 ± 1.02 2h OGTT 24-28gw	NR	2.39 ± 0.74 fasting at 24-28 weeks	11.26 ± 4.08 μU/mL fasting at 24-28 weeks	NR	22.27 ± 2.53 prepregnancy	NR	NR	Yes, gest age and demographics
Li F, 2020	GDM	48	The study aimed to analyze the risk factors associated with gestational diabetes mellitus (GDM) among pregnant women in Chengdu, China. The research sought to identify modifiable and non-modifiable factors, including maternal age, BMI, thyroid peroxidase antibody positivity (TPOAb), and family history of diabetes mellitus (DM). The ultimate goal was to guide early intervention strategies to reduc…	30 (28, 35)	4.49 ± 0.77 FBG 24-28gw 8.17 (5.80, 10.29) 1h OGTT 24-28gw 7.10 ± 1.69	NR	NR	NR	NR	23.50 (21.56, 26.61) prepregnancy	NR	NR	202	normoglycemic women	28 (25, 30)	4.37 ± 0.34 FBG 24-28gw 7.76 (6.64, 9.05) 1h OGTT 24-28gw 6.68 ± 1.13 2h OGTT 24-28gw	NR	NR	NR	NR	21.10 (19.96, 22.50) prepregnancy	NR	NR	Yes, demographics
Li J, 2021	GDM	80	The study aimed to investigate the role of Complement Factor H (CFH) in gestational diabetes mellitus (GDM) and adverse pregnancy outcomes. It explored the correlation between CFH levels and various clinical and biochemical parameters, such as BMI, triglycerides, and gestational age. The research sought to determine whether CFH independently influenced the development of GDM and related complicat…	29.00 (5.00)	4.85 (0.60) FBG 24-28gw 9.79 ± 1.82 1h OGTT 24-28gw 7.95 (2.15) 2h OGTT 24-28gw	5.20 (0.40) 1st trimester	NR	NR	NR	21.70 (4.33) prepregnancy 21.98 (4.93) 1st trimester	NR	NR	317	normoglycemic women	27.00 (5.00)	4.70 (0.50) FBG 24-28gw 7.24 ± 1.39 1h OGTT 24-28gw 6.31 (1.56) 2h OGTT 24-28gw	5.10 (0.30) 1st trimester	NR	NR	NR	20.80 (3.65) prepregnancy 20.90 (3.75) 1st trimester	NR	NR	Yes, gest age and demographics
Li Y, 2021	GDM	359	The study aimed to assess the relationship between serum lipid levels during pregnancy and clinical outcomes in women with GDM. It evaluated maternal lipid profiles, such as triglycerides (TG), total cholesterol (TC), HDL-C, and LDL-C, and their association with adverse pregnancy outcomes like cesarean section, prematurity, and macrosomia. The researchers sought to determine whether dyslipidemia …	30.69 ± 4.20	NR	NR	NR	NR	NR	23.52 ± 2.42 prepregnancy	NR	38.79 ± 1.29	273	normoglycemic women	29.30 ± 3.45	NR	NR	NR	NR	NR	22.86 ± 1.97 prepregnancy	NR	39.67 ± 1.38	Yes, demographics
Lin Q, 2023	GDM	197	The study aimed to establish a predictive model for assessing the risk of gestational diabetes mellitus (GDM) using clinical data. It evaluated the roles of various factors, such as pre-pregnancy BMI, triglyceride levels, hemoglobin levels, and fasting glucose levels during early pregnancy, in predicting GDM. The goal was to improve early diagnosis and intervention strategies for GDM, reducing it…	31.57 ± 3.94	5.06 ± 0.47 1st trimester	NR	NR	NR	57.11 ± 9.58 prepregnancy	24.11 ± 4.08 prepregnancy	NR	NR	209	normoglycemic women	30.79 ± 4.05	4.40 ± 0.71 FBG 1st trimester	NR	NR	NR	54.68 ± 7.26 prepregnancy	21.25 ± 2.63 prepregnancy	NR	NR	NR
Lu L, 2022	GDM	74	The study aimed to investigate whether maternal serum neutrophil gelatinase-associated lipocalin (NGAL) levels measured during the first trimester could predict the development of GDM. NGAL, associated with glucose and lipid metabolism disorders, was hypothesized to be elevated in women who later developed GDM. By identifying this biomarker early in pregnancy, clinicians could potentially impleme…	28 ± 3.45	5.45 ± 1.29 FBG 24-28gw 10.09 ± 1.91 1h OGTT 24-28gw 8.31 ± 1.21 2h OGTT 24-28gw	5.51 ± 0.82 1st trimester	2.18 ± 0.89 at 8–13 weeks	9.73 ± 0.21 at 8–13 weeks	NR	25.47 ± 4.67 prepregnancy	NR	NR	414	normoglycemic women	26 ± 3.23	4.28 ± 0.63 FBG 24-28gw 7.35 ± 1.82 1h OGTT 24-28gw 6.72 ± 1.29 2h OGTT 24-28gw	4.22 ± 0.78 1st trimester	1.05 ± 0.22 at 8–13 weeks	7.2 ± 0.13 at 8–13 weeks	NR	23.46 ± 4.22 prepregnancy	NR	NR	NR
Lu L, 2023	GDM	83	The study aimed to investigate the levels of ATG7, an autophagy-related protein, in pregnant women and its association with the development of gestational diabetes mellitus (GDM). Researchers sought to determine if reduced ATG7 levels contribute to GDM pathogenesis by influencing insulin resistance. Additionally, the study explored correlations between ATG7 levels, lipid profiles, and glycemic in…	28 ± 3.23	5.15 ± 1.38 FBG 24-28gw 9.94 ± 1.72 1h OGTT 24-28gw 8.54 ± 1.58 2h OGTT 24-28gw	6.51 ± 1.12 24-28gw	2.58 ± 0.89 fasting at 24-28 weeks	NR	NR	24.34 ± 3.21 prepregnancy	NR	NR	649	normoglycemic women	29 ± 3.58	4.16 ± 0.71 FBG 24-28gw 7.26 ± 1.94 1h OGTT 24-28gw 6.31 ± 1.36 2h OGTT 24-28gw	5.12 ± 1.08 2nd trimester	1.85 ± 0.61 fasting at 24-28 weeks	NR	NR	22.57 ± 3.53 prepregnancy	NR	NR	NR
Ma J, 2022	GDM	31	The study aimed to analyze serum levels of 25-hydroxy Vitamin-D (25-OH-D), bone turnover markers (BTMs), and bone mineral density (BMD) in pregnant women with and without GDM during mid- and late pregnancy. The goal was to explore the correlations between these factors and assess their clinical significance for guiding the prevention and management of GDM. Researchers hypothesized that Vitamin-D …	27.85 ± 3.23	5.79 ± 0.62 FBG 2nd trimester	NR	NR	NR	65.23 ± 6.42 2nd trimester	NR	NR	NR	69	normoglycemic women	27.26 ± 3.50	4.64 ± 0.53 FBG 20gw	NR	NR	NR	63.18 ± 7.26 2nd trimester	NR	NR	NR	NR
Meyer B, 2023	GDM	43	This study investigated the differences in maternal and fetal lipid profiles between women with gestational diabetes mellitus (GDM) and healthy controls. It aimed to evaluate whether maternal hypertriglyceridemia in GDM impacts fetal lipoprotein triglyceride concentrations and enrichment, potentially predisposing the fetus to future cardiometabolic risks. By understanding these associations, the …	32.2 ± 4.8	4.49 ± 0.40 FBG 1st trimester 4.27 ± 0.55 FBG 2nd trimester	NR	1.92 ± 1.69 fasting at 1st trimester 1.83 ± 1.42 fasting at 2nd trimester	9.4 ± 7.4 fasting at 1st trimester 9.4 ± 6.6 fasting at 2nd trimester	NR	27.3 ± 6.2 prepregnancy	NR	NR	26	normoglycemic women	29.4 ± 2.8	4.49 ± 0.43 FBG 1st trimester 4.62 ± 0.48 FBG 2nd trimester	NR	1.27 ± 0.85 fasting at 1st trimester 1.89 ± 1.33 fasting at 2nd trimester	6.2 ± 3.8 fasting at 1st trimester 8.6 ± 5.5 fasting at 2nd trimester	NR	25.5 ± 5.7 prepregnancy	NR	NR	Yes, BMI
Onat T, 2021	GDM	40	The study aimed to evaluate the serum levels of myonectin and irisin in pregnant women with and without gestational diabetes mellitus (GDM). These myokines, secreted by skeletal muscles, are hypothesized to play a role in glucose metabolism and insulin resistance. By comparing levels of these proteins, the study sought to understand their relationship to GDM development and their potential use as…	32.5 ± 7.25	4.65 ± 0.79 FBG 24-28gw 9.99 ± 0.83 1h OGTT 24-28gw 8.61 ± 0.58 2h OGTT 24-28gw	5.66 ± 1.26 24-28gw	2.62 ± 1.19 at 24-28 weeks	12.2 ± 5.58 at 24-28 weeks	NR	26.59 ± 6.42 prepregnancy	NR	NR	40	normoglycemic women	30 ± 3.25	4.39 ± 0.39 FBG 24-28gw	5.00 ± 0.23 2nd trimester	1.96 ± 0.81 at 24-28 weeks	10.36 ± 4.35 at 24-28 weeks	NR	24.73 ± 1.51 prepregnancy	NR	NR	NR
Ozyildirim S, 2023	GDM	87	The study aimed to investigate the association between coronary flow reserve (CFR), a marker of coronary microvascular function, and the triglyceride-glucose (TyG) index in women with gestational diabetes mellitus (GDM). By exploring this relationship, the study sought to better understand the potential implications of GDM on cardiovascular health and the predictive value of metabolic markers in …	34.1 ± 5.3	5.2 ± 0.4 FBG 33gw	5.3 ± 0.3 3rd trimester	2.7 ± 1.4 at 33 weeks	NR	NR	26.7 ± 3.4 prepregnancy	NR	~40	36	normoglycemic women	33.1 ± 4.9	5.1 ± 0.3 FBG 3rd trimester	4.9 ± 0.1 3rd trimester	2.4 ± 1.0 at 33 weeks	NR	NR	26.1 ± 2.7 prepregnancy	NR	NR	Yes, age and BMI
Prakash G, 2017	GDM	139	The study aimed to assess maternal and neonatal outcomes in women with gestational diabetes mellitus (GDM) in a tertiary care setting. It sought to explore the burden of comorbidities such as hypertension, obesity, and hypothyroidism and their effect on maternal and neonatal health. The study also evaluated the outcomes of optimal versus suboptimal glucose control. Through this, it aimed to bette…	28 ± 4.4	6.05 ± 0.44 FBG OGTT 30gw 8.3 ± 0.83 1h OGTT 30gw 7.33 ± 0.7 2h OGTT 30gw	6.3 ± 0.2 3rd trimester	NR	NR	NR	28.8 ± 4.3 prepregnancy	NR	~37	139	normoglycemic women	27.9 ± 3.8	6.05 ± 0.44 FBG 30gw 8.3 ± 0.83 1h OGTT 30gw 7.33 ± 0.7 2h OGTT 30gw	6.3 ± 0.2 3rd trimester	NR	NR	NR	25 ± 3.8 prepregnancy	NR	~38.7	Yes, age- and parity-matched
Qin L, 2023	GDM	82	The study aimed to investigate the relationship between lipoprotein-associated phospholipase A2 (Lp-PLA2) concentration and gene polymorphisms (specifically PLA2G7) in gestational diabetes mellitus (GDM). It focused on understanding the role of Lp-PLA2 as a novel inflammatory marker and its genetic variability in predisposing women to GDM. By analyzing these parameters, the research sought to ide…	31.41 ± 4.50	NR	NR	NR	NR	NR	NR	NR	NR	89	normoglycemic women	30.17 ± 3.80	NR	NR	NR	NR	NR	NR	NR	NR	Yes, age
Radojičić O, 2024	GDM	53	The study investigated the potential of serum N-glycome as a diagnostic and prognostic marker for gestational diabetes mellitus (GDM). It aimed to analyze glycosylation patterns in pregnant women with and without GDM and correlate these patterns with parameters of glucose and lipid metabolism. The ultimate goal was to identify specific glycan-based biomarkers that could simplify GDM diagnosis, pr…	33.81 ± 3.04	4.89 ± 0.54 FBG 24-28gw 10.81 ± 1.62 1h OGTT 24-28gw 8.76 ± 1.82 2h OGTT 24-28gw	4.85 ± 0.23 24-28gw	3.44 (2.33) at 24-28 weeks	NR	78.96 ± 14.00 2nd trimester	25.25 ± 4.81 prepregnancy 27.74 ± 4.78 2nd trimester	NR	NR	49	normoglycemic women	32.63 ± 3.63	4.37 ± 0.36 FBG 24-28gw 7.31 ± 1.09 1h OGTT 24-28gw 6.58 ± 0.94 2h OGTT 24-28gw	4.72 ± 0.26 2nd trimester	2.23 (1.05) at 24-28 weeks	NR	75.98 ± 8.57 2nd trimester	22.82 ± 2.70 prepregnancy 25.71 ± 2.74 2nd trimester	NR	NR	Yes, age and gest age
Sobki S, 2004	GDM	27	The study aimed to assess the impact of gestational diabetes mellitus (GDM) on oxidative stress and lipid profiles in both maternal and cord blood samples. The researchers sought to understand the role of antioxidants like vitamin E and oxidative stress markers such as malondialdehyde (MDA) in GDM. Additionally, the study evaluated lipid profile alterations to determine their correlation with fre…	NR	NR	NR	NR	NR	NR	NR	NR	NR	40	normoglycemic women	NR	<5.3 FBG 22-28gw <7.4 1h OGTT 22-28gw <6.8 2h OGTT 22-28gw	NR	NR	NR	NR	NR	NR	NR	NR
Song S, 2021	GDM	239	The study aimed to assess the relationship between the hepatic steatosis index (HSI) during the first trimester and the subsequent risk of gestational diabetes mellitus (GDM) and large-for-gestational-age (LGA) infants among Chinese pregnancies. By analyzing HSI along with other metabolic markers, the study sought to evaluate its utility as a predictive tool for adverse pregnancy outcomes. The ul…	31.40 ± 3.92	4.80 ± 0.38 FBG 24-28gw 8.12 ± 1.15 1h OGTT 24-28gw 6.92 ± 0.97 2h OGTT 24-28gw	NR	NR	8.10 ± 2.90 at 6-12 weeks	NR	23.13 ± 3.53 prepregnancy	NR	39.00 ± 0.86	843	normoglycemic women	30.08 ± 3.93	4.50 ± 0.40 FBG 24-28gw 7.36 ± 1.10 1h OGTT 24-28gw 6.14 ± 0.98 2h OGTT 24-28gw	NR	NR	6.10 ± 2.05 at 6-12 weeks	NR	21.68 ± 2.81 prepregnancy	NR	39.29 ± 0.78	Yes, age and gest age
Sun J, 2021	GDM	144	The study aimed to evaluate the predictive value of first-trimester glycosylated hemoglobin (HbA1c) levels for diagnosing gestational diabetes mellitus (GDM) in a Chinese population. It assessed whether HbA1c levels could serve as an early screening marker to identify women at risk of GDM and associated adverse pregnancy outcomes. The study further compared the diagnostic accuracy of HbA1c levels…	32.76 ± 3.91	5.05 ± 0.44 FBG 24-28gw 9.67 ± 1.56 1h OGTT 24-28gw 8.40 ± 1.66 2h OGTT 24-28gw	5.23 ± 0.29 1st trimester	NR	NR	NR	22.32 ± 2.87 1st trimester	NR	NR	600	normoglycemic women	30.62 ± 3.64	4.88 ± 0.34 FBG 24-28gw 7.30 ± 1.34 1h OGTT 24-28gw 6.64 ± 0.98 2h OGTT 24-28gw	5.06 ± 0.28 1st trimester	NR	NR	NR	21.63 ± 2.77 1st trimester	NR	NR	Yes, age and BMI
Sun J, 2022	GDM	80	The study aimed to explore the influence of maternal BMI on the steroid hormone profiles of women with gestational diabetes mellitus (GDM) compared to women with normal glucose tolerance (NGT). By analyzing serum levels of 11 steroid hormones and their metabolic pathways using liquid chromatography-tandem mass spectrometry, the study sought to identify differences linked to BMI in GDM and NGT gro…	30.26 ± 0.30	4.74 ± 0.06 FBG 24-28gw 10.85 ± 0.15 1h OGTT 24-28gw 9.59 ± 0.14 2h OGTT 24-28gw	5.12 ± 0.05 24-28gw	NR	NR	NR	23.49 ± 0.31 prepregnancy	NR	NR	79	normoglycemic women	28.94 ± 0.32	4.38 ± 0.03 FBG 24-28gw 7.54 ± 0.11 1h OGTT 24-28gw 6.48 ± 0.85 2h OGTT 24-28gw	4.94 ± 0.03 2nd trimester	NR	NR	NR	23.16 ± 0.23 prepregnancy	NR	NR	Yes, age and BMI
Takhshid M, 2015	GDM	75	The study aimed to investigate the association between the single nucleotide polymorphism (SNP) -420C > G in the resistin gene (RETN) and susceptibility to gestational diabetes mellitus (GDM) in Iranian women. The researchers also analyzed the relationship between serum resistin levels, insulin resistance (assessed using HOMA-IR), and lipid profiles. By examining genetic and biochemical markers, …	29.4 ± 4.9	4.88 ± 1.25 FBG 24-28gw 10.1 ± 1.1 1h OGTT 24-28gw 8.72 ± 1.44 2h OGTT 24-28gw	5.80 ± 0.95 24-28gw	4.6 ± 3.1 fasting at 24-28 weeks	18.2 ± 11.6 fasting at 24-28 weeks	NR	28.2 ± 4.5 prepregnancy	NR	NR	70	normoglycemic women	26.7 ± 5.0	4.37 ± 0.63 FBG 24-28gw 8.3 ± 0.9 1h OGTT 24-28gw 6.89 ± 0.77 2h OGTT 24-28gw	5.08 ± 0.37 2nd trimester	3.4 ± 1.6 fasting at 24-28 weeks	17.5 ± 7.4 fasting at 24-28 weeks	NR	28.1 ± 4.4 prepregnancy	NR	NR	Yes, BMI
Tang F, 2023	GDM	660	The study aimed to explore the association between the ATP-binding cassette transporter A1 (ABCA1) gene polymorphism (rs2230806, R219K) and atherometabolic traits in pregnant women with gestational diabetes mellitus (GDM). Researchers sought to evaluate whether this genetic variant was linked to altered lipid profiles, insulin resistance, and cardiovascular risks. They also examined how BMI modul…	35.57 ± 4.03	4.38 ± 0.88 FBG 24-28gw	NR	3.18 ± 5.24 fasting at late pregnancy	15.23 ± 21.06 fasting at late pregnancy	NR	22.27 ± 3.11 prepregnancy 26.83 ± 3.35 3rd trimester	11.45 ± 4.20	NR	1.097	normoglycemic women	34.54 ± 4.99	4.10 ± 0.83 FBG 24-28gw	NR	2.02 ± 0.92 3rd trimester	13.28 ± 16.22 fasting 3rd trimester	NR	21.23 ± 2.75 prepregnancy 26.60 ± 2.78 at delivery	13.92 ± 4.25	NR	Yes, age and BMI
Theodorakopoulou M, 2021	GDM	21	The study aimed to investigate cardiac autonomic nervous system (ANS) function at rest and during exercise in women with GDM compared to those with uncomplicated pregnancies. It focused on exploring the differences in heart rate variability (HRV) indices as a measure of parasympathetic system adaptability. Additionally, the study assessed whether these differences could signal early cardiovascula…	35.0 (31.5–38.0)	5.3 (5.1–5.6) FBG 24-28gw 10.4 (8.5–11.6) 1h OGTT 24-28gw 7.9 (5.7–8.6) 2h OGTT 24-28gw	NR	NR	NR	NR	30.5 (23.7–35.4) prepregnancy 31.0 (27.6–37.9) 2nd trimester	NR	NR	15	normoglycemic women	34.0 (32.0–36.0)	4.6 (4.3–4.8) FBG 24-28gw 7.1 (5.8–9.0) 1h OGTT 24-28gw 6.1 (4.8–7.2) 2h OGTT 24-28gw	NR	NR	NR	NR	22.1 (19.8–23.5) prepregnancy 26.4 (22.6–27.2) 1st trimester	NR	NR	Yes, age
Tönjes A, 2019	GDM	74	The study aimed to investigate the levels of circulating Pro-Neurotensin (Pro-NT), a stable precursor of neurotensin, in women with GDM compared to gestational age-matched healthy pregnant women and non-pregnant controls. Pro-NT is linked to metabolic conditions such as obesity, diabetes, and cardiovascular diseases. The study hypothesized that Pro-NT levels might be elevated in GDM and correlate…	31.3 ± 5.3	4.9 ± 1.5 FBG 24-28gw 10.2 ± 1.8 1h OGTT 24-28gw 8.6 ± 2.1 2h OGTT 24-28gw	5.5 ± 0.8 2nd trimester	2.66 ± 2.40 fasting at 28 weeks	12.3 ± 8.8 fasting at 28 weeks	NR	25.7 ± 6.1 prepregnancy	NR	NR	74	normoglycemic women	29.9 ± 5.0	4.2 ± 0.4 FBG 24-28gw 7.6 ± 1.1 1h OGTT 24-28gw 6.2 ± 1.2 2h OGTT 24-28gw	5.4 ± 0.6 2nd trimester	1.54 ± 0.77 fasting at 28 weeks	8.5 ± 4.0 fasting at 28 weeks	NR	24.0 ± 4.7 prepregnancy	NR	NR	Yes, age and BMI and gest age
Torun G, 2023	GDM	50	The study aimed to evaluate the levels of specific adipocytokines, including adiponectin, resistin, visfatin, and irisin, in pregnant women diagnosed with GDM compared to healthy pregnant controls. It explored the potential role of these biomarkers in the pathophysiology and early diagnosis of GDM. The research focused on determining whether changes in adipocytokine levels are linked to alteratio…	31.88 ± 5.81	5.65 ± 1.68 FBG 24-28gw 10.2 ± 1.9 1h OGTT 24-28gw 8.4 ± 1.2	5.68 ± 0.82 24-28gw	NR	NR	82.56 ± 13.37 2nd trimester	32.71 ± 5.42 prepregnancy	NR	NR	50	normoglycemic women	29.36 ± 5.71	4.33 ± 0.59 FBG 24-28gw 7.6 ± 1.1 1h OGTT 24-28gw 6.1 ± 0.9 2h OGTT 24-28gw	5.68 ± 0.82 2nd trimester	NR	NR	73.36 ± 12.03 2nd trimester	27.82 ± 4.12 prepregnancy	NR	NR	Yes, gest age
Tutar D, 2022	GDM	40	The study aimed to investigate the relationship between gestational diabetes mellitus (GDM) and interleukin-6 (IL-6), interleukin-27 (IL-27), and the body roundness index (BRI), a new anthropometric measure more sensitive than BMI in predicting obesity and cardiometabolic risks. It sought to identify potential biomarkers (IL-6 and IL-27) that correlate with GDM, highlighting their roles in inflam…	33.32 ± 4.78	4.83 ± 0.40 FBG 24-28gw	5.38 ± 0.32 2nd trimester	1.62 (1.29–2.42) fasting at 28 weeks	8.21 (5.52–11.80) fasting at 28 weeks	76.28 ± 10.32 2nd trimester	27.96 ± 4.96 prepregnancy	NR	NR	40	normoglycemic women	30.57 ± 5.52	4.11 ± 0.29 FBG 24-28gw	5.06 ± 0.32 2nd trimester	0.87 (0.54–1.35) fasting at 28 weeks	4.77 (2.69–7.28) fasting at 28 weeks	69.28 ± 9.67 2nd trimester	24.44 ± 4.12 prepregnancy	NR	NR	Yes, gest age
Wang D, 2015	GDM	110	The study aimed to explore the relationship between the triglyceride-to-high-density lipoprotein cholesterol (TG/HDL-C) ratio and the risks of gestational diabetes mellitus (GDM) and large-for-gestational-age (LGA) infants. It investigated the potential of TG/HDL-C as a marker for insulin resistance and its association with adverse pregnancy outcomes. The study also evaluated the combined predict…	31 (29–34)	4.7 (4.3–5.1) FBG 24-28gw 10.1 (9.1–10.8) 1h OGTT 24-28gw 8.7 (8.0–9.7) 2h OGTT 24-28gw	5.68 ± 0.82 24-28gw	NR	NR	NR	21.02 (19.24–22.56) prepregnancy	NR	39 (38–40)	526	normoglycemic women	29 (27–31)	4.3 (4.1–4.5) FBG 24-28gw 7.6 (6.4–8.2) 1h OGTT 24-28gw 6.6 (5.7–7.2) 2h OGTT 24-28gw	4.8 (4.6–5.0) 2nd trimester	NR	NR	NR	20.03 (18.59–21.55) prepregnancy	NR	39 (39–40)	Yes, gest age
Wang X, 2015	GDM	839	The study aimed to investigate the association between polymorphisms in the miRNA-binding sites of CDKN2A/B genes and susceptibility to gestational diabetes mellitus (GDM) in Chinese Han women. CDKN2A/B genes are involved in the regulation of pancreatic β-cell proliferation, a critical factor in diabetes development. By identifying genetic variants within these genes that affect miRNA binding, th…	32 (30–35)	4.80 (4.50–5.20) FBG 24-28gw 10.54 ± 1.44 1h OGTT 24-28gw 8.07 ± 1.48 2h OGTT 24-28gw	5.40 (5.20–5.70) 24-28gw	1.61 (1.05–2.55) fasting at 24-28 weeks	7.50 (5.10–11.20) fasting at 24-28 weeks	NR	21.67 (19.95–24.03) prepregnancy	NR	NR	900	normoglycemic women	31 (28–34)	4.50 (4.30–4.70) FBG 24-28gw 8.16 ± 1.161h OGTT 24-28gw 6.24 ± 0.95 2h OGTT 24-28gw	5.20 (5.10–5.40) 2nd trimester	1.26 (0.86–1.92) fasting at 24-28 weeks	6.30 (4.40–9.40) fasting at 24-28 weeks	NR	21.52 (19.57–24.12) prepregnancy	NR	NR	Yes, age and BMI
Wang H, 2019	GDM	70	The study aimed to evaluate the role of vitamin D (VD) levels, the vitamin D receptor (VDR), and peroxisome proliferator-activated receptor gamma (PPARγ) in the development of GDM, particularly in overweight or obese women. It explored how VD deficiency and changes in adipose tissue gene expression affect insulin resistance and metabolic pathways. The research hypothesized that VDR and PPARγ play…	30.1 ± 4.0	4.64 (4.30–5.12) FBG 24-28gw	NR	2.56 ± 0.6 (non-obese); 3.44 ± 0.7 (obese) fasting at 24-28 weeks	12.02 (10.08–15.77 fasting at 24-28 weeks	NR	21.89 ± 1.97 (non-obese); 29.35 ± 3.84 (obese) prepregnancy	NR	NR	70	normoglycemic women	28.8 ± 3.1	4.27 (3.99–4.52) FBG 24-28gw	NR	2.23 ± 0.5 (non-obese); 2.66 ± 0.6 (obese) fasting at 24-28 weeks	12.04 (10.41–13.27)fasting at 24-28 weeks	NR	21.10 ± 2.29 (non-obese); 29.15 ± 2.88 (obese) prepregnancy	NR	NR	Yes, matched by age, gravidity, and parity.
Wang N, 2021	GDM	532	The study aimed to evaluate risk factors associated with the heterogeneity of gestational diabetes mellitus (GDM) in Chinese pregnant women. It categorized GDM into subtypes based on insulin resistance, insulin secretion defects, or both. The research hypothesized that specific clinical, biochemical, and anthropometric factors influence each GDM subtype differently. By analyzing maternal and meta…	31 (28–34)	5.03 ± 0.43 FBG 24-28gw 9.45 ± 1.50 1h OGTT 24-28gw 7.73 ± 1.40 2h OGTT 24-28gw	5.01 ± 0.33 1st trimester	NR	NR	NR	23.73 (20.38–26.42) prepregnancy	NR	NR	516	normoglycemic women	30 (28–33)	4.82 ± 0.35 FBG 24-28gw 8.28 ± 1.30 1h OGTT 24-28gw 6.42 ± 1.10 2h OGTT 24-28gw	4.99 ± 0.30 1st trimester	NR	NR	NR	22.68 (20.53–24.50) prepregnancy	NR	NR	Yes, matched by age, gest age
Wang X, 2022	GDM	49	The study aimed to investigate the dynamic changes of branched-chain amino acids (BCAAs) in pregnant women and their potential as early biomarkers for predicting GDM. It hypothesized that elevated levels of BCAAs in the first trimester could serve as indicators for GDM development. By analyzing serum valine (Val), isoleucine (Ile), and leucine (Leu) levels in the first and second trimesters, the …	33.37 ± 3.97	4.86 ± 0.49 FBG 8-12gw 9.80 ± 1.53 1h OGTT 24-28gw 8.45 ± 1.31 2h OGTT 24-28gw	NR	NR	NR	NR	22.38 ± 2.71 prepregnancy	NR	38.62 ± 0.95	50	normoglycemic women	32.00 ± 3.02	4.65 ± 0.37 FBG 8-12gw 7.25 ± 1.49 1h OGTT 24-28gw 6.28 ± 1.14 2h OGTT 24-28gw	NR	NR	NR	NR	20.79 ± 2.52 prepregnancy	NR	39.08 ± 0.97	Yes, matched by age, BMI
Wang W, 2023	GDM	256	The study investigated the relationship between remnant cholesterol (RC) levels and the risk of GDM. It hypothesized that high RC levels could independently predict GDM risk beyond traditional lipid markers like triglycerides (TG). Using data from the Tongji Maternal and Child Health Cohort, it analyzed serum lipid profiles in early gestation and GDM outcomes in mid-gestation. The study found tha…	29.6 ± 3.7	4.86 ± 0.37 FBG 8-12gw 10.2 ± 1.2 1h OGTT 24-28gw 8.8 ± 1.1 2h OGTT 24-28gw	NR	NR	NR	NR	22.2 ± 3.4 prepregnancy	NR	NR	2272	normoglycemic women	28.0 ± 3.3	4.65 ± 0.35 FBG 8-12gw 7.8 ± 1.1 1h OGTT 24-28gw 6.5 ± 0.9 2h OGTT 24-28gw	NR	NR	NR	NR	20.7 ± 2.7 prepregnancy	NR	NR	Yes, matched by age, BMI
Wani K, 2020	GDM	123	The study aimed to investigate the relationship between metabolic syndrome (MetS) components in early pregnancy and the subsequent development of GDM in Arab women. It hypothesized that MetS components, including hyperglycemia and hypertriglyceridemia, measured during the first trimester, are predictive of GDM. By analyzing fasting glucose, lipid profiles, and other anthropometric measures, the r…	31.2 ± 6.1	5.3 ± 1.4 FBG 1st trimester 10.5 ± 2.6 2h OGTT 24-28gw	NR	NR	NR	NR	31.6 ± 7.1 prepregnancy	NR	NR	375	normoglycemic women	28.6 ± 5.3	4.5 ± 0.7 FBG 1st trimester 5.9 ± 1.2 2h OGTT 24-28gw	NR	NR	NR	NR	28.1 ± 6.4 prepregnancy	NR	NR	Yes. BMI and parity
Wójcik M, 2015	GDM	77	The study aimed to investigate the relationship between leukocyte PPARγ mRNA expression and gestational diabetes mellitus (GDM) in Polish women. PPARγ is a transcription factor involved in lipid and glucose metabolism, with potential implications for inflammatory pathways. The researchers hypothesized that PPARγ expression would be upregulated in GDM under hyperglycemic conditions. By correlating…	29.8 ± 4.6	5.1 ± 0.8 FBG OGTT 24-33gw 10.5 ± 1.8 1h OGTT 24-33gw 9.1 ± 1.2 2h OGTT 24-33gw	5.4 ± 0.4 24-28gw	NR	NR	NR	25.1 ± 6.0 prepregnancy 28.8 ± 5.9 2nd trimester	NR	NR	34	normoglycemic women	29.0 ± 4.4	4.3 ± 0.4 FBG 24-33gw 8.5 ± 1.9 1h OGTT 24-33gw 6.4 ± 1.0 2h OGTT 24-33gw	5.2 ± 0.4 2nd trimester	NR	NR	NR	23.7 ± 3.9 prepregnancy 27.4 ± 3.8 2nd trimester	NR	NR	Yes, age
Xu L, 2013	GDM	120	The study aimed to investigate the levels of secreted protein acidic and rich in cysteine (SPARC) in women with GDM compared to normal glucose tolerance (NGT) controls. SPARC, a novel adipokine, has been implicated in obesity, inflammation, and type 2 diabetes, but its role in GDM remained unclear. Researchers examined the relationship between SPARC and metabolic parameters, including insulin res…	32.0 (29.0–34.0)	4.8 (4.5–5.1) FBG 24-28gw 10.1 (9.3–11.1) 1h OGTT 24-28gw 9.0 (7.9–9.8) 2h OGTT 24-28gw	NR	1.7 (1.2–2.3) fasting at 24-28 weeks	7.8 (5.5–10.7) fasting at 24-28 weeks	NR	21.5 (19.8–23.0) prepregnancy	NR	NR	60	normoglycemic women	30.5 (28.0–35.0)	4.5 (4.2–4.8) FBG 24-28gw 8.0 (7.2–8.9) 1h OGTT 24-28gw 7.2 (6.5–7.6) 2h OGTT 24-28gw	NR	1.2 (0.9–1.7) fasting at 24-28 weeks	6.3 (4.7–8.6) fasting at 24-28 weeks	NR	20.4 (19.2–22.0) prepregnancy	NR	NR	Yes, matched by age, gest age
Xu M, 2015	GDM	55	The study aimed to investigate the relationships among acylation-stimulating protein (ASP), insulin resistance, lipometabolism, and fetal growth in women with well-controlled GDM. It hypothesized that ASP, an adipokine linked to lipid metabolism, plays a role in insulin resistance and fetal overgrowth. The research assessed ASP levels in maternal and cord blood, along with lipid profiles, glucose…	32.04 ± 3.86	4.83 ± 0.42 FBG 24-28gw 10.0 ± 0.5 1h OGTT 24-28gw 9.2 ± 0.8 2h OGTT 24-28gw	NR	1.97 ± 0.68 fasting at 24-28 weeks	9.08 ± 2.86 fasting at 24-28 weeks	NR	21.73 ± 2.70 prepregnancy 26.74 ± 2.95 2nd trimester	NR	38.83 ± 0.72	66	normoglycemic women	30.55 ± 4.50	4.32 ± 0.36 FBG 24-28gw 8.6 ± 0.7 1h OGTT 24-28gw 7.5 ± 0.6 2h OGTT 24-28gw	NR	1.56 ± 0.65 fasting at 24-28 weeks	8.15 ± 3.08 fasting at 24-28 weeks	NR	20.83 ± 2.90 prepregnancy 26.02 ± 3.27 2nd trimester	NR	39.03 ± 0.80	Yes, matched by gest age and parity
Yakout S, 2023	GDM	46	The study aimed to investigate the association of circulating levels of fetuin A and fetuin B, two hepatokines, with gestational diabetes mellitus (GDM) in Saudi women. It hypothesized that altered fetuin levels could contribute to insulin resistance and metabolic dysfunction in GDM. The research analyzed these levels in both GDM and non-GDM pregnancies, focusing on their correlation with glucose…	30.4 ± 5.8	5.54 ± 0.6 FBG 24-28gw 9.7 ± 1.4 2h OGTT 24-28gw	NR	2.8 (1.8–4.6) fasting at 24-28 weeks	12.4 (7.5–20.2) fasting at 24-28 weeks	NR	33.1 ± 6.6 prepregnancy	NR	NR	77	normoglycemic women	28.5 ± 5.1	4.56 ± 0.5 FBG 24-28gw 5.8 ± 1.1 2h OGTT 24-28gw	NR	2.2 (1.1–4.2) fasting at 24-28 weeks	11.3 (4.8–20.1) fasting at 24-28 weeks	NR	31.3 ± 6.8 prepregnancy	NR	NR	Yes, matched by age, BMI
Yi J, 2018	GDM	141	The study aimed to investigate the association between serum levels of 3-carboxy-4-methyl-5-propyl-2-furanpropanoic acid (CMPF) and glucose metabolism in Chinese pregnant women. CMPF, a metabolite linked to dietary sources, has been implicated in β-cell dysfunction and the development of diabetes. The research hypothesized that elevated CMPF levels would correlate with hyperglycemia, impaired ins…	29 (26, 32.5)	4.9 (4.4, 5.9) FBG 24-28gw 10.0 ± 0.5 1h OGTT 24-28gw 9.2 ± 0.8 2h OGTT 24-28gw	4.9 (4.6, 5.2) 24-28gw	2.24 (1.45, 3.84) fasting at 24-28 weeks	10.3 (6.6, 15.5) fasting at 24-28 weeks	NR	22.0 (20.0, 23.7) prepregnancy	NR	NR	230	normoglycemic women	29 (25, 32)	4.3 (4.0, 4.5) FBG 24-28gw 6.6 (5.7, 7.8) 1h OGTT 24-28gw 6.05 (5.3, 6.8) 2h OGTT 24-28gw	4.7 (4.5, 4.9) 2nd trimester	1.65 (1.10, 2.49) fasting at 24-28 weeks	8.7 (5.9, 12.9) fasting at 24-28 weeks	NR	21.6 (19.8, 23.4) prepregnancy	NR	NR	Yes, matched by age, BMI
Zeng Y, 2023	GDM	119	The study aimed to evaluate the association between the triglyceride-glucose (TyG) index and gestational diabetes mellitus (GDM) in a representative population of U.S. pregnant women. The TyG index, a simple surrogate marker for insulin resistance derived from fasting glucose and triglyceride levels, was assessed as a potential predictor for GDM. By analyzing data from the NHANES (1999–2020), the…	29.28 ± 5.93	5.58 ± 0.53 FBG NR	5.16 ± 0.36 NR	NR	NR	NR	≥ 25 (86.55%) prepregnancy	NR	NR	542	normoglycemic women	27.73 ± 5.12	4.48 ± 0.34 FBG NR	4.93 ± 0.31 NR	NR	NR	NR	≥ 25 (67.53%) prepregnancy	NR	NR	Groups were matched for basic demographics, including age and BMI categories.
Zhan Y, 2015	GDM	186	The study aimed to investigate the relationship between the rs4753426 single nucleotide polymorphism (SNP) in the melatonin receptor 1B (MTNR1B) gene and the risk of developing gestational diabetes mellitus (GDM). Researchers analyzed the genotype and allele frequencies of this SNP in women with GDM and controls to identify its impact on fasting plasma glucose (FPG) levels and pancreatic β-cell f…	30.85 ± 9.46	6.43 ± 2.75 FBG 24-28gw	NR	5.95 ± 4.26 fasting at 24-28 weeks	19.96 ± 15.41 fasting at 24-28 weeks	NR	22.99 ± 4.97 prepregnancy	NR	NR	330	normoglycemic women	29.96 ± 8.52	4.62 ± 1.87 FBG 24-28gw	NR	2.96 ± 2.79 fasting at 24-28 weeks	15.37 ± 11.26 fasting at 24-28 weeks	NR	23.47 ± 5.48 prepregnancy	NR	NR	Yes, age, BMI, and gestational age.
Zhang H, 2022	GDM	110	The study investigated the association between fasting serum fructose concentrations and the risk of developing gestational diabetes mellitus (GDM). Fructose, a monosaccharide involved in glucose metabolism, has been linked to metabolic syndrome and type 2 diabetes but has not been extensively studied in GDM. Researchers measured fasting fructose levels in pregnant women and analyzed their relati…	29.72 ± 3.08	4.87 ± 0.56 FBG 24-28gw 9.64 ± 1.63 1h OGTT 24-28gw 8.47 ± 1.55 2h OGTT 24-28gw	5.19 ± 0.85 24-28gw	2.07 ± 1.57 fasting at 24-28 weeks	8.05 (4.85–11.19) fasting at 24-28 weeks	NR	23.04 ± 4.24 prepregnancy	NR	NR	416	normoglycemic women	29.18 ± 2.92	4.37 ± 0.31 FBG 24-28gw 7.19 ± 1.331h OGTT 24-28gw 6.44 ± 1.00 2h OGTT 24-28gw	4.95 ± 1.99 2nd trimester	1.21 ± 0.78 fasting at 24-28 weeks	5.41 (3.43–8.34) fasting at 24-28 weeks	NR	21.79 ± 3.23 prepregnancy	NR	NR	Yes, age and BMI.
Zhao X, 2023	GDM	231	This study aimed to evaluate the relationship between thyroid hormone levels, particularly the FT3/FT4 ratio, and gestational diabetes mellitus (GDM) in euthyroid pregnant women. The FT3/FT4 ratio was assessed as a potential predictor of GDM, considering its role in glucose metabolism and thyroid regulation. The researchers hypothesized that a higher FT3/FT4 ratio would be associated with increas…	30.77 ± 3.86	5.04 ± 0.41 FBG 24-28gw	5.29 ± 0.30 1st trimester	NR	NR	NR	23.31 ± 3.16 prepregnancy	NR	NR	991	normoglycemic women	30.94 ± 3.64	4.87 ± 0.40 FBG 24-28gw	5.08 ± 0.26 1st trimester	NR	NR	NR	21.65 ± 3.01 prepregnancy	NR	NR	Yes, age and BMI.
