# Supplementary material for: Trimester-Specific Serum Lipid Profiles in Gestational Diabetes Mellitus: A Systematic Review, Meta-Analysis, and Meta-Regression
Source: Medicina (Kaunas). 2025 Jul 17;61(7):1290. doi: 10.3390/medicina61071290 (PMC12300116; doi:10.3390/medicina61071290)
Supplement: Supplementary file 1 [file medicina-61-01290-s001.zip › Supplement material - Table S3. Inclusion and exclusion criteria.xlsx]

## Sheet: Sheet1
Rb	Number	Author, year	Country	Nulliparity Yes/No	Singleton	Pre-existing DM (specify the type)	Pre-existing HTA Yes/No	Pre-existing cardiovascular disease Yes/No (report which one)	Smoking Yes/No	Pre-existing renal diseases Yes/No (report which one)	Pre-existing liver disease Yes/No	Obesity Yes/No	GDM Family history	DM Family history	Nulliparity Yes/No	Singleton	Pre-existing DM (specify the type)	Pre-existing HTA Yes/No	Pre-existing cardiovascular disease Yes/No (report which one)	Smoking Yes/No	Pre-existing renal diseases Yes/No (report which one)	Pre-existing liver disease Yes/No	Obesity Yes/No	GDM Family history	DM Family history
1	1	Hornnes P, 1984	Denmark	NR	Yes	NR	No	No	NR	No	No	No	NR	NR	NR	Yes	NR	No	No	NR	No	No	No	NR	NR
2	2	Montelongo, 1992	Spain	NR	Yes	NR	NR	NR	NR	NR	NR	NR	NR	NR	NR	Yes	NR	NR	NR	NR	NR	NR	NR	NR	NR
3	3	Shelley-Jones, 1993	Australia	NR	Yes	NR	NR	NR	NR	NR	NR	NR	NR	NR	NR	Yes	NR	NR	NR	NR	NR	NR	NR	NR	NR
4	5	Nolan C, 1995	Australia	NR	Yes	NR	NR	NR	NR	NR	NR	NR	NR	NR	NR	Yes	NR	NR	NR	NR	NR	NR	NR	NR	NR
5	6	Meyer B, 1996	Great Brittain	NR	Yes	NR	NR	NR	NR	NR	NR	NR	NR	NR	NR	Yes	NR	NR	NR	NR	NR	NR	NR	NR	NR
6	7	Koukkou E, 1997	Great Brittain	No	Yes	NR	NR	NR	NR	NR	NR	NR	NR	NR	No	Yes	NR	NR	NR	NR	NR	NR	NR	NR	NR
7	8	Clark C, 1997	USA	NR	Yes	NR	NR	NR	NR	NR	NR	NR	NR	NR	NR	Yes	NR	NR	NR	NR	NR	NR	NR	NR	NR
8	9	Couch S, 1998	USA	NR	Yes	NR	NR	NR	NR	NR	NR	NR	NR	NR	NR	Yes	NR	NR	NR	NR	NR	NR	NR	NR	NR
9	11	Bartha J, 2000	Spain	No	Yes	NR	NR	NR	NR	NR	NR	NR	NR	NR	No	Yes	NR	NR	NR	NR	NR	NR	NR	NR	NR
10	12	Paradisi G, 2002	Italy	No	Yes	NR	NR	NR	NR	NR	NR	NR	NR	NR	No	Yes	NR	NR	NR	NR	NR	NR	NR	NR	NR
11	13	Vitoratos G, 2002	Greece	NR	Yes	NR	NR	NR	NR	NR	NR	NR	NR	NR	NR	Yes	NR	NR	NR	NR	NR	NR	NR	NR	NR
12	15	Seghieri G, 2003	Italy	No	Yes	NR	NR	NR	NR	NR	NR	No	NR	NR	No	Yes	NR	NR	NR	NR	NR	NR	No	NR	NR
13	17	Toescu V, 2004	Great Brittain	NR	Yes	NR	NR	NR	NR	NR	NR	borderline	NR	NR	NR	Yes	NR	NR	NR	NR	NR	NR	Yes	NR	NR
14	18	Ranheim T, 2004	Norway	No	Yes	NR	No	NR	NR	NR	NR	borderline	NR	NR	No	Yes	NR	No	NR	NR	NR	NR	Yes	NR	NR
15	19	Tarim E, 2004	Turkey	No	Yes	No	No	No	NR	No	No	No	NR	NR	No	Yes	No	No	No	NR	No	No	No	NR	NR
16	20	Di Cianni G, 2005	Italy	No	Yes	NR	NR	NR	NR	NR	NR	No	NR	Yes	No	Yes	NR	NR	NR	NR	NR	NR	No	NR	Yes
17	22	Tsai P, 2005	China	No	Yes	No	No	No	NR	NR	NR	NR	NR	NR	No	Yes	No	No	No	NR	NR	NR	NR	NR	NR
18	25	Tarim E, 2006	Turkey	No	Yes	No	No	No	No	No	No	No	No	No	No	Yes	No	No	No	No	No	No	No	No	No
19	28	Qui C, 2007	USA	No	Yes	NR	NR	NR	NR	NR	NR	NR	NR	Yes	No	Yes	NR	NR	NR	NR	NR	NR	NR	NR	Yes
20	29	Altinova A, 2007	Turkey	NR	Yes	Yes (GDM)	NR	NR	NR	NR	NR	No	NR	NR	NR	Yes	Yes	NR	NR	NR	NR	NR	No	NR	NR
21	31	Di Cianni G, 2007	Italy	NR	Yes	NR	NR	NR	NR	NR	NR	No	NR	Yes	NR	Yes	NR	NR	NR	NR	NR	NR	No	NR	Yes
22	32	Grissa O, 2007	Tunisia	NR	Yes	No	No	No	NR	NR	NR	NR	No	No	NR	Yes	No	No	No	NR	NR	NR	NR	No	No
23	33	Sánchez-Vera I, 2007	Spain	NR	Yes	NR	NR	NR	Yes	NR	NR	Yes	NR	NR	NR	Yes	NR	NR	NR	Yes	NR	NR	Yes	NR	NR
24	34	Molnar J, 2008	Hungary	No	Yes	NR	NR	NR	NR	NR	NR	No	NR	NR	No	Yes	NR	NR	NR	NR	NR	NR	No	NR	NR
25	35	Bartha J, 2008	Spain	No	Yes	No	No	No	NR	NR	NR	No	NR	NR	No	Yes	No	No	No	NR	NR	NR	No	NR	NR
26	36	Szymanska M, 2008	Poland	No	Yes	No	No	No	NR	NR	NR	No	NR	NR	No	Yes	No	No	No	NR	NR	NR	No	NR	NR
27	37	Davari-Tanha F, 2008	Iran	No	Yes	No	No	No	NR	NR	NR	Yes	NR	NR	No	Yes	No	No	No	NR	NR	NR	Yes	NR	NR
28	38	Akturk M, 2008	Turkey	NR	Yes	No	No	No	NR	NR	NR	No	NR	NR	NR	Yes	No	No	No	NR	NR	NR	No	NR	NR
29	39	Idzior-Walus B, 2008	Poland	NR	Yes	NR	NR	NR	NR	NR	NR	No	NR	NR	NR	Yes	NR	NR	NR	NR	NR	NR	No	NR	NR
30	40	Rizzo M, 2008	Turkey	NR	Yes	No	No	No	No	No	No	No	NR	NR	NR	Yes	No	No	No	No	No	No	No	NR	NR
31	42	McGrowder D, 2009	Jamaica	No	Yes	No	No	No	NR	No	No	No	NR	NR	No	Yes	No	No	No	NR	No	No	No	NR	NR
32	43	Vijayalaxmi KD, 2009	India	NR	NR	NR	NR	NR	NR	NR	NR	NR	NR	NR	NR	NR	NR	NR	NR	NR	NR	NR	NR	NR	NR
33	44	Kuzmicki M, 2009	Poland	No	Yes	No	No	No	No	No	No	No	NR	NR	No	Yes	No	No	No	No	No	No	No	NR	NR
34	45	Habib F, 2009	Saudi Arabia	No	Yes	No	No	No	No	No	No	Yes	NR	NR	No	Yes	No	No	No	No	No	No	Yes	NR	NR
35	46	Bo S, 2009	Italy	No	Yes	No	No	No	Yes	No	No	No	NR	Yes	No	Yes	No	No	No	Yes	No	No	No	NR	Yes
36	47	Su Y, 2010	China	No	Yes	No	No	No	NR	No	No	No	NR	NR	No	Yes	No	No	No	NR	No	No	No	NR	NR
37	48	Stein S, 2010	Germany	NR	Yes	No	No	No	NR	No	No	Yes	NR	NR	NR	Yes	No	No	No	NR	No	No	Yes	NR	NR
38	49	Grissa O, 2010	France	NR	Yes	No	No	No	No	No	No	No	NR	NR	NR	Yes	No	No	No	No	No	No	No	NR	NR
39	50	Coskun A, 2010	Turkey	NR	Yes	No	No	No	No	No	No	No	NR	NR	NR	Yes	No	No	No	No	No	No	No	NR	NR
40	51	Pfau D, 2010	Germany	NR	Yes	No	No	No	NR	No	No	No	NR	NR	NR	Yes	No	No	No	NR	No	No	No	NR	NR
41	52	Santos I, 2010	Brasil	NR	Yes	No	No	No	NR	No	No	Yes	NR	NR	NR	Yes	No	No	No	NR	No	No	Yes	NR	NR
42	53	Paradisi G, 2010	Italy	No	Yes	No	No	No	No	No	No	No	NR	Yes	No	Yes	No	No	No	No	No	No	No	NR	Yes
43	54	Akturk M, 2010	Turkey	NR	Yes	No	No	No	NR	No	No	No	NR	NR	NR	Yes	No	No	No	NR	No	No	No	NR	NR
44	55	Retnakaran R, 2010	Canada	NR	Yes	No	No	No	NR	No	No	No	NR	Yes	NR	Yes	No	No	No	NR	No	No	No	NR	Yes
45	56	Savvidou M, 2010	Great Britain	No	Yes	No	No	No	Yes	No	No	Yes	NR	Yes	No	Yes	No	No	No	Yes	No	No	Yes	NR	Yes
46	57	Culha C, 2011	Turkey	No	Yes	No	No	No	NR	No	No	Yes	NR	Yes	No	Yes	No	No	No	NR	No	No	Yes	NR	Yes
47	58	Saucedo R, 2011	Mexico	NR	Yes	No	No	No	NR	No	No	No	NR	NR	NR	Yes	No	No	No	NR	No	No	No	NR	NR
48	59	Makgoba M, 2011	Great Britain	No	Yes	No	No	No	Yes	No	No	Yes	NR	Yes	No	Yes	No	No	No	Yes	No	No	Yes	NR	Yes
49	60	Schaefer-Graf U, 2011	Germany	No	Yes	No	No	No	NR	No	No	Yes	NR	NR	No	Yes	No	No	No	NR	No	No	Yes	NR	NR
50	61	Gomathi KG, 2011	UAE	No	Yes	No	No	No	NR	No	No	Yes	Yes	Yes	No	Yes	No	No	No	NR	No	No	Yes	Yes	Yes
51	62	Giannubilo S, 2011	Italy	No	Yes	No	No	No	Yes	No	No	No	NR	NR	No	Yes	No	No	No	Yes	No	No	No	NR	NR
52	63	Caglar G, 2011	Turkey	No	Yes	No	No	No	No	No	No	No	NR	NR	No	Yes	No	No	No	No	No	No	No	NR	NR
53	64	Ozuguz U, 2011	Turkey	No	Yes	No	No	No	No	No	No	No	NR	Yes	No	Yes	No	No	No	No	No	No	No	NR	Yes
54	65	Zhaoxia L, 2012	China	No	Yes	No	No	No	NR	No	No	No	NR	NR	No	Yes	No	No	No	NR	No	No	No	NR	NR
55	66	Ghafoor S, 2012	Pakistan	No	Yes	No	No	No	NR	No	No	No	NR	NR	No	Yes	No	No	No	NR	No	No	No	NR	NR
56	67	Winhofer Y, 2010	Austria	No	Yes	No	No	No	NR	No	No	No	NR	NR	No	Yes	No	No	No	NR	No	No	No	NR	NR
57	68	Farhan S, 2012	Austria	No	Yes	No	No	No	NR	No	No	No	NR	NR	No	Yes	No	No	No	NR	No	No	No	NR	NR
58	69	Ping F, 2012	China	No	Yes	No	No	No	NR	No	No	No	NR	Yes	No	Yes	No	No	No	NR	No	No	No	NR	Yes
59	70	Vural M, 2012	Turkey	No	Yes	No	No	No	No	No	No	Yes	NR	NR	No	Yes	No	No	No	No	No	No	Yes	NR	NR
60	71	Naf S, 2012	Spain	No	Yes	No	No	No	No	No	No	No	NR	NR	No	Yes	No	No	No	No	No	No	No	NR	NR
61	72	Baykus Y, 2012	Turkey	No	Yes	No	No	No	NR	No	No	No	NR	NR	No	Yes	No	No	No	NR	No	No	No	NR	NR
62	73	Alanbay I, 2012	Turkey	No	Yes	No	No	No	NR	No	No	No	NR	NR	No	Yes	No	No	No	NR	No	No	No	NR	NR
63	74	Rezvan N, 2011	Iran	No	Yes	No	No	No	No	No	No	No	No	No	No	Yes	No	No	No	No	No	No	No	No	No
64	75	Khan R,2012	Pakistan	NR	NR	NR	NR	NR	NR	NR	NR	NR	NR	NR	NR	NR	NR	NR	NR	NR	NR	NR	NR	NR	NR
65	76	Cocelli V, 2012	Turkey	No	Yes	No	No	No	No	No	No	Yes	NR	NR	No	Yes	No	No	No	No	No	No	Yes	NR	NR
66	79	Gkiomisi A, 2013	Greece	No	Yes	No	No	No	NR	No	No	No	NR	NR	No	Yes	No	No	No	NR	No	No	No	NR	NR
67	80	Atay A, 2013	Turkey	No	Yes	No	No	No	NR	No	No	Yes	NR	NR	No	Yes	No	No	No	NR	No	No	Yes	NR	NR
68	81	Park S, 2013	South Korea	No	Yes	No	No	No	NR	No	No	No	NR	No	No	Yes	No	No	No	NR	No	No	No	NR	No
69	82	Khan R, 2013	Pakistan	NR	NR	NR	NR	NR	NR	NR	NR	NR	NR	NR	NR	NR	NR	NR	NR	NR	NR	NR	NR	NR	NR
70	83	dos Santos-Weiss I, 2012	Brazil	NR	NR	NR	NR	NR	NR	NR	NR	Yes	NR	NR	NR	NR	NR	NR	NR	NR	NR	NR	Yes	NR	NR
71	84	Soydinc S, 2013	Turkey	No	Yes	No	No	No	No	No	No	No	NR	NR	No	Yes	No	No	No	No	No	No	No	NR	NR
72	86	Kärkkäinen H, 2013	Finland	No	Yes	No	No	No	No	No	No	No	NR	NR	No	Yes	No	No	No	No	No	No	No	NR	NR
73	87	Agakidou E, 2013	Greece	No	Yes	No	No	No	No	No	No	Yes	NR	NR	No	Yes	No	No	No	No	No	No	Yes	NR	NR
74	88	Eslamian R, 2013	Iran	No	Yes	No	No	No	NR	No	No	No	NR	Yes	No	Yes	No	No	No	NR	No	No	No	NR	Yes
75	89	Barden, A 2013	Australia	No	Yes	No	No	No	NR	No	No	Yes	NR	Yes	No	Yes	No	No	No	NR	No	No	Yes	NR	Yes
76	90	Ortega-Senovilla S, 2013	Spain	No	Yes	No	No	No	NR	No	No	No	NR	NR	No	Yes	No	No	No	NR	No	No	No	NR	NR
77	91	Todoric J, 2013	Austria	No	Yes	No	No	No	NR	No	No	Yes	NR	NR	No	Yes	No	No	No	NR	No	No	Yes	NR	NR
78	93	Wang D, 2013	China	No	Yes	No	No	No	NR	No	No	No	NR	NR	No	Yes	No	No	No	NR	No	No	No	NR	NR
79	94	Yousefzadeh G, 2013	Iran	No	Yes	No	No	No	NR	No	No	Yes	NR	NR	No	Yes	No	No	No	NR	No	No	Yes	NR	NR
80	95	Al-Hakeem M, 2014	Saudi Arabia	No	Yes	No	No	No	NR	No	No	Yes	NR	NR	No	Yes	No	No	No	NR	No	No	Yes	NR	NR
81	96	Kuzmicki M, 2014	Poland	No	Yes	No	No	No	NR	No	No	No	NR	NR	No	Yes	No	No	No	NR	No	No	No	NR	NR
82	97	Atay A, 2014	Turkey	No	Yes	No	No	No	NR	No	No	No	NR	NR	No	Yes	No	No	No	NR	No	No	No	NR	NR
83	98	Wójcik M, 2014	Poland	No	Yes	No	No	No	NR	No	No	No	NR	NR	No	Yes	No	No	No	NR	No	No	No	NR	NR
84	99	Javadian P, 2013	Iran	No	Yes	No	No	No	NR	No	No	No	NR	NR	No	Yes	No	No	No	NR	No	No	No	NR	NR
85	100	Ebert T, 2014	Germany	No	Yes	No	No	No	NR	No	No	No	NR	NR	No	Yes	No	No	No	NR	No	No	No	NR	NR
86	101	Liang Zhaoxia, 2014	China	NR	NR	no	no	no	no	no	no	no	NR	NR	NR	NR	No	No	No	No	No	No	No	NR	NR
87	102	Bullon, 2013	Spain	NR	NR	NR	NR	NR	NR	NR	NR	NR	NR	NR	NR	NR	NR	NR	NR	NR	NR	NR	NR	NR	NR
88	103	Guimarães, 2014	Brasil	NR	NR	NR	no	no	NR	no	NR	NR	NR	NR	NR	NR	NR	No	No	NR	No	NR	NR	NR	NR
89	104	Houde, 2014	Canada	NR	NR	NR	NR	NR	NR	NR	NR	NR	NR	NR	NR	NR	NR	NR	NR	NR	NR	NR	NR	NR	NR
90	105	Atay, 2013	Van	NR	NR	NR	NR	NR	NR	NR	NR	NR	NR	NR	NR	NR	NR	NR	NR	NR	NR	NR	NR	NR	NR
91	106	Al Rubeaan, 2014	Kingdom of Saudi Arabia	NR	NR	No	Yes	NR	NR	NR	NR	NR	Yes	Yes	NR	NR	No	Yes	NR	NR	NR	NR	NR	Yes	Yes
92	107	Wei, 2014	China	NR	NR	No	No	No	Yes	No	No	NR	NR	Yes	NR	NR	No	No	No	Yes	No	No	NR	NR	Yes
93	108	Wei, 2014	China	No	NR	No	No	No	No	No	No	No	NR	NR	No	NR	No	No	No	No	No	No	No	NR	NR
94	109	Reyes Lopez	Mexico	NR	NR	NR	NR	NR	NR	NR	NR	NR	NR	NR	NR	NR	NR	NR	NR	NR	NR	NR	NR	NR	NR
95	110	Saucedo R, 2014	Italy	Yes	NR	NR	NR	NR	NR	NR	NR	NR	NR	Yes	Yes	NR	NR	NR	NR	NR	NR	NR	NR	NR	Yes
96	111	Hesham, 2015	Saudi Arabia	Yes	Yes	NR	NR	NR	No	NR	NR	NR	NR	NR	Yes	Yes	NR	NR	NR	No	NR	NR	NR	NR	NR
97	112	Beigi, 2015	Iran	NR	NR	NR	NR	NR	NR	NR	NR	NR	NR	NR	Yes	NR	NR	NR	NR	NR	NR	NR	NR	NR	NR
98	113	Trebotic, 2015	Austria	NR	NR	NR	NR	NR	NR	NR	NR	NR	NR	NR	Yes	NR	NR	NR	NR	NR	NR	NR	NR	NR	NR
99	114	Telejko, 2015	Poland	Yes	Yes	NR	NR	NR	NR	NR	NR	NR	NR	NR	Yes	Yes	NR	NR	NR	NR	NR	NR	NR	NR	NR
100	115	Lehmann, 2015	Germany	NR	NR	NR	NR	NR	NR	NR	NR	NR	NR	NR	Yes	NR	NR	NR	NR	NR	NR	NR	NR	NR	NR
101	116	Simon Muela, 2015	Spain	Yes	Yes	NR	NR	NR	NR	NR	NR	NR	NR	NR	Yes	Yes	NR	NR	NR	NR	NR	NR	NR	NR	NR
102	117	Megia, 2014	Italy	NR	Yes	No	No	No	NR	No	No	NR	NR	NR	Yes	Yes	No	No	No	NR	No	No	NR	NR	NR
103	118	Altinova A, 2015	Turkey	No	Yes	No	No	No	NR	No	No	No	NR	NR	yes	Yes	No	No	No	NR	No	No	No	NR	NR
104	120	De Melo SF, 2015	Brazil	NR	Yes	NR	NR	NR	NR	NR	NR	Yes	NR	Yes	Yes	Yes	NR	NR	NR	NR	NR	NR	Yes	NR	Yes
105	121	Gueuvoghlanian-Silva BY, 2015	Brazil	No	Yes	No	No	No	NR	No	No	No	NR	NR	Yes	Yes	No	No	No	NR	No	No	No	NR	NR
106	122	Takhshid MA, 2015	Iran	NR	NR	No	No	No	NR	No	No	No	NR	NR	Yes	NR	No	No	No	NR	No	No	No	NR	NR
107	123	Takhshid MA, 2015	Iran	NR	NR	No	No	No	NR	No	No	No	NR	NR	Yes	NR	No	No	No	NR	No	No	No	NR	NR
108	124	Wurst U, 2015	Germany	NR	NR	No	No	No	NR	No	No	No	NR	NR	Yes	NR	No	No	No	NR	No	No	No	NR	NR
109	125	Li XM, 2015	China	NR	NR	No	No	No	NR	No	No	No	NR	NR	Yes	NR	No	No	No	NR	No	No	No	NR	NR
110	126	Korkmazer E, 2015	Turkey	NR	Yes	No	No	No	No	No	No	No	NR	NR	NR	Yes	No	No	No	No	No	No	No	NR	NR
111	127	Jia X, 2014	China	Yes	NR	No	No	No	NR	No	No	No	NR	Yes	Yes	NR	No	No	No	NR	No	No	No	NR	Yes
112	128	Iyidir OT, 2014	Turkey	NR	NR	No	No	No	NR	No	No	No	NR	NR	NR	NR	No	No	No	NR	No	No	No	NR	NR
113	129	Li G, 2015	China	No	Yes	No	No	No	NR	No	No	No	NR	Yes	No	Yes	No	No	No	NR	No	No	No	NR	Yes
114	131	Wang C, 2016	China	No	Yes	No	No	No	NR	No	No	No	NR	Yes	No	Yes	No	No	No	NR	No	No	No	NR	Yes
115	132	Du M, 2015	China	No	Yes	No	No	No	NR	No	No	No	NR	NR	No	Yes	No	No	No	NR	No	No	No	NR	NR
116	133	Demirpençe M, 2016	Turkey	NR	NR	No	NR	NR	NR	NR	NR	Yes	Yes	Yes	NR	NR	No	NR	NR	NR	NR	NR	Yes	Yes	Yes
117	135	Zhang Y, 2016	China	NR	Yes	No	No	No	No	No	No	No	NR	NR	NR	Yes	No	No	No	No	No	No	No	NR	NR
118	136	Liang ZX, 2015	China	NR	NR	No	No	No	NR	No	No	No	NR	NR	NR	NR	No	No	No	NR	No	No	No	NR	NR
119	137	Edu A, 2016	Romania	No	Yes	No	No	No	NR	No	No	No	NR	NR	No	Yes	No	No	No	NR	No	No	No	NR	NR
120	138	Ertuğ EY, 2016	Turkey	No	Yes	No	No	No	NR	No	No	No	NR	NR	No	Yes	No	No	No	NR	No	No	No	NR	NR
121	139	Mou Y, 2016	China	No	Yes	No	No	No	NR	No	No	No	NR	NR	No	Yes	No	No	No	NR	No	No	No	NR	NR
122	140	Zheng D, 2016	China	No	Yes	No	No	No	NR	No	No	No	NR	NR	No	Yes	No	No	No	NR	No	No	No	NR	NR
123	141	Khosrowbeygi A, 2015	Iran	No	Yes	No	No	No	NR	No	No	No	NR	NR	No	Yes	No	No	No	NR	No	No	No	NR	NR
124	142	Aydemir B, 2015	Turkey	No	Yes	No	No	No	No	No	No	No	NR	NR	No	Yes	No	No	No	No	No	No	No	NR	NR
125	143	Savona-Ventura C, 2016	Malta	No	Yes	No	No	No	No	No	No	No	NR	NR	No	Yes	No	No	No	No	No	No	No	NR	NR
126	144	Qiu YH, 2016	China	NR	NR	No	No	No	Yes	No	No	No	NR	NR	NR	NR	No	No	No	Yes	No	No	No	NR	NR
127	145	Ye D, 2016	China	NR	NR	NR	NR	NR	NR	NR	NR	No	NR	NR	NR	NR	NR	NR	NR	NR	NR	NR	No	NR	NR
128	147	Kumru P, 2016	Turkey	No	Yes	No	No	No	NR	No	No	No	NR	NR	No	Yes	No	No	No	NR	No	No	No	NR	NR
129	148	Mac-Marcjanek K, 2017	Poland	NR	Yes	No	No	No	NR	No	No	No	NR	NR	NR	Yes	No	No	No	NR	No	No	No	NR	NR
130	149	Tu WJ, 2017	China	Yes	Yes	No	No	No	Yes	No	No	Yes	NR	Yes	Yes	Yes	No	No	No	Yes	No	No	Yes	NR	Yes
131	150	Akdeniz FT, 2017	Turkey	NR	NR	NR	NR	NR	NR	NR	NR	NR	NR	NR	NR	NR	NR	NR	NR	NR	NR	NR	NR	NR	NR
132	151	Zhou X, 2017	China	NR	Yes	No	No	No	NR	No	No	No	NR	NR	NR	Yes	No	No	No	NR	No	No	No	NR	NR
133	152	Yang X, 2017	China	NR	NR	NR	NR	NR	NR	NR	NR	No	NR	NR	NR	NR	NR	NR	NR	NR	NR	NR	No	NR	NR
134	153	del Mar Roca-Rodríguez M, 2017	Spain	NR	NR	No	No	No	NR	No	No	No	NR	No	NR	NR	No	No	No	NR	No	No	No	NR	No
135	154	Usluogullari B, 2017	Turkey	NR	NR	No	No	No	NR	No	No	No	NR	NR	NR	NR	No	No	No	NR	No	No	No	NR	NR
136	155	Saucedo R, 2017	Mexico	NR	NR	No	No	No	NR	No	No	No	NR	Yes	NR	NR	No	No	No	NR	No	No	No	NR	Yes
137	156	Li L, 2017	China	NR	NR	No	No	No	NR	No	No	No	NR	NR	NR	NR	No	No	No	NR	No	No	No	NR	NR
138	157	Zhang Y, 2017	China	NR	Yes	No	No	No	NR	No	No	No	NR	NR	NR	Yes	No	No	No	NR	No	No	No	NR	NR
139	158	Burlina S, 2016	Italy	NR	NR	NR	NR	NR	NR	NR	NR	No	NR	NR	NR	NR	NR	NR	NR	NR	NR	NR	No	NR	NR
140	160	Mousavi SN, 2017	Iran	NR	NR	Yes (GDM)	No	No	NR	No	No	No	Yes	Yes	NR	NR	Yes	No	No	NR	No	No	No	Yes	Yes
141	161	Ersoy GS, 2016	Turkey	NR	NR	No	No	No	NR	No	No	No	NR	NR	NR	NR	No	No	No	NR	No	No	No	NR	NR
142	163	Badon SE, 2018	California	No	Yes	NR	NR	NR	Yes	NR	NR	No	Yes	Yes	No	Yes	NR	NR	NR	Yes	NR	NR	No	Yes	Yes
143	164	Jameshorani M, 2018	Iran	NR	NR	No	No	No	NR	No	No	NR	NR	NR	NR	NR	No	No	No	NR	No	No	NR	NR	NR
144	165	Yang Y, 2016	China	NR	NR	NR	NR	NR	NR	NR	NR	No	NR	NR	NR	NR	NR	NR	NR	NR	NR	NR	No	NR	NR
145	166	Hussain Z, 2018	Iraq	NR	NR	NR	NR	NR	NR	NR	NR	NR	NR	NR	NR	NR	NR	NR	NR	NR	NR	NR	NR	NR	NR
146	167	Barat S, 2018	Iran	No	Yes	No	No	No	NR	No	No	No	NR	NR	No	Yes	No	No	No	NR	No	No	No	NR	NR
147	168	Yuan X, 2018	China	NR	Yes	No	No	No	No	No	No	No	NR	NR	NR	Yes	No	No	No	No	No	No	No	NR	NR
148	169	Hou W, 2018	China	No	Yes	No	No	No	NR	No	No	No	NR	Yes	No	Yes	No	No	No	NR	No	No	No	NR	Yes
149	170	Eken MK, 2018	Turkey	NR	Yes	No	No	No	No	No	No	No	NR	NR	NR	Yes	No	No	No	No	No	No	No	NR	NR
150	171	Bukowiecka-Matusiak M, 2018	Poland	NR	Yes	No	No	No	NR	No	No	No	NR	No	NR	Yes	No	No	No	NR	No	No	No	NR	No
151	172	Zhang L, 2018	China	NR	Yes	No	No	No	No	No	No	No	NR	No	NR	Yes	No	No	No	No	No	No	No	NR	No
152	173	Bagci H, 2018	Turkey	NR	Yes	No	No	No	No	No	No	No	NR	NR	NR	Yes	No	No	No	No	No	No	No	NR	NR
153	174	Khosrowbeygi A, 2018	Iran	Yes	Yes	No	No	No	No	No	No	No	NR	NR	Yes	Yes	No	No	No	No	No	No	No	NR	NR
154	175	Zhang Y, 2018	China	No	Yes	No	No	No	No	No	No	No	NR	NR	No	Yes	No	No	No	No	No	No	No	NR	NR
155	176	Franzago M, 2018	Italy	NR	Yes	No	No	No	Yes	No	No	No	NR	Yes	NR	Yes	No	No	No	Yes	No	No	No	NR	Yes
156	177	Yuan X, 2018	China	No	Yes	No	No	No	No	No	No	No	NR	NR	No	Yes	No	No	No	No	No	No	No	NR	NR
157	178	Al-Ajlan A, 2018	Saudi Arabia	No	Yes	No	No	No	No	No	No	Yes	NR	Yes	No	Yes	No	No	No	No	No	No	Yes	NR	Yes
158	179	Al-Daghri NM, 2018	Saudi Arabia	No	Yes	No	No	No	NR	No	No	No	NR	Yes	No	Yes	No	No	No	NR	No	No	No	NR	Yes
159	180	Bao W, 2018	United States	No	Yes	No	No	No	Yes	No	No	No	NR	Yes	No	Yes	No	No	No	Yes	No	No	No	NR	Yes
160	181	Siddiqui K, 2017	Saudi Arabia	No	Yes	No	No	No	NR	No	No	No	Yes	Yes	No	Yes	No	No	No	NR	No	No	No	Yes	Yes
161	182	Bugatto F, 2018	Spain	No	Yes	No	No	No	No	No	No	No	NR	NR	No	Yes	No	No	No	No	No	No	No	NR	NR
162	184	Cao W, 2018	China	No	Yes	No	No	No	Yes	No	No	No	NR	NR	No	Yes	No	No	No	Yes	No	No	No	NR	NR
163	185	Whitaker KM, 2018	United States	No	Yes	No	No	No	No	No	No	No	NR	Yes	No	Yes	No	No	No	No	No	No	No	NR	Yes
164	186	Yue CY, 2018	China	NR	Yes	No	No	No	No	No	No	No	NR	NR	NR	Yes	No	No	No	No	No	No	No	NR	NR
165	187	Dong Y, 2018	United States	NR	Yes	No	No	No	No	No	No	Yes	NR	NR	NR	Yes	No	No	No	No	No	No	Yes	NR	NR
166	188	Tuzun D, 2018	Turkey	NR	Yes	No	No	No	No	No	No	No	No	No	NR	Yes	No	No	No	No	No	No	No	No	No
167	189	Siddiqui K, 2019	Saudi Arabia	No	Yes	No	No	No	No	No	No	No	NR	NR	No	Yes	No	No	No	No	No	No	No	NR	NR
168	190	Mierzyński R, 2019	Poland	No	Yes	No	No	No	No	No	No	No	NR	NR	No	Yes	No	No	No	No	No	No	No	NR	NR
169	191	Madhu SV, 2019	India	NR	Yes	No	No	No	No	No	No	No	NR	Yes	NR	Yes	No	No	No	No	No	No	No	NR	Yes
170	193	Al-Daghri NM, 2019	Saudi Arabia	NR	NR	No	No	No	NR	No	No	No	NR	NR	NR	NR	No	No	No	NR	No	No	No	NR	NR
171	194	Bawah AT, 2019	Ghana	NR	NR	NR	NR	NR	NR	NR	NR	No	NR	NR	NR	NR	NR	NR	NR	NR	NR	NR	No	NR	NR
172	195	Demi E, 2019	Turkey	NR	NR	No	NR	No	Yes	No	No	No	NR	Yes	NR	NR	No	NR	No	Yes	No	No	No	NR	Yes
173	196	Li S, 2018	China	NR	Yes	No	NR	No	NR	No	No	No	NR	NR	NR	Yes	No	NR	No	NR	No	No	No	NR	NR
174	197	de la Torre NG, 2019	Spain	No	Yes	No	NR	No	Yes	No	No	No	NR	Yes	No	Yes	No	NR	No	Yes	No	No	No	NR	Yes
175	198	Sweeting AN, 2018	Australia	No	Yes	No	NR	No	Yes	No	No	No	NR	Yes	No	Yes	No	NR	No	Yes	No	No	No	NR	Yes
176	199	Pezeshki B, 2019	Iran	NR	Yes	No	NR	No	No	No	No	No	NR	NR	NR	Yes	No	NR	No	No	No	No	No	NR	NR
177	200	Ma Y, 2019	China	Yes	Yes	No	NR	No	NR	No	No	No	NR	Yes	Yes	Yes	No	NR	No	NR	No	No	No	NR	Yes
178	201	Wu, 2019	china	NO	Yes	no	no	no	no	no	no	no	NR	NR	No	Yes	No	No	No	No	No	No	No	NR	NR
179	202	Kang, 2019	Taiwan	NR	Yes	NO (GDM diagnosed during pregnancy)	no	no	NR	no	no	NR	NR	NR	NR	Yes	No	No	No	NR	No	No	NR	NR	NR
180	203	Huang, 2019	China	nr	nr	nr	nr	nr	nr	nr	nr	nr	NR	NR	NR	NR	NR	NR	NR	NR	NR	NR	NR	NR	NR
181	204	Alhabri, 2019	Saudi Arabia	nr	nr	no	nr	nr	nr	nr	nr	nr	nr	NR	NR	NR	No	NR	NR	NR	NR	NR	NR	NR	NR
182	205	Anjum, 2019	Saudi Arabia	nr	nr	no	no	no	no	no	nr	nr	Yes	Yes	NR	NR	No	No	No	No	No	NR	NR	Yes	Yes
183	206	Layton, 2018	Canada	no	nr	no	nr	nr	nr	nr	nr	nr	nr	nr	No	NR	No	NR	NR	NR	NR	NR	NR	NR	NR
184	207	Correa, 2018	Chile	nr	Yes	no	no	no	nr	no	no	no	nr	nr	NR	Yes	No	No	No	NR	No	No	No	NR	NR
185	208	Wang, 2019	China	no	Yes	no	no	no	nr	no	no	no	nr	nr	No	Yes	No	No	No	NR	No	No	No	NR	NR
186	209	Abo‑Elmatty, 2018	Egypt	yes	Yes	no	no	no	nr	no	no	nr	no	no	Yes	Yes	No	No	No	NR	No	No	NR	No	No
187	210	Aydemir B, 2019	Turkey	No	Yes	No	No	No	NR	No	No	Yes	NR	NR	No	Yes	No	No	No	NR	No	No	Yes	NR	NR
188	211	Alyas S, 2019	Pakistan	No	Yes	No	No	No	NR	No	No	NR	NR	NR	No	Yes	No	No	No	NR	No	No	NR	NR	NR
189	212	Zheng T, 2019	China	No	Yes	No	No	No	NR	No	No	No	NR	NR	No	Yes	No	No	No	NR	No	No	No	NR	NR
190	213	Jia H, 2019	China	No	Yes	No	No	No	NR	No	No	No	NR	Yes	No	Yes	No	No	No	NR	No	No	No	NR	Yes
191	215	Benhalima K, 2019	Belgium	No	Yes	No	No	No	NR	No	No	Yes	NR	NR	No	Yes	No	No	No	NR	No	No	Yes	NR	NR
192	216	Wang F, 2019	China	NR	NR	NR	NR	NR	Yes	NR	NR	No	NR	NR	NR	NR	NR	NR	NR	Yes	NR	NR	No	NR	NR
193	217	Abd KI, 2020	Iraq	No	Yes	No	No	No	NR	No	No	Yes	NR	NR	No	Yes	No	No	No	NR	No	No	Yes	NR	NR
194	218	Bulmus F, 2020	Turkey	No	Yes	No	No	No	NR	No	No	No	NR	NR	No	Yes	No	No	No	NR	No	No	No	NR	NR
195	219	Fan Y, 2020	China	No	Yes	No	No	No	NR	No	No	Yes	NR	NR	No	Yes	No	No	No	NR	No	No	Yes	NR	NR
196	221	Jack-Roberts C, 2020	USA	No	Yes	No	No	No	NR	No	No	Yes	NR	NR	No	Yes	No	No	No	NR	No	No	Yes	NR	NR
197	222	Khosrowbeygi A, 2020	Iran	No	Yes	No	No	No	NR	No	No	No	NR	NR	No	Yes	No	No	No	NR	No	No	No	NR	NR
198	223	Liu P, 2020	China	No	Yes	No	No	No	NR	No	No	No	NR	NR	No	Yes	No	No	No	NR	No	No	No	NR	NR
199	224	AL-Ghazali M, 2020	Iraq	No	Yes	No	No	No	NR	No	No	Yes	NR	NR	No	Yes	No	No	No	NR	No	No	Yes	NR	NR
200	225	Liu Y, 2020	China	No	Yes	No	No	No	NR	No	No	No	NR	NR	No	Yes	No	No	No	NR	No	No	No	NR	NR
201	226	Ma S, 2020	China	No	Yes	No	No	No	NR	No	No	No	NR	NR	No	Yes	No	No	No	NR	No	No	No	NR	NR
202	227	Mosavat M, 2020	Malasyia	No	Yes	No	No	No	NR	No	No	No	NR	NR	No	Yes	No	No	No	NR	No	No	No	NR	NR
203	228	Mohammed Ali D, 2020	Iraq	No	Yes	No	No	No	NR	No	No	No	NR	NR	No	Yes	No	No	No	NR	No	No	No	NR	NR
204	231	Orazmuradov A, 2020	Russia	No	Yes	No	No	No	NR	No	No	No	NR	Yes	No	Yes	No	No	No	NR	No	No	No	NR	Yes
205	232	Sun T, 2020	China	No	Yes	No	No	No	NR	No	No	No	NR	NR	No	Yes	No	No	No	NR	No	No	No	NR	NR
206	233	Wei L, 2020	China	No	Yes	No	No	No	NR	No	No	No	NR	NR	No	Yes	No	No	No	NR	No	No	No	NR	NR
207	234	Sun M, 2020	China	No	Yes	No	No	No	NR	No	No	No	NR	NR	No	Yes	No	No	No	NR	No	No	No	NR	NR
208	236	Yavuzkir S, 2020	Turkey	No	Yes	No	No	No	NR	No	No	No	NR	NR	No	Yes	No	No	No	NR	No	No	No	NR	NR
209	237	Ye Y, 2020	China	No	Yes	No	No	No	Yes	No	No	No	NR	NR	No	Yes	No	No	No	Yes	No	No	No	NR	NR
210	238	Zhong L, 2020	China	No	Yes	No	No	No	Yes	No	No	No	NR	NR	No	Yes	No	No	No	Yes	No	No	No	NR	NR
211	239	Zhou M, 2020	China	No	Yes	No	No	No	Yes	No	No	No	NR	NR	No	Yes	No	No	No	Yes	No	No	No	NR	NR
212	240	Liu L, 2020	China	No	Yes	No	No	No	NR	No	No	No	NR	NR	No	Yes	No	No	No	NR	No	No	No	NR	NR
213	241	Contreras-Duarte S, 2020	Chile	No	Yes	No	No	No	NR	No	No	Yes	NR	NR	No	Yes	No	No	No	NR	No	No	Yes	NR	NR
214	242	Gülcü Bulmuş F, 2020	Turkey	No	Yes	No	No	No	NR	No	No	No	NR	NR	No	Yes	No	No	No	NR	No	No	No	NR	NR
215	243	O’Malley E, 2020	Ireland	No	Yes	No	No	No	Yes	No	No	Yes	NR	Yes	No	Yes	No	No	No	Yes	No	No	Yes	NR	Yes
216	245	Jiang R, 2019	China	No	Yes	No	No	No	NR	No	No	No	NR	NR	No	Yes	No	No	No	NR	No	No	No	NR	NR
217	246	Wei H, 2020	China	No	Yes	No	No	No	NR	No	No	No	NR	NR	No	Yes	No	No	No	NR	No	No	No	NR	NR
218	247	Deischinger C. 2020	Austria	No	Yes	No	No	No	NR	No	No	No	NR	NR	No	Yes	No	No	No	NR	No	No	No	NR	NR
219	248	Liu M, 2020	China	No	Yes	No	No	No	NR	No	No	No	NR	NR	No	Yes	No	No	No	NR	No	No	No	NR	NR
220	249	Karasek D, 2020	Czech Republic	No	Yes	Yes (the 2nd study group)	No	No	NR	No	No	No	NR	NR	No	Yes	Yes	No	No	NR	No	No	No	NR	NR
221	250	Liu Y, 2020	China	No	Yes	No	No	No	NR	No	No	No	NR	NR	No	Yes	No	No	No	NR	No	No	No	NR	NR
222	251	Liu T, 2020	China	No	Yes	No	No	No	NR	No	No	No	NR	NR	No	Yes	No	No	No	NR	No	No	No	NR	NR
223	252	Zhu H, 2020	China	No	Yes	No	No	No	NR	No	No	No	NR	NR	No	Yes	No	No	No	NR	No	No	No	NR	NR
224	254	Zhang X, 2020	China	No	Yes	No	No	No	NR	No	No	No	NR	NR	No	Yes	No	No	No	NR	No	No	No	NR	NR
225	255	Wang N, 2021	China	No	Yes	No	No	No	NR	No	No	No	NR	NR	No	Yes	No	No	No	NR	No	No	No	NR	NR
226	256	Lu W, 2021	China	No	Yes	No	No	No	NR	No	No	No	NR	NR	No	Yes	No	No	No	NR	No	No	No	NR	NR
227	257	McMichael L, 2021	USA	No	Yes	No	No	No	NR	No	No	Yes	NR	NR	No	Yes	No	No	No	NR	No	No	Yes	NR	NR
228	258	Mei J, 2021	China	No	Yes	No	No	No	NR	No	No	No	NR	NR	No	Yes	No	No	No	NR	No	No	No	NR	NR
229	259	Meng X, 2021	China	No	Yes	No	No	No	NR	No	No	No	Yes	Yes	No	Yes	No	No	No	NR	No	No	No	Yes	Yes
230	260	Alaqad T, 2021	Palestine	No	Yes	No	No	No	NR	No	No	Yes	NR	NR	No	Yes	No	No	No	NR	No	No	Yes	NR	NR
231	261	Sudana N, 2021	Indonesia	No	Yes	No	No	No	NR	No	No	No	NR	NR	No	Yes	No	No	No	NR	No	No	No	NR	NR
232	262	Li G, 2021	China	No	Yes	No	No	No	NR	No	No	No	NR	NR	No	Yes	No	No	No	NR	No	No	No	NR	NR
233	264	Raczkowska B, 2021	Poland	No	Yes	No	No	No	NR	No	No	No	NR	NR	No	Yes	No	No	No	NR	No	No	No	NR	NR
234	265	Ramasammy R, 2021	India	No	Yes	No	No	No	NR	No	No	No	NR	NR	No	Yes	No	No	No	NR	No	No	No	NR	NR
235	266	Ramanjaneya M, 2021a	Qatar	No	Yes	No	No	No	NR	No	No	Yes	NR	NR	No	Yes	No	No	No	NR	No	No	Yes	NR	NR
236	267	Ramanjaneya M, 2021b	Qatar	No	Yes	No	No	No	NR	No	No	Yes	NR	NR	No	Yes	No	No	No	NR	No	No	Yes	NR	NR
237	268	Kapustin V, 2021	Russia	No	Yes	No	No	No	NR	No	No	No	NR	NR	No	Yes	No	No	No	NR	No	No	No	NR	NR
238	269	Zhang L, 2021	China	No	Yes	No	No	No	No	No	No	No	NR	NR	No	Yes	No	No	No	No	No	No	No	NR	NR
239	270	Tian M, 2021	China	No	Yes	No	No	No	No	No	No	No	NR	NR	No	Yes	No	No	No	No	No	No	No	NR	NR
240	271	Hussain Z, 2021	Iraq	No	Yes	No	No	No	No	No	No	NR	NR	NR	No	Yes	No	No	No	No	No	No	NR	NR	NR
241	272	Rakchna M, 2021	India	No	Yes	No	No	No	No	No	No	No	NR	NR	No	Yes	No	No	No	No	No	No	No	NR	NR
242	273	Kang M, 2021	China	No	Yes	No	No	No	No	No	No	No	NR	NR	No	Yes	No	No	No	No	No	No	No	NR	NR
243	274	Baryla I, 2021	Poland	No	Yes	No	No	No	No	No	No	No	NR	NR	No	Yes	No	No	No	No	No	No	No	NR	NR
244	275	Wu L, 2021	China	No	Yes	No	No	No	No	No	No	No	NR	Yes	No	Yes	No	No	No	No	No	No	No	NR	Yes
245	276	Wang X, 2021	China	No	Yes	No	No	No	No	No	No	No	NR	NR	No	Yes	No	No	No	No	No	No	No	NR	NR
246	277	Wang Y, 2021	China	No	Yes	No	No	No	No	No	No	No	NR	Yes	No	Yes	No	No	No	No	No	No	No	NR	Yes
247	278	Abd-Eltawab A, 2020	Egypt	No	Yes	No	No	No	No	No	No	No	NR	NR	No	Yes	No	No	No	No	No	No	No	NR	NR
248	279	Chaudhary A, 2021	India	No	Yes	No	No	No	No	No	No	No	NR	NR	No	Yes	No	No	No	No	No	No	No	NR	NR
249	280	Ren M, 2021	China	No	Yes	No	No	No	No	No	No	No	NR	NR	No	Yes	No	No	No	No	No	No	No	NR	NR
250	281	Catov J, 2021	USA	No	Yes	No	No	No	Yes	No	No	No	NR	NR	No	Yes	No	No	No	Yes	No	No	No	NR	NR
251	282	Xu D, 2021	China	No	Yes	No	No	No	NR	No	No	No	NR	NR	No	Yes	No	No	No	NR	No	No	No	NR	NR
252	283	Benhalima K, 2021	Belgium	No	Yes	No	No	No	Yes	No	No	No	NR	NR	No	Yes	No	No	No	Yes	No	No	No	NR	NR
253	284	Tabacu C, 2021	Romania	No	Yes	No	No	No	NR	No	No	No	NR	NR	No	Yes	No	No	No	NR	No	No	No	NR	NR
254	285	Eppel D, 2021	Austria	No	Yes	No	No	No	NR	No	No	No	NR	NR	No	Yes	No	No	No	NR	No	No	No	NR	NR
255	286	Onat T, 2021	Turkey	No	Yes	No	No	No	NR	No	No	No	NR	NR	No	Yes	No	No	No	NR	No	No	No	NR	NR
256	287	Zhou J, 2021	China	No	Yes	No	No	No	NR	No	No	No	NR	NR	No	Yes	No	No	No	NR	No	No	No	NR	NR
257	288	Wang Y, 2021	China	No	Yes	No	No	No	NR	No	No	No	NR	NR	No	Yes	No	No	No	NR	No	No	No	NR	NR
258	289	Coussa R, 2021	UAE	No	Yes	No	No	No	NR	No	No	No	NR	Yes	No	Yes	No	No	No	NR	No	No	No	NR	Yes
259	290	Hu Z, 2021	China	No	Yes	No	No	No	NR	No	No	No	NR	NR	No	Yes	No	No	No	NR	No	No	No	NR	NR
260	291	Bulut A, 2021	Turkey	No	Yes	No	No	No	NR	No	No	No	NR	NR	No	Yes	No	No	No	NR	No	No	No	NR	NR
261	292	Wang F, 2021	China	No	Yes	No	No	No	NR	No	No	No	NR	NR	No	Yes	No	No	No	NR	No	No	No	NR	NR
262	293	Wang G, 2021	China	No	Yes	No	No	No	NR	No	No	No	NR	NR	No	Yes	No	No	No	NR	No	No	No	NR	NR
263	294	Yu X, 2021	China	No	Yes	No	No	No	NR	No	No	No	NR	NR	No	Yes	No	No	No	NR	No	No	No	NR	NR
264	295	Balachandiran M, 2021	India	Yes	Yes	No	No	No	No	No	No	No	NR	NR	Yes	Yes	No	No	No	No	No	No	No	NR	NR
265	296	Shalabi T, 2021	Egypt	No	Yes	No	No	No	No	No	No	No	Yes	NR	No	Yes	No	No	No	No	No	No	No	Yes	NR
266	297	Kotzaeridi G, 2021	Austria	No	Yes	No	No	No	NR	No	No	No	NR	Yes	No	Yes	No	No	No	NR	No	No	No	NR	Yes
267	299	Madkour M, 2022	Egypt	No	Yes	No	No	No	No	No	No	No	NR	NR	No	Yes	No	No	No	No	No	No	No	NR	NR
268	300	Abdualhay R, 2022	Iraq	No	Yes	No	No	No	No	No	No	No	NR	NR	No	Yes	No	No	No	No	No	No	No	NR	NR
269	301	Adiga U, 2021	India	No	Yes	No	No	No	NR	No	No	No	NR	NR	No	Yes	No	No	No	NR	No	No	No	NR	NR
270	302	An R, 2022	China	No	Yes	No	No	No	NR	No	No	No	NR	NR	No	Yes	No	No	No	NR	No	No	No	NR	NR
271	303	Franzago M, 2022	Italy	No	Yes	No	No	No	Yes	No	No	No	NR	NR	No	Yes	No	No	No	Yes	No	No	No	NR	NR
272	304	Chen X, 20222	China	Yes	Yes	No	No	No	NR	No	No	No	NR	NR	Yes	Yes	No	No	No	NR	No	No	No	NR	NR
273	305	Cheng E, 2022	China	No	Yes	No	No	No	NR	No	No	No	NR	NR	No	Yes	No	No	No	NR	No	No	No	NR	NR
274	306	Dorans K, 2022	USA												NR								NR
275	307	Dualib P, 2022	Brazil	No	Yes	No	No	No	Yes	No	No	Yes	NR	NR	No	Yes	No	No	No	Yes	No	No	Yes	NR	NR
276	308	Huang G, 2022	China	No	Yes	No	No	No	NR	No	No	No	NR	NR	No	Yes	No	No	No	NR	No	No	No	NR	NR
277	310	Juchnicka I, 2022	Poland	No	Yes	No	No	No	NR	No	No	No	NR	NR	No	Yes	No	No	No	NR	No	No	No	NR	NR
278	311	Liu L, 2021	China	No	Yes	No	No	No	NR	No	No	No	NR	NR	No	Yes	No	No	No	NR	No	No	No	NR	NR
279	312	Song S, 2022	China	No	Yes	No	No	No	NR	No	No	No	NR	NR	No	Yes	No	No	No	NR	No	No	No	NR	NR
280	313	Obaidullah M, 2021	Bangladesh	No	Yes	No	No	No	NR	No	No	No	NR	NR	No	Yes	No	No	No	NR	No	No	No	NR	NR
281	314	Adiga U, 2022	India	No	Yes	No	No	No	NR	No	No	No	NR	NR	No	Yes	No	No	No	NR	No	No	No	NR	NR
282	315	Yang J, 2022	China	No	Yes	No	No	No	NR	No	No	No	NR	NR	No	Yes	No	No	No	NR	No	No	No	NR	NR
283	316	Shen L, 2023	China	No	Yes	No	No	No	Yes	No	No	No	NR	Yes	No	Yes	No	No	No	Yes	No	No	No	NR	Yes
284	317	Zheng Y, 2022	China	No	Yes	No	No	No	NR	No	No	No	NR	NR	No	Yes	No	No	No	NR	No	No	No	NR	NR
285	318	Parveen S, 2022	India	No	Yes	No	No	No	NR	No	No	No	NR	NR	No	Yes	No	No	No	NR	No	No	No	NR	NR
286	319	Sahoo D, 2022	India	No	Yes	No	No	No	NR	No	No	Yes	NR	Yes	No	Yes	No	No	No	NR	No	No	Yes	NR	Yes
287	320	Khan S, 2022	Pakistan	NR	NR	NR	NR	NR	NR	NR	NR	No	NR	NR	NR	NR	NR	NR	NR	NR	NR	NR	No	NR	NR
288	321	Tunc S, 2022	Turkey	No	Yes	No	No	No	NR	No	No	Yes	NR	NR	No	Yes	No	No	No	NR	No	No	Yes	NR	NR
289	322	Mahmood K, 2022	Iraq	No	Yes	No	No	No	No	No	No	Yes	NR	NR	No	Yes	No	No	No	No	No	No	Yes	NR	NR
290	323	Arslan A, 2022	Turkey	NR	NR	No	No	No	NR	No	No	No	NR	NR	NR	NR	No	No	No	NR	No	No	No	NR	NR
291	325	Sobczynska-Malefora A, 2021	UK	No	Yes	No	No	No	NR	No	No	No	NR	NR	No	Yes	No	No	No	NR	No	No	No	NR	NR
292	327	Hu W, 2022	China	No	Yes	No	No	No	NR	No	No	No	Yes	Yes	No	Yes	No	No	No	NR	No	No	No	Yes	Yes
293	328	Han L, 2022	China	No	Yes	No	No	No	No	No	No	No	NR	NR	No	Yes	No	No	No	No	No	No	No	NR	NR
294	329	Montazeri-Najafabady N, 2020	Iran	No	Yes	No	No	No	NR	No	No	No	NR	NR	No	Yes	No	No	No	NR	No	No	No	NR	NR
295	330	Wu Y, 2022	China	No	Yes	No	No	No	NR	No	No	No	NR	Yes	No	Yes	No	No	No	NR	No	No	No	NR	Yes
296	331	Yuan J, 2022	China	No	Yes	No	No	No	NR	No	No	No	NR	NR	No	Yes	No	No	No	NR	No	No	No	NR	NR
297	332	Algaba-Chueca F, 2022	Spain	No	Yes	No	No	No	Yes	No	No	Yes	NR	NR	No	Yes	No	No	No	Yes	No	No	Yes	NR	NR
298	333	Cibickova L, 2022	Czech Republic	No	Yes	No	No	No	NR	No	No	Yes	NR	NR	No	Yes	No	No	No	NR	No	No	Yes	NR	NR
299	334	Song S, 2022	China	No	Yes	No	No	No	NR	No	No	Yes	NR	Yes	No	Yes	No	No	No	NR	No	No	Yes	NR	Yes
300	335	Karagoz ZK, 2022	Turkey	No	Yes	No	No	No	NR	No	No	No	NR	NR	No	Yes	No	No	No	NR	No	No	No	NR	NR
301	336	Wang, Y 2022	China	No	Yes	No	No	No	NR	No	No	No	NR	NR	No	Yes	No	No	No	NR	No	No	No	NR	NR
302	337	Jia X, 2022	China	No	Yes	No	No	No	NR	No	No	No	NR	NR	No	Yes	No	No	No	NR	No	No	No	NR	NR
303	338	Bernea E, 2022	Romania	No	Yes	No	No	No	NR	No	No	No	NR	NR	No	Yes	No	No	No	NR	No	No	No	NR	NR
304	339	Aslan Çin N, 2022	Turkey	No	Yes	No	No	No	NR	No	No	No	Yes	Yes	No	Yes	No	No	No	NR	No	No	No	Yes	Yes
305	340	Zeljkovic A, 2022	Serbia	No	Yes	No	Yes	No	Yes	No	No	No	NR	NR	No	Yes	No	Yes	No	Yes	No	No	No	NR	NR
306	342	Zheng W, 2022	China	No	Yes	No	Yes	No	NR	No	No	No	NR	NR	No	Yes	No	Yes	No	NR	No	No	No	NR	NR
307	343	Liu Y, 2022	China												NR								NR
308	344	Seyhanli Z, 2021	Turkey	No	Yes	No	No	No	NR	No	No	No	NR	NR	No	Yes	No	No	No	NR	No	No	No	NR	NR
309	345	Li R, 2023	China	No	Yes	No	No	No	NR	No	No	NR	NR	Yes	No	Yes	No	No	No	NR	No	No	NR	NR	Yes
310	347	Wang J, 2023	China	No	Yes	No	No	NR	Yes	No	No	NR	NR	Yes	No	Yes	No	No	NR	Yes	No	No	NR	NR	Yes
311	348	Wang F, 2023	China	NR	Yes	No	No	No	NR	No	No	NR	NR	Yes	NR	Yes	No	No	No	NR	No	No	NR	NR	Yes
312	349	Cui, 2023	China	No	Yes	Yes (GDM)	NR	No	NR	NR	NR	NR	NR	Yes	No	Yes	Yes	NR	No	NR	NR	NR	NR	NR	Yes
313	350	Liu, 2023	China	No	Yes	No	NR	NR	No	No	No	NR	NR	Yes	No	Yes	No	NR	NR	No	No	No	NR	NR	Yes
314	351	Ma, 2023	China	NR	Yes	No	No	No	No	NR	NR	NR	No	No	NR	Yes	No	No	No	No	NR	NR	NR	No	No
315	352	Li, 2023	China	NR	Yes	No	No	No	NR	No (nephrotic syndrome chronic, glomerulonephritis, IgA nephropathy)	No (intrahepatic cholestasis of pregnancy, autoimmune hepatitis)	NR	NR	No	NR	Yes	No	No	No	NR	No	No	NR	NR	No
316	353	Akhtar, 2023	Pakistan	NR	Yes	No	NR	NR	NR	NR	NR	NR	NR	NR	NR	Yes	No	NR	NR	NR	NR	NR	NR	NR	NR
317	354	Akash, 2023	Pakistan	No	Yes	No	NR	NR	NR	NR	NR	NR	NR	No	No	Yes	No	NR	NR	NR	NR	NR	NR	NR	No
318	355	Hou, 2021	China	NR	NR	No	NR	No (coronary heart diseaase)	NR	No (renal failure)	No (HBV)	NR	NR	NR	NR	NR	No	NR	No	NR	No	No	NR	NR	NR
319	356	Kağıtcı, 2023	Turkey	No	NR	No DM, nor GDM in previous pregnancies	NR	No (coronary heart diseaase)	No	NR	NR	NR	NR	NR	No	NR	No	NR	No	No	NR	NR	NR	NR	NR
320	358	Duo, 2022	China	No	Yes	No (DM, GDM, impaired glucose tolerance)	NR	No (cardiac insufficiency)	NR	No (kidney failure)	No	NR	NR	Yes	No	Yes	No	NR	No	NR	No	No	NR	NR	Yes
321	359	Gawlik, 2023	Poland	NR	NR	No (Not specified)	NR	NR	NR	No (chronic kidney disease, stage G5 (GFR < 15 mL/min/1.73m2))	NR	NR	NR	NR	NR	NR	No	NR	NR	NR	No	NR	NR	NR	NR
322	360	He, 2023	China	No	NR	No	NR	NR	NR	NR	NR	NR	NR	NR	No	NR	No	NR	NR	NR	NR	NR	NR	NR	NR
323	361	Gomez Ribot, 2023	Argentina	NR	Yes	No	NR	NR	NR	NR	NR	No	NR	NR	NR	Yes	No	NR	NR	NR	NR	NR	No	NR	NR
324	362	Visiedo, 2023	Spain	NR	Yes	No	No	NR	No	NR	NR	NR	NR	NR	NR	Yes	No	No	NR	No	NR	NR	NR	NR	NR
325	363	Burzynska-Pedziwiatr, 2023	Poland	No	NR	No nor GDM in previous pregnancy	NR	NR	NR	NR	NR	NR	No	No	No	NR	No	NR	NR	NR	NR	NR	NR	No	No
326	365	Zou, 2023	China	NR	Yes	No	No	No	NR	NR	NR	NR	NR	NR	NR	Yes	No	No	No	NR	NR	NR	NR	NR	NR
327	366	Jiang, 2023	China		Yes	No	No	No		No	No				NR	Yes	No	No	No		No	No	NR
328	367	Štambuk, 2023	Croatia	NR	NR	NR	NR	NR	NR	NR	NR	NR	NR	NR	NR	NR	NR	NR	NR	NR	NR	NR	NR	NR	NR
329	368	Fadaei, 2023	Iran	NR	NR	NR	NR	NR	NR	NR	NR	NR	NR	NR	NR	NR	NR	NR	NR	NR	NR	NR	NR	NR	NR
330	369	Shi, 2023	China	No	Yes	No	No	No (heart disease)	NR	No	No	NR	NR	NR	No	Yes	No	No	No	NR	No	No	NR	NR	NR
331	370	Wang, 2023	China	No	NR	No	NR	NR	NR	NR	NR	NR	NR	NR	No	NR	No	NR	NR	NR	NR	NR	NR	NR	NR
332	371	Gao, 2023	Korea	No	Yes	No (pregestational DM)	NR	NR	NR	NR	No	NR	NR	NR	No	Yes	No	NR	NR	NR	NR	No	NR	NR	NR
333	372	Mustaniemi, 2023	Finland	No	Yes	No (pregestational DM)	Yes	NR	Yes	NR	NR	NR	NR	Yes	No	Yes	No	Yes	NR	Yes	NR	NR	NR	NR	Yes
334	373	Li, 2023	China	No	Yes	No (T2DM or GDM in previous pregnancies)	NR	NR	Yes	NR	NR	NR	Yes	Yes	No	Yes	No	NR	NR	Yes	NR	NR	NR	Yes	Yes
335	374	Ali Khan, 2023	Saudi Arabia	NR	NR	NR	NR	NR	NR	NR	NR	Yes	Yes	Yes	NR	NR	NR	NR	NR	NR	NR	NR	Yes	Yes	Yes
336	376	Cui, 2023	China	No	Yes	No	No	No (concomitant systematic disease)	NR	No (concomitant systematic disease)	No (concomitant systematic disease)	No	No	No	No	Yes	No	No	No	NR	No	No	No	No	No
337	377	Duo, 2023	China	No	Yes	No (nor impaired glucose tolerance before pregnancy)	NR	No before pregnancy	NR	No before pregnancy	No before pregnancy	NR	NR	Yes	No	Yes	No	NR	No	NR	No	No	NR	NR	Yes
338	378	Linares-Pineda, 2023	Spain	NR	Yes	NR	NR	NR	NR	NR	NR	NR	NR	NR	NR	Yes	NR	NR	NR	NR	NR	NR	NR	NR	NR
339	379	Shen, 2024	China	NR	NR	NR	Yes	NR	NR	NR	NR	NR	NR	Yes	NR	NR	NR	Yes	NR	NR	NR	NR	NR	NR	Yes
340	380	Thilak, 2024	India	NR	NR	No	NR	No	NR	No	No (Non-diabetic renal disease, urinary tract infection)	NR	NR	NR	NR	NR	No	NR	No	NR	No	No	NR	NR	NR
341	381	Nahdh Saleem, 2024	Iraq	No	NR	No	No (chronic diseases)	No (chronic diseases)	NR	No (chronic diseases)	No (chronic diseases)	NR	Yes	NR	No	NR	No	No	No	NR	No	No	NR	Yes	NR
342	382	Ortega-Montiel, 2024	Mexico	No	NR	No	NR	NR	NR	NR	NR	Yes	NR	Yes	No	NR	No	NR	NR	NR	NR	NR	Yes	NR	Yes
343	383	Özer, 2024	Turkey	No	Yes	No (any endocrine disease)	No (any systemic disease)	No (any systemic disease)	No	No (any systemic disease)	No (any systemic disease)	No	NR	NR	No	Yes	No	No	No	No	No	No	No	NR	NR
344	385	Ma, 2024	China	NR	Yes	NR	NR	NR	NR	NR	NR	NR	NR	NR	NR	Yes	NR	NR	NR	NR	NR	NR	NR	NR	NR
345	386	Ghaneialvar, 2024	Iran	Yes	NR	No	NR	NR	NR	NR	NR	NR	NR	NR	Yes	NR	No	NR	NR	NR	NR	NR	NR	NR	NR
346	388	Zhao, 2024	China	No	Yes	No	No (heart disease)	No (heart disease)	NR	No	No	No	No	No	No	Yes	No	No	No	NR	No	No	No	No	No
347	389	Aziz, 2024	Saudi Arabia	Yes	NR	NR	No	NR	NR	No (urinary tract infection and proteinuria before 20 weeks of pregnancy, renal complications)	NR	NR	NR	NR	Yes	NR	NR	No	NR	NR	No	NR	NR	NR	NR
348	390	Uysal, 2024	Turkey	NR	Yes	No	No	No	No	No	No	NR	NR	NR	NR	Yes	No	No	No	No	No	No	NR	NR	NR
349	391	Rajeevan, 2024	Sri Lanka	No	NR	No	No	NR	NR	NR	NR	NR	NR	Yes	No	NR	No	No	NR	NR	NR	NR	NR	NR	Yes
350	392	Niu, 2024	China	NR	NR	No	No	NR	NR	No	No	NR	NR	NR	NR	NR	No	No	NR	NR	No	No	NR	NR	NR
351	393	Ma, 2024	China	Yes	Yes	No	No	No (cardiac disorders)	No	No (severe renal disease)	No (severe liver disease)	NR	NR	No	Yes	Yes	No	No	No	No	No	No	NR	NR	No
352	394	Wu, 2024	China	No	Yes	No (Type 1 and Type 2)	NR	NR	No	NR	NR	No	NR	NR	No	Yes	No	NR	NR	No	NR	NR	No	NR	NR
353	396	Li, 2024	China	No	Yes	No	No (essential hypertension)	NR	Yes	NR	NR	NR	Yes	NR	No	Yes	No	No	NR	Yes	NR	NR	NR	Yes	NR
354	397	Ademoglu EN, 2015	Turkey	NR	Yes	No	No	No	No	No	No	Yes	NR	Yes	NR	Yes	No	No	No	No	No	No	Yes	NR	Yes
355	398	Anghebem-Oliveira MI, 2017	Brazil	NR	Yes	No	No	No	No	No	No	No	NR	Yes	NR	Yes	No	No	No	No	No	No	No	NR	Yes
356	399	Boghossian NS, 2017	United States	Yes	Yes	No	No	No	Yes	No	No	No	NR	NR	Yes	Yes	No	No	No	Yes	No	No	No	NR	NR
357	400	Dudzik D, 2014	Poland and Spain	NR	Yes	No	No	No	NR	No	No	No	NR	NR	NR	Yes	No	No	No	NR	No	No	No	NR	NR
358	401	Dudzik D, 2017	Poland	NR	Yes	No	No	No	NR	No	No	No	NR	NR	NR	Yes	No	No	No	NR	No	No	No	NR	NR
359	402	Yorulmaz Ertuğ E, 2016	Turkey	No	Yes	No	No	No	NR	No	No	No	NR	NR	No	Yes	No	No	No	NR	No	No	No	NR	NR
360	403	Ethier-Chiasson M, 2008	Canada	NR	Yes	No	No	No	No	No	No	No	NR	NR	NR	Yes	No	No	No	No	No	No	No	NR	NR
361	404	Gao Q, 2016	China	NR	Yes	No	No	No	NR	No	No	No	NR	NR	NR	Yes	No	No	No	NR	No	No	No	NR	NR
362	405	Guimarães LO,2014	Brazil	NR	Yes	No	No	No	NR	No	No	Yes	NR	NR	NR	Yes	No	No	No	NR	No	No	Yes	NR	NR
363	406	Inegol Gumus I, 2013	Turkey	NR	Yes	No	No	No	NR	No	No	No	NR	NR	NR	Yes	No	No	No	NR	No	No	No	NR	NR
364	407	Heiskanen N, 2010	Finland	NR	Yes	No	No	No	NR	No	No	No	NR	NR	NR	Yes	No	No	No	NR	No	No	No	NR	NR
365	408	Hollingsworth DR, 1982	United States	NR	Yes	No	No	No	NR	No	No	No	NR	NR	NR	Yes	No	No	No	NR	No	No	No	NR	NR
366	409	Hou W, 2016	China	No	Yes	No	No	No	NR	No	No	No	NR	Yes	No	Yes	No	No	No	NR	No	No	No	NR	Yes
367	410	Houde AA, 2013	Canada	No	Yes	No	No	No	NR	No	No	No	NR	NR	No	Yes	No	No	No	NR	No	No	No	NR	NR
368	411	Hsu HW, 1997	United States	No	Yes	No	No	No	NR	No	No	No	NR	NR	No	Yes	No	No	No	NR	No	No	No	NR	NR
369	412	Huang Y, 2018	China	No	Yes	No	No	No	NR	No	No	No	NR	Yes	No	Yes	No	No	No	NR	No	No	No	NR	Yes
370	413	Huo Y, 2015	China	NR	Yes	No	No	No	No	No	No	No	NR	NR	NR	Yes	No	No	No	No	No	No	No	NR	NR
371	414	Keskin FE, 2015	Turkey	NR	Yes	No	No	No	NR	No	No	No	NR	NR	NR	Yes	No	No	No	NR	No	No	No	NR	NR
372	415	Knopp RH, 1980	United States	NR	Yes	No	No	No	NR	No	No	No	NR	NR	NR	Yes	No	No	No	NR	No	No	No	NR	NR
373	416	Knopp RH, 1992	United States	NR	Yes	No	No	No	NR	No	No	No	NR	Yes	NR	Yes	No	No	No	NR	No	No	No	NR	Yes
374	417	Liang Z, 2015	China	NR	Yes	No	No	No	NR	No	No	No	NR	NR	NR	Yes	No	No	No	NR	No	No	No	NR	NR
375	418	Liao Y, 2018	China	No	Yes	No	No	No	NR	No	No	No	NR	NR	No	Yes	No	No	No	NR	No	No	No	NR	NR
376	419	Liu B, 2016	China	No	Yes	No	No	No	NR	No	No	No	NR	NR	No	Yes	No	No	No	NR	No	No	No	NR	NR
377	420	Liu B, 2016	China	NR	Yes	No	No	No	NR	No	No	No	NR	NR	NR	Yes	No	No	No	NR	No	No	No	NR	NR
378	421	Maitland RA, 2014	United Kingdom	NR	Yes	No	No	No	Yes	No	No	Yes	NR	NR	NR	Yes	No	No	No	Yes	No	No	Yes	NR	NR
379	422	Maple-Brown, 2012	Canada	No	Yes	NR	NR	NR	NR	NR	NR	No	Yes	NR	NR	Yes	NR	NR	NR	NR	NR	NR	No	Yes	NR
380	423	Marseille-Tremblay C, 2018	Canada	NR	Yes	No	No	No	No	No	No	No	NR	NR	NR	Yes	No	No	No	No	No	No	No	NR	NR
381	424	Metzger BE, 1980	United States	NR	Yes	NR	NR	NR	NR	NR	NR	NR	NR	NR	NR	Yes	NR	NR	NR	NR	NR	NR	NR	NR	NR
382	425	Miettinen HE, 2014	Finland	NR	Yes	No	No	No	No	No	No	Yes	NR	NR	NR	Yes	No	No	No	No	No	No	Yes	NR	NR
383	426	Miettine HE, 2018	Finland	NR	Yes	No	No	No	NR	No	No	Yes	NR	NR	NR	Yes	No	No	No	NR	No	No	Yes	NR	NR
384	427	Morimitsu LK, 2007	Brazil	NR	Yes	No	No	No	NR	No	No	No	NR	NR	NR	Yes	No	No	No	NR	No	No	No	NR	NR
385	428	Mrizak I, 2013	Tunisia	NR	Yes	No	No	No	NR	No	No	No	NR	NR	NR	Yes	No	No	No	NR	No	No	No	NR	NR
386	429	Mrizak I, 2014	Tunisia	NR	Yes	No	No	No	NR	No	No	No	NR	NR	NR	Yes	No	No	No	NR	No	No	No	NR	NR
387	430	Pazhohan A, 2017	Iran	NR	Yes	No	No	No	NR	No	No	No	NR	NR	NR	Yes	No	No	No	NR	No	No	No	NR	NR
388	431	Ren Z, 2020	China	NR	Yes	No	No	No	NR	No	No	No	NR	NR	NR	Yes	No	No	No	NR	No	No	No	NR	NR
389	432	Rojas I, 2002	Spain	NR	Yes	No	No	No	NR	No	No	No	NR	NR	NR	Yes	No	No	No	NR	No	No	No	NR	NR
390	433	Ruchat SM, 2013	Canada	NR	Yes	No	No	No	NR	No	No	No	NR	NR	NR	Yes	No	No	No	NR	No	No	No	NR	NR
391	434	Sreckovic I, 2014	Austria	NR	Yes	No	No	No	No	No	No	No	NR	NR	NR	Yes	No	No	No	No	No	No	No	NR	NR
392	435	Visiedo F, 2013	Spain	NR	Yes	No	No	No	No	No	No	No	NR	NR	NR	Yes	No	No	No	No	No	No	No	NR	NR
393	436	Weng Q, 2019	China	NR	Yes	No	No	No	No	No	No	No	NR	NR	NR	Yes	No	No	No	No	No	No	No	NR	NR
394	437	Whyte K, 2013	Ireland	No	Yes	No	No	No	No	No	No	No	NR	NR	NR	Yes	No	No	No	No	No	No	No	NR	NR
395	438	Zakovicova E, 2014	Slovakia and the Czech Republic	No	Yes	No	No	No	No	No	No	No	NR	NR	NR	Yes	No	No	No	No	No	No	No	NR	NR
396	439	Anderlová K, 2022	Czech Republic	NR	Yes	No	No	No	NR	No	No	No	NR	NR	NR	Yes	No	No	No	NR	No	No	No	NR	NR
397	440	Attique H, 2022	Pakistan	NR	Yes	No	No	No	NR	No	No	No	NR	NR	NR	Yes	No	No	No	NR	No	No	No	NR	NR
398	441	Barrett HL, 2021	Australia	NR	Yes	No	No	No	NR	No	No	No	NR	NR	NR	Yes	No	No	No	NR	No	No	No	NR	NR
399	442	Bawah AT, 2019	Ghana	NR	Yes	No	No	No	NR	No	No	No	NR	NR	NR	Yes	No	No	No	NR	No	No	No	NR	NR
400	443	Beunen K, 2014	Belgium	NR	Yes	No	No	No	NR	No	No	No	NR	Yes	NR	Yes	No	No	No	NR	No	No	No	NR	Yes
401	444	Botta RM, 1997	Italy	NR	Yes	No	No	No	NR	No	No	No	NR	NR	NR	Yes	No	No	No	NR	No	No	No	NR	NR
402	445	Bower JF, 2001	USA	NR	NR	No	No	No	NR	No	No	NR	NR	NR	NR	NR	No	No	No	NR	No	No	NR	NR	NR
403	446	Bronisz A, 2007	Poland	NR	Yes	No	No	No	No	No	No	NR	NR	NR	NR	Yes	No	No	No	No	No	No	NR	NR	NR
404	447	Chen Y, 2017	China	NR	Yes	No	No	No	No	No	No	NR	NR	NR	NR	Yes	No	No	No	No	No	No	NR	NR	NR
405	448	Diboun I, 2020	Qatar	NR	Yes	No	No	No	No	No	No	NR	NR	NR	NR	Yes	No	No	No	No	No	No	NR	NR	NR
406	449														NR								NR
407	450	Franzago M, 2020	Italy	No	Yes	No	No	No	No	No	No	No	NR	NR	No	Yes	No	No	No	No	No	No	No	NR	NR
408	451	Franzago M, 2021	Italy	No	Yes	No	No	No	Yes	No	No	No	NR	NR	No	Yes	No	No	No	Yes	No	No	No	NR	NR
409	452	Genova M, 2024	Bulgaria	No	Yes	No	No	No	Yes	No	No	No	NR	Yes	No	Yes	No	No	No	Yes	No	No	No	NR	Yes
410	453	Grieger J, 2021	Australia	No	Yes	No	No	No	Yes	No	No	Yes	Yes	NR	No	Yes	No	No	No	Yes	No	No	Yes	Yes	NR
411	454	Guan L, 2021	China	No	Yes	No	No	No	NR	No	No	No	NR	NR	No	Yes	No	No	No	NR	No	No	No	NR	NR
412	455	Guo Y, 2020	China	No	Yes	No	No	No	NR	No	No	No	NR	Yes	No	Yes	No	No	No	NR	No	No	No	NR	Yes
413	456	Huo Y, 2019	China	No	Yes	No	No	No	No	No	No	No	NR	NR	No	Yes	No	No	No	No	No	No	No	NR	NR
414	457	Iimura Y, 2015	Japan	No	Yes	No	No	No	NR	No	No	No	NR	NR	No	Yes	No	No	No	NR	No	No	No	NR	NR
415	458	Jin C, 2021	China	No	Yes	No	No	No	No	No	No	No	NR	NR	No	Yes	No	No	No	No	No	No	No	NR	NR
416	459	Kralisch S, 2009	Germany	No	Yes	No	No	No	NR	No	No	No	NR	NR	No	Yes	No	No	No	NR	No	No	No	NR	NR
417	460	Li J, 2015	China	No	Yes	No	No	No	NR	No	No	No	NR	NR	No	Yes	No	No	No	NR	No	No	No	NR	NR
418	461	Li J, 2017	China	No	Yes	No	No	No	NR	No	No	No	NR	NR	No	Yes	No	No	No	NR	No	No	No	NR	NR
419	462	Li F, 2020	China	No	Yes	No	No	No	Yes	No	No	No	NR	Yes	No	Yes	No	No	No	Yes	No	No	No	NR	Yes
420	463	Li J, 2021	China	No	Yes	No	No	No	No	No	No	No	NR	Yes	No	Yes	No	No	No	No	No	No	No	NR	Yes
421	464	Li Y, 2021	China	No	Yes	No	No	No	No	No	No	No	NR	NR	No	Yes	No	No	No	No	No	No	No	NR	NR
422	465	Lin Q, 2023	China	No	Yes	No	No	No	NR	No	No	No	NR	Yes	No	Yes	No	No	No	NR	No	No	No	NR	Yes
423	466	Lu L, 2022	China	No	Yes	No	No	No	NR	No	No	No	NR	NR	No	Yes	No	No	No	NR	No	No	No	NR	NR
424	467	Lu L, 2023	China	No	Yes	No	No	No	NR	No	No	No	NR	NR	No	Yes	No	No	No	NR	No	No	No	NR	NR
425	468	Ma J, 2022	China	No	Yes	No	No	No	NR	No	No	No	NR	NR	No	Yes	No	No	No	NR	No	No	No	NR	NR
426	469	Meyer B, 2023	Australia	No	Yes	No	No	No	NR	No	No	No	NR	NR	No	Yes	No	No	No	NR	No	No	No	NR	NR
427	470	Onat T, 2021	Turkey	No	Yes	No	No	No	No	No	No	No	NR	NR	No	Yes	No	No	No	No	No	No	No	NR	NR
428	471	Ozyildirim S, 2023	Turkey	No	Yes	No	No	No	NR	No	No	No	NR	NR	No	Yes	No	No	No	NR	No	No	No	NR	NR
429	472	Prakash G, 2017	India	No	Yes	No	No	No	NR	No	No	No	NR	Yes	No	Yes	No	No	No	NR	No	No	No	NR	Yes
430	473	Qin L, 2023	China	No	Yes	No	No	No	NR	No	No	No	NR	NR	No	Yes	No	No	No	NR	No	No	No	NR	NR
431	474	Radojičić O, 2024	Serbia	No	Yes	No	No	No	Yes	No	No	No	NR	Yes	No	Yes	No	No	No	Yes	No	No	No	NR	Yes
432	475	Sobki S, 2004	Saudi Arabia	No	Yes	No	No	No	NR	No	No	No	NR	NR	No	Yes	No	No	No	NR	No	No	No	NR	NR
433	476	Song S, 2021	China	No	Yes	No	No	No	NR	No	No	No	NR	Yes	No	Yes	No	No	No	NR	No	No	No	NR	Yes
434	477	Sun J, 2021	China	No	Yes	No	No	No	NR	No	No	No	NR	NR	No	Yes	No	No	No	NR	No	No	No	NR	NR
435	478	Sun J, 2022	China	No	Yes	No	No	No	NR	No	No	No	NR	NR	No	Yes	No	No	No	NR	No	No	No	NR	NR
436	479	Takhshid M, 2015	Iran	No	Yes	No	No	No	NR	No	No	No	NR	NR	No	Yes	No	No	No	NR	No	No	No	NR	NR
437	480	Tang F, 2023	China	No	Yes	No	No	No	NR	No	No	No	NR	NR	No	Yes	No	No	No	NR	No	No	No	NR	NR
438	481	Theodorakopoulou M, 2021	Greece	No	Yes	No	No	No	NR	No	No	Yes	NR	NR	No	Yes	No	No	No	NR	No	No	Yes	NR	NR
439	482	Tönjes A, 2019	Germany	No	Yes	No	No	No	NR	No	No	No	NR	NR	No	Yes	No	No	No	NR	No	No	No	NR	NR
440	483	Torun G, 2023	Turkey	No	Yes	No	No	No	NR	No	No	Yes	NR	NR	No	Yes	No	No	No	NR	No	No	Yes	NR	NR
441	484	Tutar D, 2022	Turkey	No	Yes	No	No	No	No	No	No	No	NR	NR	No	Yes	No	No	No	No	No	No	No	NR	NR
442	485	Wang D, 2015	China	No	Yes	No	No	No	NR	No	No	No	NR	NR	No	Yes	No	No	No	NR	No	No	No	NR	NR
443	486	Wang X, 2015	China	No	Yes	No	No	No	NR	No	No	No	NR	NR	No	Yes	No	No	No	NR	No	No	No	NR	NR
444	487	Wang H, 2019	China	No	Yes	No	No	No	NR	No	No	Yes	NR	NR	No	Yes	No	No	No	NR	No	No	Yes	NR	NR
445	488	Wang N, 2021	China	No	Yes	No	No	No	Yes	No	No	No	NR	Yes	No	Yes	No	No	No	Yes	No	No	No	NR	Yes
446	489	Wang X, 2022	China	No	Yes	No	No	No	Yes	No	No	No	NR	Yes	No	Yes	No	No	No	Yes	No	No	No	NR	Yes
447	490	Wang W, 2023	China	No	Yes	No	No	No	Yes	No	No	No	NR	Yes	No	Yes	No	No	No	Yes	No	No	No	NR	Yes
448	491	Wani K, 2020	Saudi Arabia	No	Yes	No	No	No	NR	No	No	Yes	NR	NR	No	Yes	No	No	No	NR	No	No	Yes	NR	NR
449	492	Wójcik M, 2015	Poland	No	Yes	No	No	No	NR	No	No	No	NR	NR	No	Yes	No	No	No	NR	No	No	No	NR	NR
450	493	Xu L, 2013	China	No	Yes	No	No	No	NR	No	No	No	NR	NR	No	Yes	No	No	No	NR	No	No	No	NR	NR
451	494	Xu M, 2015	China	No	Yes	No	No	No	NR	No	No	No	NR	NR	No	Yes	No	No	No	NR	No	No	NR	NR	NR
452	495	Yakout S, 2023	Saudi Arabia	No	Yes	No	No	No	NR	No	No	Yes	NR	NR	No	Yes	No	No	No	NR	No	No	Yes	NR	NR
453	496	Yi J, 2018	China	No	Yes	No	No	No	NR	No	No	No	NR	NR	No	Yes	No	No	No	NR	No	No	NR	NR	NR
454	497	Zeng Y, 2023	USA	No	Yes	No	No	No	Yes	No	No	No	NR	NR	No	Yes	No	No	No	Yes	No	No	NR	NR	NR
455	498	Zhan Y, 2015	China	No	Yes	No	No	No	NR	No	No	No	NR	NR	No	Yes	No	No	No	NR	No	No	NR	NR	NR
456	499	Zhang H, 2022	China	No	Yes	No	No	No	NR	No	No	No	NR	Yes	No	Yes	No	No	No	NR	No	No	NR	NR	Yes
457	500	Zhao X, 2023	China	No	Yes	No	No	No	NR	No	No	No	NR	Yes	No	Yes	No	No	No	NR	No	No	NR	NR	Yes
