# Supplementary material for: Trimester-Specific Serum Lipid Profiles in Gestational Diabetes Mellitus: A Systematic Review, Meta-Analysis, and Meta-Regression
Source: Medicina (Kaunas). 2025 Jul 17;61(7):1290. doi: 10.3390/medicina61071290 (PMC12300116; doi:10.3390/medicina61071290)
Supplement: Supplementary file 1 [file medicina-61-01290-s001.zip › Supplement material - Table S5. Neonatal characteristics.xlsx]

## Sheet: Sheet1
Study	Cases					Controls
Author, year	Gender For singleton male, female For multiple pregnancies ratio M:F	Neonatal weight - grams	Neonatal height - cm	Apgar 1st min	Apgar 5th min	Gender For singleton male, female For multiple pregnancies ratio M:F	Neonatal weight grams	Neonatal height	Apgar 1st min	Apgar 5th min
Hornnes P, 1984	NR	3335±253	NR	NR	NR	NR	3525 ± 218	NR	NR	NR
Montelongo, 1992	NR	NR	NR	NR	NR	NR	NR	NR	NR	NR
Shelley-Jones, 1993	NR	3524±207	NR	NR	NR	NR	3382±130	NR	NR	NR
Nolan C, 1995	NR	NR	NR	NR	NR	NR	NR	NR	NR	NR
Meyer B, 1996	NR	NR	NR	NR	NR	NR	NR	NR	NR	NR
Koukkou E, 1997	NR	NR	NR	NR	NR	NR	NR	NR	NR	NR
Clark C, 1997	NR	NR	NR	NR	NR	NR	NR	NR	NR	NR
Couch S, 1998	NR	NR	NR	NR	NR	NR	NR	NR	NR	NR
Bartha J, 2000	NR	NR	NR	NR	NR	NR	NR	NR	NR	NR
Paradisi G, 2002	NR	3696±93	NR	NR	NR	NR	3298 ± 86	NR	NR	NR
Vitoratos G, 2002	NR	3430±172	NR	NR	NR	NR	3345± 167	NR	NR	NR
Seghieri G, 2003	NR	NR	NR	NR	NR	NR	NR	NR	NR	NR
Toescu V, 2004	NR	NR	NR	NR	NR	NR	NR	NR	NR	NR
Ranheim T, 2004	NR	3742±154	NR	NR	NR	NR	3507±89	NR	NR	NR
Tarim E, 2004	NR	NR	NR	NR	NR	NR	NR	NR	NR	NR
Di Cianni G, 2005	NR	3253±508	NR	NR	NR	NR	3442 ± 403	NR	NR	NR
Tsai P, 2005	NR	3.400± 500	NR	NR	NR	NR	3300 ± 400	NR	NR	NR
Tarim E, 2006	NR	NR	NR	NR	NR	NR	NR	NR	NR	NR
Qui C, 2007	NR	NR	NR	NR	NR	NR	NR	NR	NR	NR
Altinova A, 2007	NR	NR	NR	NR	NR	NR	NR	NR	NR	NR
Di Cianni G, 2007	NR	NR	NR	NR	NR	NR	NR	NR	NR	NR
Grissa O, 2007	NR	4350 ± 60	NR	NR	NR	NR	3220 ± 80	NR	NR	NR
Sánchez-Vera I, 2007	NR	3197.3 ± 7.5	NR	NR	NR	NR	3227.6 ± 38.8	NR	NR	NR
Molnar J, 2008	NR	3382±251.6	NR	NR	NR	NR	3244±510.4	NR	NR	NR
Bartha J, 2008	NR	NR	NR	NR	NR	NR	NR	NR	NR	NR
Szymanska M, 2008	NR	NR	NR	NR	NR	NR	NR	NR	NR	NR
Davari-Tanha F, 2008	NR	NR	NR	NR	NR	NR	NR	NR	NR	NR
Akturk M, 2008	NR	NR	NR	NR	NR	NR	NR	NR	NR	NR
Idzior-Walus B, 2008	NR	NR	NR	NR	NR	NR	NR	NR	NR	NR
Rizzo M, 2008	NR	NR	NR	NR	NR	NR	NR	NR	NR	NR
McGrowder D, 2009	NR	3090 ± 80	NR	NR	NR	NR	3150 ± 90	NR	NR	NR
Vijayalaxmi KD, 2009	NR	NR	NR	NR	NR	NR	NR	NR	NR	NR
Kuzmicki M, 2009	NR	NR	NR	NR	NR	NR	NR	NR	NR	NR
Habib F, 2009	NR	NR	NR	NR	NR	NR	NR	NR	NR	NR
Bo S, 2009	NR	NR	NR	NR	NR	NR	NR	NR	NR	NR
Su Y, 2010	NR	NR	NR	NR	NR	NR	NR	NR	NR	NR
Stein S, 2010	NR	NR	NR	NR	NR	NR	NR	NR	NR	NR
Grissa O, 2010	NR	4750 ± 150	NR	NR	NR	NR	3500 ± 100	NR	NR	NR
Coskun A, 2010	NR	NR	NR	NR	NR	NR	NR	NR	NR	NR
Pfau D, 2010	NR	NR	NR	NR	NR	NR	NR	NR	NR	NR
Santos I, 2010	NR	NR	NR	NR	NR	NR	NR	NR	NR	NR
Paradisi G, 2010	NR	3479.16±166.48	NR	NR	NR	NR	3363.16±98.58	NR	NR	NR
Akturk M, 2010	NR	NR	NR	NR	NR	NR	NR	NR	NR	NR
Retnakaran R, 2010	NR	NR	NR	NR	NR	NR	NR	NR	NR	NR
Savvidou M, 2010	NR	3,343 ± 495.0	NR	NR	NR	NR	3,392 ± 540.3	NR	NR	NR
Culha C, 2011	NR	NR	NR	NR	NR	NR	NR	NR	NR	NR
Saucedo R, 2011	NR	NR	NR	NR	NR	NR	NR	NR	NR	NR
Makgoba M, 2011	NR	3,283.6 ± 481.9	NR	NR	NR	NR	3,403.1 ± 571.4	NR	NR	NR
Schaefer-Graf U, 2011	NR	3380 ± 420	NR	NR	NR	NR	3340 ± 40	NR	NR	NR
Gomathi KG, 2011	NR	NR	NR	NR	NR	NR	NR	NR	NR	NR
Giannubilo S, 2011	NR	3188 ± 612.1	NR	NR	NR	NR	3305 ± 411.2	NR	NR	NR
Caglar G, 2011	NR	3374.7 ± 276.3	NR	NR	NR	NR	3614.2 ± 296.2	NR	NR	NR
Ozuguz U, 2011	NR	NR	NR	NR	NR	NR	NR	NR	NR	NR
Zhaoxia L, 2012	NR	NR	NR	NR	NR	NR	NR	NR	NR	NR
Ghafoor S, 2012	NR	NR	NR	NR	NR	NR	NR	NR	NR	NR
Winhofer Y, 2010	NR	NR	NR	NR	NR	NR	NR	NR	NR	NR
Farhan S, 2012	NR	NR	NR	NR	NR	NR	NR	NR	NR	NR
Ping F, 2012	NR	NR	NR	NR	NR	NR	NR	NR	NR	NR
Vural M, 2012	NR	NR	NR	NR	NR	NR	NR	NR	NR	NR
Naf S, 2012	NR	3244.22 ± 464.47	NR	NR	NR	NR	3278.07 ± 477.53	NR	NR	NR
Baykus Y, 2012	NR	NR	NR	NR	NR	NR	NR	NR	NR	NR
Alanbay I, 2012	NR	3243.2 ± 399.3	NR	NR	NR	NR	3308.6 ± 442.1	NR	NR	NR
Rezvan N, 2011	NR	NR	NR	NR	NR	NR	NR	NR	NR	NR
Khan R,2012	NR	NR	NR	NR	NR	NR	NR	NR	NR	NR
Cocelli V, 2012	NR	NR	NR	NR	NR	NR	NR	NR	NR	NR
Gkiomisi A, 2013	NR	NR	NR	NR	NR	NR	NR	NR	NR	NR
Atay A, 2013	NR	NR	NR	NR	NR	NR	NR	NR	NR	NR
Park S, 2013	NR	NR	NR	NR	NR	NR	NR	NR	NR	NR
Khan R, 2013	NR	NR	NR	NR	NR	NR	NR	NR	NR	NR
dos Santos-Weiss I, 2012	NR	3281±537	NR	NR	NR	NR	3300±458	NR	NR	NR
Soydinc S, 2013	NR	NR	NR	NR	NR	NR	NR	NR	NR	NR
Kärkkäinen H, 2013	NR	NR	NR	8.38 ± 1.82	8.95 ± 0.67	NR	NR	NR	8.78 ± 0.98	9.00 ± 0.62
Agakidou E, 2013	NR	3176 ± 429	NR	NR	NR	NR	3143 ± 317	NR	NR	NR
Eslamian R, 2013	NR	3336.07 ± 630	49.54 ± 0.02 cm	8.67 ± 1.06	9.74 ± 1.02	NR	3259.75 ± 490	50.08 ± 0.01 cm	8.88 ± 0.396	9.94 ± 0.24
Barden, A 2013	NR	NR	NR	NR	NR	NR	NR	NR	NR	NR
Ortega-Senovilla S, 2013	NR	3410 ± 40	NR	NR	NR	NR	3670 ± 40	NR	NR	NR
Todoric J, 2013	NR	NR	NR	NR	NR	NR	NR	NR	NR	NR
Wang D, 2013	NR	NR	NR	NR	NR	NR	NR	NR	NR	NR
Yousefzadeh G, 2013	NR	NR	NR	NR	NR	NR	NR	NR	NR	NR
Al-Hakeem M, 2014	NR	NR	NR	NR	NR	NR	NR	NR	NR	NR
Kuzmicki M, 2014	NR	NR	NR	NR	NR	NR	NR	NR	NR	NR
Atay A, 2014	NR	NR	NR	NR	NR	NR	NR	NR	NR	NR
Wójcik M, 2014	NR	3324±22.45	NR	NR	NR	NR	3115+20.65	NR	NR	NR
Javadian P, 2013	NR	NR	NR	NR	NR	NR	NR	NR	NR	NR
Ebert T, 2014	NR	3400 ± 805	NR	NR	NR	NR	3360 ±790	NR	NR	NR
Liang Zhaoxia, 2014	NR	NR	NR	NR	NR	NR	NR	NR	NR	NR
Bullon, 2013	NR	NR	NR	NR	NR	NR	NR	NR	NR	NR
Guimarães, 2014	NR	NR	NR	NR	NR	NR	NR	NR	NR	NR
Houde, 2014	NR	NR	NR	NR	NR	NR	NR	NR	NR	NR
Atay, 2013	NR	NR	NR	NR	NR	NR	NR	NR	NR	NR
Rubeaan, 2014	NR	NR	NR	NR	NR	NR	NR	NR	NR	NR
Wei, 2014	NR	NR	NR	NR	NR	NR	NR	NR	NR	NR
Wei, 2014	NR	NR	NR	NR	NR	NR	NR	NR	NR	NR
Reyes Lopez	NR	NR	NR	NR	NR	NR	NR	NR	NR	NR
Saucedo R, 2014	NR	NR	NR	NR	NR	NR	NR	NR	NR	NR
Hesham, 2015	NR	NR	NR	NR	NR	NR	NR	NR	NR	NR
Beigi, 2015	NR	NR	NR	NR	NR	NR	NR	NR	NR	NR
Trebotic, 2015	NR	NR	NR	NR	NR	NR	NR	NR	NR	NR
Telejko, 2015	NR	NR	NR	NR	NR	NR	NR	NR	NR	NR
Lehmann, 2015	NR	NR	NR	NR	NR	NR	NR	NR	NR	NR
Simon Muela, 2015	NR	NR	NR	NR	NR	NR	NR	NR	NR	NR
Megia A, 2015	NR	3256 ± 472.8	NR	NR	NR	NR	3288 ± 483.8	NR	NR	NR
Altinova A, 2015	NR	NR	NR	NR	NR	NR	NR	NR	NR	NR
De Melo SF, 2015	NR	NR	NR	NR	NR	NR	NR	NR	NR	NR
Gueuvoghlanian-Silva BY, 2015	NR	NR	NR	NR	NR	NR	NR	NR	NR	NR
Takhshid MA, 2015	NR	NR	NR	NR	NR	NR	NR	NR	NR	NR
Takhshid MA, 2015	NR	NR	NR	NR	NR	NR	NR	NR	NR	NR
Wurst U, 2015	NR	3400 ±805	NR	NR	NR	NR	3360 ±790	NR	NR	NR
Li XM, 2015	NR	NR	NR	NR	NR	NR	NR	NR	NR	NR
Korkmazer E, 2015	NR	3620 (3,325 – 3,990)	NR	NR	NR	NR	3090 (2,965 – 3,257)	NR	NR	NR
Jia X, 2014	NR	NR	NR	NR	NR	NR	NR	NR	NR	NR
Iyidir OT, 2014	NR	NR	NR	NR	NR	NR	NR	NR	NR	NR
Li G, 2015	NR	3437.05 ± 480.68	NR	NR	NR	NR	3401.90 + 442.12	NR	NR	NR
Wang C, 2016	NR	NR	NR	NR	NR	NR	NR	NR	NR	NR
Du M, 2015	NR	NR	NR	NR	NR	NR	NR	NR	NR	NR
Demirpençe M, 2016	NR	NR	NR	NR	NR	NR	NR	NR	NR	NR
Zhang Y, 2016	NR	NR	NR	NR	NR	NR	NR	NR	NR	NR
Liang ZX, 2015	NR	NR	NR	NR	NR	NR	NR	NR	NR	NR
Edu A, 2016	NR	NR	NR	NR	NR	NR	NR	NR	NR	NR
Ertuğ EY, 2016	NR	3600 (3325-3990)	NR	NR	NR	NR	NR	NR	NR	NR
Mou Y, 2016	NR	NR	NR	NR	NR	NR	NR	NR	NR	NR
Zheng D, 2016	NR	NR	NR	NR	NR	NR	NR	NR	NR	NR
Khosrowbeygi A, 2015	NR	NR	NR	NR	NR	NR	NR	NR	NR	NR
Aydemir B, 2015	NR	3359.22 ± 505.44	NR	NR	NR	NR	2922.08 ± 201.55	NR	NR	NR
Savona-Ventura C, 2016	NR	3285.7±516.8	NR	NR	NR	NR	3289.4+488.1	NR	NR	NR
Qiu YH, 2016	NR	NR	NR	NR	NR	NR	NR	NR	NR	NR
Ye D, 2016	NR	NR	NR	NR	NR	NR	NR	NR	NR	NR
Kumru P, 2016	NR	NR	NR	NR	NR	NR	NR	NR	NR	NR
Mac-Marcjanek K, 2017	NR	NR	NR	NR	NR	NR	NR	NR	NR	NR
Tu WJ, 2017	NR	NR	NR	NR	NR	NR	NR	NR	NR	NR
Akdeniz FT, 2017	NR	NR	NR	NR	NR	NR	NR	NR	NR	NR
Zhou X, 2017	NR	NR	NR	NR	NR	NR	NR	NR	NR	NR
Yang X, 2017	NR	NR	NR	NR	NR	NR	NR	NR	NR	NR
del Mar Roca-Rodríguez M, 2017	NR	NR	NR	NR	NR	NR	NR	NR	NR	NR
Usluogullari B, 2017	NR	NR	NR	NR	NR	NR	NR	NR	NR	NR
Saucedo R, 2017	NR	NR	NR	NR	NR	NR	NR	NR	NR	NR
Li L, 2017	NR	NR	NR	NR	NR	NR	NR	NR	NR	NR
Zhang Y, 2017	NR	3229.29±383.69	NR	NR	NR	NR	3184.87±460.09	NR	NR	NR
Burlina S, 2016	NR	NR	NR	NR	NR	NR	NR	NR	NR	NR
Mousavi SN, 2017	NR	3300 ± 500	NR	NR	NR	NR	3100 ± 40	NR	NR	NR
Ersoy GS, 2016	NR	NR	NR	NR	NR	NR	NR	NR	NR	NR
Badon SE, 2018	NR	NR	NR	NR	NR	NR	NR	NR	NR	NR
Jameshorani M, 2018	NR	NR	NR	NR	NR	NR	NR	NR	NR	NR
Yang Y, 2016	NR	NR	NR	NR	NR	NR	NR	NR	NR	NR
Hussain Z, 2018	NR	NR	NR	NR	NR	NR	NR	NR	NR	NR
Barat S, 2018	NR	3542.3±398.4	NR	NR	NR	NR	3390.8±532.3	NR	NR	NR
Yuan X, 2018	NR	3410 ± 570	NR	NR	NR	NR	3.49 ± 0.40	NR	NR	NR
Hou W, 2018	NR	3377.0 ± 450.7	NR	NR	NR	NR	3279.3 ± 420.5	NR	NR	NR
Eken MK, 2018	NR	NR	NR	NR	NR	NR	NR	NR	NR	NR
Bukowiecka-Matusiak M, 2018	NR	NR	NR	NR	NR	NR	NR	NR	NR	NR
Zhang L, 2018	NR	NR	NR	NR	NR	NR	NR	NR	NR	NR
Bagci H, 2018	NR	NR	NR	NR	NR	NR	NR	NR	NR	NR
Khosrowbeygi A, 2018	NR	NR	NR	NR	NR	NR	NR	NR	NR	NR
Zhang Y, 2018	NR	NR	NR	NR	NR	NR	NR	NR	NR	NR
Franzago M, 2018	NR	NR	NR	NR	NR	NR	NR	NR	NR	NR
Yuan X, 2018	NR	3450 (3100–3820)	NR	NR	NR	NR	3440 (3260–3750)	NR	NR	NR
Al-Ajlan A, 2018	NR	NR	NR	NR	NR	NR	NR	NR	NR	NR
Al-Daghri NM, 2018	NR	NR	NR	NR	NR	NR	NR	NR	NR	NR
Bao W, 2018	NR	NR	NR	NR	NR	NR	NR	NR	NR	NR
Siddiqui K, 2017	NR	NR	NR	NR	NR	NR	NR	NR	NR	NR
Bugatto F, 2018	NR	3169 ± 459	NR	NR	NR	NR	3250 ± 301	NR	NR	NR
Cao W, 2018	NR	NR	NR	NR	NR	NR	NR	NR	NR	NR
Whitaker KM, 2018	NR	NR	NR	NR	NR	NR	NR	NR	NR	NR
Yue CY, 2018	NR	3348 ± 42.1	NR	NR	NR	NR	3363 ± 39.3	NR	NR	NR
Dong Y, 2018	NR	3713 ± 137	NR	NR	NR	NR	3375 ± 179	NR	NR	NR
Tuzun D, 2018	NR	NR	NR	NR	NR	NR	NR	NR	NR	NR
Siddiqui K, 2019	NR	NR	NR	NR	NR	NR	NR	NR	NR	NR
Mierzyński R, 2019	NR	NR	NR	NR	NR	NR	NR	NR	NR	NR
Madhu SV, 2019	NR	NR	NR	NR	NR	NR	NR	NR	NR	NR
Al-Daghri NM, 2019	NR	NR	NR	NR	NR	NR	NR	NR	NR	NR
Bawah AT, 2019	NR	NR	NR	NR	NR	NR	NR	NR	NR	NR
Demi E, 2019	NR	NR	NR	NR	NR	NR	NR	NR	NR	NR
Li S, 2018	NR	NR	NR	NR	NR	NR	NR	NR	NR	NR
de la Torre NG, 2019	NR	3273 ± 468	NR	NR	NR	NR	3126 ± 465	NR	NR	NR
Sweeting AN, 2018	NR	NR	NR	NR	NR	NR	NR	NR	NR	NR
Pezeshki B, 2019	NR	3389 ± 398	NR	NR	NR	NR	3425 ± 382	NR	NR	NR
Ma Y, 2019	NR	3431 ± 485	NR	NR	NR	NR	3298 ± 359	NR	NR	NR
Wu, 2019	NR	NR	NR	NR	NR	NR	NR	NR	NR	NR
Kang, 2019	NR	NR	NR	NR	NR	NR	NR	NR	NR	NR
Huang, 2019	NR	NR	NR	NR	NR	NR	NR	NR	NR	NR
Alhabri, 2019	NR	NR	NR	NR	NR	NR	NR	NR	NR	NR
Anjum, 2019	NR	NR	NR	NR	NR	NR	NR	NR	NR	NR
Layton, 2018	NR	NR	NR	NR	NR	NR	NR	NR	NR	NR
Correa, 2018	NR	NR	NR	NR	NR	NR	NR	NR	NR	NR
Wang, 2019	NR	NR	NR	NR	NR	NR	NR	NR	NR	NR
Abo‑Elmatty, 2018	NR	NR	NR	NR	NR	NR	NR	NR	NR	NR
Aydemir B, 2019	NR	3303.58 ± 431.14	NR	NR	NR	NR	3146.44 ± 544.43	NR	NR	NR
Alyas S, 2019	NR	NR	NR	NR	NR	NR	NR	NR	NR	NR
Zheng T, 2019	NR	3313.9 (465.8)	49.1 ±3.88 cm	9.94 ± 0.35	NR	NR	3330.3 ±422.8	49.5 ±2.15 cm	9.95±0.74	NR
Jia H, 2019	NR	NR	NR	NR	NR	NR	NR	NR	NR	NR
Benhalima K, 2019	NR	NR	NR	NR	NR	NR	NR	NR	NR	NR
Wang F, 2019	NR	NR	NR	NR	NR	NR	NR	NR	NR	NR
Abd KI, 2020	NR	NR	NR	NR	NR	NR	NR	NR	NR	NR
Bulmus F, 2020	NR	3396.00±590.90	NR	NR	NR	NR	3249.00±269.12	NR	NR	NR
Fan Y, 2020	NR	3490±460	52.11±1.93 cm	NR	NR	NR	3010±220	51.02±1.80 cm	NR	NR
Jack-Roberts C, 2020	NR	3303±775	NR	NR	NR	NR	3128±447	NR	NR	NR
Khosrowbeygi A, 2020	NR	NR	NR	NR	NR	NR	NR	NR	NR	NR
Liu P, 2020	NR	3412 ±595	NR	NR	NR	NR	3359 ±447	NR	NR	NR
AL-Ghazali M, 2020	NR	NR	NR	NR	NR	NR	NR	NR	NR	NR
Liu Y, 2020	NR	NR	NR	NR	NR	NR	NR	NR	NR	NR
Ma S, 2020	NR	NR	NR	NR	NR	NR	NR	NR	NR	NR
Mosavat M, 2020	NR	NR	NR	NR	NR	NR	NR	NR	NR	NR
Mohammed Ali D, 2020	NR	NR	NR	NR	NR	NR	NR	NR	NR	NR
Orazmuradov A, 2020	NR	NR	NR	NR	NR	NR	NR	NR	NR	NR
Sun T, 2020	male 83 (50.3%) female 82 (49.7%)	3527.2 ± 562.7	49.9 ± 1.8 cm	NR	NR	male 645 (56.5%) female 497 (43.5%)	3361.6 ± 476.5	49.9 ± 0.9 cm	NR	NR
Wei L, 2020	NR	3 324.81±433.10	NR	NR	NR	NR	3 316.94±410.35	NR	NR	NR
Sun M, 2020	NR	3847 ± 100	NR	NR	NR	NR	3304.56 ± 92.65	NR	NR	NR
Yavuzkir S, 2020	male 12 (40%) female 18 (60%)	3470 ± 300	NR	NR	NR	male 14 (46.7%) female 16 (53.3%)	3090 ± 300	NR	NR	NR
Ye Y, 2020	NR	NR	NR	NR	NR	NR	NR	NR	NR	NR
Zhong L, 2020	NR	3120 ±380	47.75 ±7.44 cm	NR	NR	NR	3240 ±340	49.75 ±2.27 cm	NR	NR
Zhou M, 2020	NR	3375 ± 446	49.64 ± 1.77 cm	NR	NR	NR	3393 ± 355	49.88 ± 1.56 cm	NR	NR
Liu L, 2020	NR	NR	NR	NR	NR	NR	NR	NR	NR	NR
Contreras-Duarte S, 2020	male 59 (50.43%) female 58 (49.57%)	3286 ± 412	49.9 ± 2.0 cm	NR	NR	male 16 (39.02%) female 25 (60.98%)	3308 ± 382	49.5 ± 1.7 cm	NR	NR
Gülcü Bulmuş F, 2020	male 12 (40%) female 18 (60%)	3396.00±590.90	NR	NR	NR	male 16 (53.33%) female 14 (46.67%)	3249.00±269.12	NR	NR	NR
O’Malley E, 2020	NR	NR	NR	NR	NR	NR	NR	NR	NR	NR
Jiang R, 2019	NR	NR	NR	NR	NR	NR	NR	NR	NR	NR
Wei H, 2020	NR	3321.11 ± 550.74	NR	NR	9.81 ± 0.51	NR	3292.95 ± 432.67	NR	NR	9.78 ± 0.43
Deischinger C. 2020	NR	NR	NR	NR	NR	NR	NR	NR	NR	NR
Liu M, 2020	NR	3475 (3280-3755)	NR	NR	NR	NR	3400 (3240,3580)	NR	NR	NR
Karasek D, 2020	NR	NR	NR	NR	NR	NR	NR	NR	NR	NR
Liu Y, 2020	NR	NR	NR	NR	NR	NR	NR	NR	NR	NR
Liu T, 2020	NR	NR	NR	NR	NR	NR	NR	NR	NR	NR
Zhu H, 2020	NR	NR	NR	NR	NR	NR	NR	NR	NR	NR
Zhang X, 2020	NR	NR	NR	NR	NR	NR	NR	NR	NR	NR
Wang N, 2021	NR	3380.59 ± 505.87	NR	NR	NR	NR	3346.15 ± 447.89	NR	NR	NR
Lu W, 2021	NR	3230 ± 460	50 (50,50) cm	NR	NR	NR	3290 ± 380	50 (50,50) cm	NR	NR
McMichael L, 2021	NR	NR	NR	NR	NR	NR	NR	NR	NR	NR
Mei J, 2021	NR	NR	NR	NR	NR	NR	NR	NR	NR	NR
Meng X, 2021	NR	NR	NR	NR	NR	NR	NR	NR	NR	NR
Alaqad T, 2021	NR	NR	NR	NR	NR	NR	NR	NR	NR	NR
Sudana N, 2021	NR	NR	NR	NR	NR	NR	NR	NR	NR	NR
Li G, 2021	NR	NR	NR	NR	NR	NR	NR	NR	NR	NR
Raczkowska B, 2021	NR	NR	NR	NR	NR	NR	NR	NR	NR	NR
Ramasammy R, 2021	NR	NR	NR	NR	NR	NR	NR	NR	NR	NR
Ramanjaneya M, 2021a	NR	2991 ± 589	NR	NR	NR	NR	2973 ± 508	NR	NR	NR
Ramanjaneya M, 2021b	NR	3037 ± 596	NR	NR	NR	NR	3061 ± 509	NR	NR	NR
Kapustin V, 2021	NR	NR	NR	NR	NR	NR	NR	NR	NR	NR
Zhang L, 2021	NR	NR	NR	NR	NR	NR	NR	NR	NR	NR
Tian M, 2021	NR	NR	NR	NR	NR	NR	NR	NR	NR	NR
Hussain Z, 2021	NR	NR	NR	NR	NR	NR	NR	NR	NR	NR
Rakchna M, 2021	NR	NR	NR	NR	NR	NR	NR	NR	NR	NR
Kang M, 2021	NR	NR	NR	NR	NR	NR	NR	NR	NR	NR
Baryla I, 2021	NR	NR	NR	NR	NR	NR	NR	NR	NR	NR
Wu L, 2021	NR	3125 ± 405	NR	NR	NR	NR	3171 ± 384	NR	NR	NR
Wang X, 2021	NR	NR	NR	NR	NR	NR	NR	NR	NR	NR
Wang Y, 2021	NR	NR	NR	NR	NR	NR	NR	NR	NR	NR
Abd-Eltawab A, 2020	NR	NR	NR	NR	NR	NR	NR	NR	NR	NR
Chaudhary A, 2021	NR	NR	NR	NR	NR	NR	NR	NR	NR	NR
Ren M, 2021	NR	3690 ± 1110	NR	NR	NR	NR	3180± 178	NR	NR	NR
Catov J, 2021	NR	NR	NR	NR	NR	NR	NR	NR	NR	NR
Xu D, 2021	NR	NR	NR	NR	NR	NR	NR	NR	NR	NR
Benhalima K, 2021	NR	3408.7 ± 424.7	50.4 ± 1.8 cm	NR	NR	NR	3349.3 ± 411.5	50.4 ± 2.2 cm	NR	NR
Tabacu C, 2021	NR	NR	NR	NR	NR	NR	NR	NR	NR	NR
Eppel D, 2021	NR	NR	NR	NR	NR	NR	NR	NR	NR	NR
Onat T, 2021	NR	NR	NR	NR	NR	NR	NR	NR	NR	NR
Zhou J, 2021	NR	3646 ± 391.99	NR	NR	NR	NR	3,395.4 ± 274.88	NR	NR	NR
Wang Y, 2021	NR	NR	NR	NR	NR	NR	NR	NR	NR	NR
Coussa R, 2021	NR	NR	NR	NR	NR	NR	NR	NR	NR	NR
Hu Z, 2021	NR	NR	NR	NR	NR	NR	NR	NR	NR	NR
Bulut A, 2021	NR	3,420 (2,600–4,670)	NR	NR	NR	NR	3,160 (940–3,800)	NR	NR	NR
Wang F, 2021	NR	3440 ± 54	NR	NR	NR	NR	3266 ± 53	NR	NR	NR
Wang G, 2021	NR	NR	NR	NR	NR	NR	NR	NR	NR	NR
Yu X, 2021	NR	NR	NR	NR	NR	NR	NR	NR	NR	NR
Balachandiran M, 2021	NR	3158 ± 465	48.6 ± 0.4 cm	NR	NR	NR	2888 ± 449	46.2 ± 0.5 cm	NR	NR
Shalabi T, 2021	NR	3258 ± 450	NR	NR	NR	NR	2950 ± 430	NR	NR	NR
Kotzaeridi G, 2021	NR	NR	NR	NR	NR	NR	NR	NR	NR	NR
Madkour M, 2022	NR	NR	NR	NR	NR	NR	NR	NR	NR	NR
Abdualhay R, 2022	NR	3315 ± 510	49.5 ± 2.3 cm	NR	NR	NR	3220 ± 450	48.7 ± 2.1 cm	NR	NR
Adiga U, 2021	NR	3800 ± 1110	NR	NR	NR	NR	3220± 550	NR	NR	NR
An R, 2022	NR	NR	NR	NR	NR	NR	NR	NR	NR	NR
Franzago M, 2022	NR	3324 ± 429	50.0 ±1.8 cm	8.85 ±0.9	9.73 ±0.7	NR	3341±418	51.0 ±1.8 cm	8.58 ±1.7	9.69 ±1.0
Chen X, 20222	NR	NR	NR	NR	NR	NR	NR	NR	NR	NR
Cheng E, 2022	NR	NR	NR	NR	NR	NR	NR	NR	NR	NR
Dualib P, 2022	NR	NR	NR	NR	NR	NR	NR	NR	NR	NR
Huang G, 2022	NR	NR	NR	NR	NR	NR	NR	NR	NR	NR
Juchnicka I, 2022	NR	NR	NR	NR	NR	NR	NR	NR	NR	NR
Liu L, 2021	NR	3820 ± 260	NR	NR	NR	NR	3650 ± 230	NR	NR	NR
Song S, 2022	NR	NR	NR	NR	NR	NR	NR	NR	NR	NR
Obaidullah M, 2021	NR	NR	NR	NR	NR	NR	NR	NR	NR	NR
Adiga U, 2022	NR	NR	NR	NR	NR	NR	NR	NR	NR	NR
Yang J, 2022	NR	NR	NR	NR	NR	NR	NR	NR	NR	NR
Shen L, 2023	NR	NR	NR	NR	NR	NR	NR	NR	NR	NR
Zheng Y, 2022	NR	NR	NR	NR	NR	NR	NR	NR	NR	NR
Parveen S, 2022	NR	NR	NR	NR	NR	NR	NR	NR	NR	NR
Sahoo D, 2022	NR	NR	NR	NR	NR	NR	NR	NR	NR	NR
Khan S, 2022	NR	NR	NR	NR	NR	NR	NR	NR	NR	NR
Tunc S, 2022	NR	NR	NR	NR	NR	NR	NR	NR	NR	NR
Mahmood K, 2022	NR	3279 ± 475.37	NR	NR	NR	NR	3432.5 ± 533.21	NR	NR	NR
Arslan A, 2022	NR	NR	NR	NR	NR	NR	NR	NR	NR	NR
Sobczynska-Malefora A, 2021	NR	NR	NR	NR	NR	NR	NR	NR	NR	NR
Hu W, 2022	NR	3496.13 ± 539.53	NR	NR	NR	NR	3293.09 ± 393.48	NR	NR	NR
Han L, 2022	NR	NR	NR	NR	NR	NR	NR	NR	NR	NR
Montazeri-Najafabady N, 2020	NR	NR	NR	NR	NR	NR	NR	NR	NR	NR
Wu Y, 2022	NR	NR	NR	NR	NR	NR	NR	NR	NR	NR
Yuan J, 2022	NR	3939.13 ± 116.85	NR	NR	NR	NR	3418.42 ± 97.94	NR	NR	NR
Algaba-Chueca F, 2022	NR	3310 ± 697	NR	NR	NR	NR	3259 ± 603	NR	NR	NR
Cibickova L, 2022	NR	NR	NR	NR	NR	NR	NR	NR	NR	NR
Song S, 2022	NR	NR	NR	NR	NR	NR	NR	NR	NR	NR
Karagoz ZK, 2022	NR	NR	NR	NR	NR	NR	NR	NR	NR	NR
Wang, Y 2022	NR	NR	NR	NR	NR	NR	NR	NR	NR	NR
Jia X, 2022	NR	3418 ± 125	NR	NR	NR	NR	2987 ± 104	NR	NR	NR
Bernea E, 2022	NR	NR	NR	NR	NR	NR	NR	NR	NR	NR
Aslan Çin N, 2022	NR	NR	NR	NR	NR	NR	NR	NR	NR	NR
Zeljkovic A, 2022	NR	3160.71 ± 483.25	50.3 ± 2.35 cm	9 (8–9)	10 (8–10)	NR	3507.50 ± 326.51	51.7 ± 3.71 cm	9 (5–10)	10 (6–10)
Zheng W, 2022	NR	NR	NR	NR	NR	NR	NR	NR	NR	NR
Zheng W, 2022	NR	NR	NR	NR	NR	NR	NR	NR	NR	NR
Liu Y, 2022	NR	NR	NR	NR	NR	NR	NR	NR	NR	NR
Seyhanli Z, 2021	NR	NR	NR	NR	NR	NR	NR	NR	NR	NR
Li R, 2023	NR	NR	NR	NR	NR	NR	NR	NR	NR	NR
Wang J, 2023	NR	NR	NR	NR	NR	NR	NR	NR	NR	NR
Wang F, 2023	NR	NR	NR	NR	NR	NR	NR	NR	NR	NR
Cui, 2023	NR	NR	NR	NR	NR	NR	NR	NR	NR	NR
Liu, 2023	NR	3332.5 (3115.0, 3577.5) g med (IQR)	51 (50, 51) cm med (IQR)	10 (Not clear when is it measured)	NR	NR	3397.5 (3137.5, 3618.75) g med (IQR)	51 (50, 51) cm med (IQR)	10 (Not clear when is it measured)	NR
Ma, 2023	NR	NR	NR	NR	NR	NR	NR	NR	NR	NR
Li, 2023	NR	NR	NR	NR	NR	NR	NR	NR	NR	NR
Akhtar, 2023	NR	NR	NR	NR	NR	NR	NR	NR	NR	NR
Akash, 2023	NR	NR	NR	NR	NR	NR	NR	NR	NR	NR
Hou, 2021	NR	NR	NR	NR	NR	NR	NR	NR	NR	NR
Kağıtcı, 2023	NR	NR	NR	NR	NR	NR	NR	NR	NR	NR
Duo, 2022	NR	NR	NR	NR	NR	NR	NR	NR	NR	NR
Gawlik, 2023	NR	NR	NR	NR	NR	NR	NR	NR	NR	NR
He, 2023	NR	NR	NR	NR	NR	NR	NR	NR	NR	NR
Gomez Ribot, 2023	NR	3258±507g mean±sd	NR	NR	NR	NR	3264±322g mean±sd	NR	NR	NR
Visiedo, 2023	NR	NR	NR	NR	NR	NR	NR	NR	NR	NR
Burzynska-Pedziwiatr, 2023	NR	NR	NR	NR	NR	NR	NR	NR	NR	NR
Zou, 2023	NR	NR	NR	NR	NR	NR	NR	NR	NR	NR
Jiang, 2023	NR	NR	NR	NR	NR	NR	NR	NR	NR	NR
Štambuk, 2023	NR	NR	NR	NR	NR	NR	NR	NR	NR	NR
Fadaei, 2023	NR	NR	NR	NR	NR	NR	NR	NR	NR	NR
Shi, 2023	NR	NR	NR	NR	NR	NR	NR	NR	NR	NR
Wang, 2023	NR	NR	NR	NR	NR	NR	NR	NR	NR	NR
Gao, 2023	NR	NR	NR	NR	NR	NR	NR	NR	NR	NR
Mustaniemi, 2023	NR	NR	NR	NR	NR	NR	NR	NR	NR	NR
Li, 2023	NR	NR	NR	NR	NR	NR	NR	NR	NR	NR
Ali Khan, 2023	NR	NR	NR	NR	NR	NR	NR	NR	NR	NR
Cui, 2023	NR	3350 [3023, 3608] g med (IQR)	NR	NR	NR	NR	3290 [3000, 3530] g med (IQR)	NR	NR	NR
Duo, 2023	NR	3309 ± 354.2 mean±sd	50.3 ± 1.6 cm maen±sd	NR	NR	NR	3455 ± 430.7 mean±sd	50.4 ± 1.4 cm mean±sd	NR	NR
Linares-Pineda, 2023	NR	NR	NR	NR	NR	NR	NR	NR	NR	NR
Shen, 2024	NR	NR	NR	NR	NR	NR	NR	NR	NR	NR
Thilak, 2024	NR	NR	NR	NR	NR	NR	NR	NR	NR	NR
Nahdh Saleem, 2024	NR	NR	NR	NR	NR	NR	NR	NR	NR	NR
Ortega-Montiel, 2024	NR	NR	NR	NR	NR	NR	NR	NR	NR	NR
Özer, 2024	NR	NR	NR	NR	NR	NR	NR	NR	NR	NR
Ma, 2024	NR	NR	NR	NR	NR	NR	NR	NR	NR	NR
Ghaneialvar, 2024	NR	NR	NR	NR	NR	NR	NR	NR	NR	NR
Zhao, 2024	NR	NR	NR	NR	NR	NR	NR	NR	NR	NR
Aziz, 2024	NR	NR	NR	NR	NR	NR	NR	NR	NR	NR
Uysal, 2024	NR	NR	NR	NR	NR	NR	NR	NR	NR	NR
Rajeevan, 2024	NR	NR	NR	NR	NR	NR	NR	NR	NR	NR
Niu, 2024	NR	NR	NR	NR	NR	NR	NR	NR	NR	NR
Ma, 2024	NR	NR	NR	NR	NR	NR	NR	NR	NR	NR
Wu, 2024	NR	NR	NR	NR	NR	NR	NR	NR	NR	NR
Li, 2024	NR	3582 ± 109	NR	NR	NR	NR	3401 ± 99	NR	NR	NR
Ademoglu EN, 2015	NR	NR	NR	NR	NR	NR	NR	NR	NR	NR
Anghebem-Oliveira MI, 2017	NR	3424 ± 583	50.7 ± 3.1 cm	NR	NR	NR	3314 ± 445	50.2 ± 3.5 cm	NR	NR
Boghossian NS, 2017	NR	NR	NR	NR	NR	NR	NR	NR	NR	NR
Dudzik D, 2014	NR	NR	NR	NR	NR	NR	NR	NR	NR	NR
Dudzik D, 2017	NR	3600 (3325–3990)	NR	NR	NR	NR	3080 (2965–3257)	NR	NR	NR
Yorulmaz Ertuğ E, 2016	NR	3591 ± 121.5	52.0 ± 0.6 cm	NR	NR	NR	3607 ± 99.8	51.8 ± 0.5 cm	NR	NR
Ethier-Chiasson M, 2008	NR	NR	NR	NR	NR	NR	NR	NR	NR	NR
Gao Q, 2016	NR	NR	NR	NR	NR	NR	NR	NR	NR	NR
Guimarães LO,2014	NR	NR	NR	NR	NR	NR	NR	NR	NR	NR
Inegol Gumus I, 2013	NR	3772 ± 68	NR	NR	NR	NR	3638 ± 90	NR	NR	NR
Heiskanen N, 2010	NR	NR	NR	NR	NR	NR	NR	NR	NR	NR
Hollingsworth DR, 1982	NR	NR	NR	NR	NR	NR	NR	NR	NR	NR
Hou W, 2016	NR	3.33 ± 0.53	NR	NR	NR	NR	3450 ± 460	NR	NR	NR
Houde AA, 2013	NR	3600 ± 400	49.7 ± 3.2 cm	NR	NR	NR	3700 ± 400	52.0 ± 3.4 cm	NR	NR
Hsu HW, 1997	NR	NR	NR	NR	NR	NR	NR	NR	NR	NR
Huang Y, 2018	NR	3931.67 ± 552.34	NR	NR	NR	NR	3603.70 ± 423.57	NR	NR	NR
Huo Y, 2015	NR	3400 ± 500	NR	NR	NR	NR	3300 ± 400	NR	NR	NR
Keskin FE, 2015	NR	Ranged from 3200 to 4644	NR	NR	NR	NR	NR	NR	NR	NR
Knopp RH, 1980	NR	NR	NR	NR	NR	NR	NR	NR	NR	NR
Knopp RH, 1992	NR	NR	NR	NR	NR	NR	NR	NR	NR	NR
Liang Z, 2015	NR	3337 ± 366	NR	NR	NR	NR	3275 ± 329	NR	NR	NR
Liao Y, 2018	NR	3105.49 ± 496.54	48.96 ± 2.63 cm	NR	NR	NR	3165.55 ± 460.05	49.33 ± 2.39 cm	NR	NR
Liu B, 2016	NR	3480 ± 390	50.14 ± 1.35 cm	NR	NR	NR	3230 ± 260	49.80 ± 1.04 cm	NR	NR
Liu B, 2016	NR	NR	NR	NR	NR	NR	NR	NR	NR	NR
Maitland RA, 2014	NR	NR	NR	NR	NR	NR	NR	NR	NR	NR
Maple-Brown, 2012	NR	3,448 ± 152	51.0 ± 1.8 cm	NR	NR	NR	3,365 ± 176	50.0 ± 2.3 cm	NR	NR
Marseille-Tremblay C, 2018	NR	NR	NR	NR	NR	NR	NR	NR	NR	NR
Metzger BE, 1980	NR	3,753 ± 118	NR	NR	NR	NR	3,566 ± 82	NR	NR	NR
Miettinen HE, 2014	NR	3500 ± 120	NR	NR	NR	NR	3540 ± 130	NR	NR	NR
Miettine HE, 2018	NR	3632 ± 564	NR	NR	NR	NR	3161 ± 275	NR	NR	NR
Morimitsu LK, 2007	NR	NR	NR	NR	NR	NR	NR	NR	NR	NR
Mrizak I, 2013	NR	NR	NR	NR	NR	NR	NR	NR	NR	NR
Mrizak I, 2014	NR	3370 ± 610	NR	NR	NR	NR	NR	NR	NR	NR
Pazhohan A, 2017	NR	NR	NR	NR	NR	NR	NR	NR	NR	NR
Ren Z, 2020	NR	NR	NR	NR	NR	NR	NR	NR	NR	NR
Rojas I, 2002	NR	3330 ± 500	NR	NR	NR	NR	3380 ± 450	NR	NR	NR
Ruchat SM, 2013	NR	3427 ± 429	NR	NR	NR	NR	3244 ± 553	NR	NR	NR
Sreckovic I, 2014	NR	3190 ± 360	NR	NR	NR	NR	3050 ± 590	NR	NR	NR
Visiedo F, 2013	NR	NR	NR	NR	NR	NR	NR	NR	NR	NR
Weng Q, 2019	NR	3683 ± 501	NR	NR	NR	NR	3520 ± 587	NR	NR	NR
Whyte K, 2013	NR	NR	NR	NR	NR	NR	NR	NR	NR	NR
Zakovicova E, 2014	NR	3396.25 ± 87.21	50.03 ± 0.39 cm	NR	NR	NR	3398.64 ± 88.59	50.18 ± 0.39 cm	NR	NR
Anderlová K, 2022	NR	NR	NR	NR	NR	NR	NR	NR	NR	NR
Attique H, 2022	NR	3435 (3140–3760)	51 (49–53) cm	NR	NR	NR	3450 (2909–4145)	51 (49.5–52.5) cm	NR	NR
Barrett HL, 2021	NR	NR	NR	NR	NR	NR	NR	NR	NR	NR
Bawah AT, 2019	NR	3288 ± 374	NR	NR	NR	NR	3337 ± 416	NR	NR	NR
Beunen K, 2014	NR	NR	NR	NR	NR	NR	NR	NR	NR	NR
Botta RM, 1997	NR	NR	NR	NR	NR	NR	NR	NR	NR	NR
Bower JF, 2001	NR	NR	NR	NR	NR	NR	NR	NR	NR	NR
Bronisz A, 2007	NR	NR	NR	NR	NR	NR	NR	NR	NR	NR
Chen Y, 2017	NR	3110 ± 561	NR	NR	NR	NR	3088 ± 492	NR	NR	NR
Diboun I, 2020	NR	NR	NR	NR	NR	NR	NR	NR	NR	NR
Ersanli Z, 1997	NR	NR	NR	NR	NR	NR	NR	NR	NR	NR
Franzago M, 2020	NR	3320 (3155, 3680)	50.0 (49.0, 51.0) cm	NR	NR	NR	3385 (3252-3687)	51.5 (50.0, 52.0)cm	NR	NR
Franzago M, 2021	NR	NR	NR	NR	NR	NR	NR	NR	NR	NR
Genova M, 2024	NR	NR	NR	NR	NR	NR	NR	NR	NR	NR
Grieger J, 2021	NR	NR	NR	NR	NR	NR	NR	NR	NR	NR
Guan L, 2021	NR	3361.65 ± 467.04	49.56 ± 2.91cm	NR	NR	NR	3424.8 ± 1241.17	49.84 ± 1.88 cm	NR	NR
Guo Y, 2020	NR	NR	NR	NR	NR	NR	NR	NR	NR	NR
Huo Y, 2019	NR	NR	NR	NR	NR	NR	NR	NR	NR	NR
Iimura Y, 2015	NR	NR	NR	NR	NR	NR	NR	NR	NR	NR
Jin C, 2021	NR	NR	NR	NR	NR	NR	NR	NR	NR	NR
Kralisch S, 2009	NR	NR	NR	NR	NR	NR	NR	NR	NR	NR
Li J, 2015	NR	NR	NR	NR	NR	NR	NR	NR	NR	NR
Li J, 2017	NR	NR	NR	NR	NR	NR	NR	NR	NR	NR
Li F, 2020	NR	NR	NR	NR	NR	NR	NR	NR	NR	NR
Li J, 2021	NR	3362.63 ± 443.63	50.08 ± 1.91 cm	NR	NR	NR	3445.95 ± 519.96	50.43 ± 1.75 cm	NR	NR
Li Y, 2021	NR	NR	NR	NR	NR	NR	NR	NR	NR	NR
Lin Q, 2023	NR	NR	NR	NR	NR	NR	NR	NR	NR	NR
Lu L, 2022	NR	NR	NR	NR	NR	NR	NR	NR	NR	NR
Lu L, 2023	NR	NR	NR	NR	NR	NR	NR	NR	NR	NR
Ma J, 2022	NR	NR	NR	NR	NR	NR	NR	NR	NR	NR
Meyer B, 2023	NR	NR	NR	NR	NR	NR	NR	NR	NR	NR
Onat T, 2021	NR	NR	NR	NR	NR	NR	NR	NR	NR	NR
Ozyildirim S, 2023	NR	2850 ± 480	NR	NR	NR	NR	2750 ± 430	NR	NR	NR
Prakash G, 2017	NR	NR	NR	NR	NR	NR	NR	NR	NR	NR
Qin L, 2023	NR	3259.8 ± 571.3	50.77 ± 2.42 cm	NR	NR	NR	3564.3 ± 504.7	52.13 ± 2.34 cm	NR	NR
Radojičić O, 2024	NR	NR	NR	NR	NR	NR	NR	NR	NR	NR
Sobki S, 2004	NR	3310 ± 310	NR	NR	NR	NR	3310 ± 295	NR	NR	NR
Song S, 2021	NR	NR	NR	NR	NR	NR	NR	NR	NR	NR
Sun J, 2021	NR	NR	NR	NR	NR	NR	NR	NR	NR	NR
Sun J, 2022	NR	NR	NR	NR	NR	NR	NR	NR	NR	NR
Takhshid M, 2015	NR	3,335 ± 442	49.60 ± 1.83 cm	NR	NR	NR	3,369 ± 390	49.85 ± 1.92 cm	NR	NR
Tang F, 2023	NR	NR	NR	NR	NR	NR	NR	NR	NR	NR
Theodorakopoulou M, 2021	NR	3416 ± 545	NR	NR	NR	NR	3468 ± 706	NR	NR	NR
Tönjes A, 2019	NR	NR	NR	NR	NR	NR	NR	NR	NR	NR
Torun G, 2023	NR	NR	NR	NR	NR	NR	NR	NR	NR	NR
Tutar D, 2022	NR	3170 (2900–3542.5)	NR	NR	NR	NR	3280 (3000–3500)	NR	NR	NR
Wang D, 2015	NR	NR	NR	NR	NR	NR	NR	NR	NR	NR
Wang X, 2015	NR	3892.6 ± 497.7	NR	NR	NR	NR	3624.9 ± 332.1	NR	NR	NR
Wang H, 2019	NR	NR	NR	NR	NR	NR	NR	NR	NR	NR
Wang N, 2021	NR	3892.6 ± 497.7	NR	NR	NR	NR	3892.6 ± 497.7	NR	NR	NR
Wang X, 2022	NR	NR	NR	NR	NR	NR	NR	NR	NR	NR
Wang W, 2023	NR	NR	NR	NR	NR	NR	NR	NR	NR	NR
Wani K, 2020	NR	NR	NR	NR	NR	NR	NR	NR	NR	NR
Wójcik M, 2015	NR	NR	NR	NR	NR	NR	NR	NR	NR	NR
Xu L, 2013	NR	NR	NR	NR	NR	NR	NR	NR	NR	NR
Xu M, 2015	NR	NR	NR	NR	NR	NR	NR	NR	NR	NR
Yakout S, 2023	NR	NR	NR	NR	NR	NR	NR	NR	NR	NR
Yi J, 2018	NR	NR	NR	NR	NR	NR	NR	NR	NR	NR
Zeng Y, 2023	NR	NR	NR	NR	NR	NR	NR	NR	NR	NR
Zhan Y, 2015	NR	NR	NR	NR	NR	NR	NR	NR	NR	NR
Zhang H, 2022	NR	NR	NR	NR	NR	NR	NR	NR	NR	NR
Zhao X, 2023	NR	NR	NR	NR	NR	NR	NR	NR	NR	NR
