# Supplementary material for: Trimester-Specific Serum Lipid Profiles in Gestational Diabetes Mellitus: A Systematic Review, Meta-Analysis, and Meta-Regression
Source: Medicina (Kaunas). 2025 Jul 17;61(7):1290. doi: 10.3390/medicina61071290 (PMC12300116; doi:10.3390/medicina61071290)
Supplement: Supplementary file 1 [file medicina-61-01290-s001.zip › Supplement material. Table S6. Quality assessment.xlsx]

## Sheet: Sheet1
Author, year	Selection domain	Comparability domain	Exposure domain	Quality
Hornnes P, 1984	☆☆☆☆	☆☆	☆☆	Good
Montelongo, 1992	☆☆☆☆	☆	☆☆	Good
Shelley-Jones, 1993	☆☆☆☆	☆	☆☆	Good
Nolan C, 1995	☆☆☆☆	☆☆	☆☆	Good
Meyer B, 1996	☆☆☆☆	☆	☆☆	Good
Koukkou E, 1997	/	/	/	NA
Clark C, 1997	☆☆☆☆	☆☆	☆☆	Good
Couch S, 1998	☆☆☆	☆	☆☆	Poor
Bartha J, 2000	☆☆☆☆	☆	☆☆	Good
Paradisi G, 2002	☆☆☆☆	☆☆	☆☆	Good
Vitoratos G, 2002	☆☆☆☆	☆	☆☆	Good
Seghieri G, 2003	☆☆☆☆	☆☆	☆☆	Good
Toescu V, 2004	☆☆☆☆	☆	☆☆	Good
Ranheim T, 2004	☆☆☆☆	/	☆☆	Poor
Tarim E, 2004	☆☆☆☆	☆	☆☆	Good
Di Cianni G, 2005	☆☆☆☆	☆☆	☆☆	Good
Tsai P, 2005	☆☆☆☆	☆	☆☆	Good
Tarim E, 2006	☆☆☆☆	☆☆	☆☆	Good
Qui C, 2007	☆☆☆☆	☆☆	☆☆	Good
Altinova A, 2007	☆☆☆	☆☆	☆	Poor
Di Cianni G, 2007	/	/	/	NA
Grissa O, 2007	☆☆☆	☆	☆☆	Poor
Sánchez-Vera I, 2007	☆☆☆☆	☆	☆☆	Good
Molnar J, 2008	/	/	/	NA
Bartha J, 2008	/	/	/	NA
Szymanska M, 2008	/	/	/	NA
Davari-Tanha F, 2008	/	/	/	NA
Akturk M, 2008	/	/	/	NA
Idzior-Walus B, 2008	/	/	/	NA
Rizzo M, 2008	☆☆☆	☆☆	☆☆	Good
McGrowder D, 2009	☆☆☆	☆	☆☆	Fair
Vijayalaxmi KD, 2009	/	/	/	NA
Kuzmicki M, 2009	☆☆☆	☆☆	☆☆	Good
Habib F, 2009	/	/	/	NA
Bo S, 2009	/	/	/	NA
Su Y, 2010	/	/	/	NA
Stein S, 2010	/	/	/	NA
Grissa O, 2010	/	/	/	NA
Coskun A, 2010	/	/	/	NA
Pfau D, 2010	/	/	/	NA
Santos I, 2010	/	/	/	NA
Paradisi G, 2010	☆☆☆☆	☆	☆☆	Good
Akturk M, 2010	/	/	/	NA
Retnakaran R, 2010	☆☆☆☆	☆☆	☆☆	Good
Savvidou M, 2010	☆☆☆☆	☆☆	☆☆	Good
Culha C, 2011	/	/	/	NA
Saucedo R, 2011	/	/	/	NA
Makgoba M, 2011	☆☆☆☆	☆☆	☆☆	Good
Schaefer-Graf U, 2011	/	/	/	NA
Gomathi KG, 2011	/	/	/	NA
Giannubilo S, 2011	☆☆☆☆	☆☆	☆☆	Good
Caglar G, 2011	/	/	/	NA
Ozuguz U, 2011	/	/	/	NA
Zhaoxia L, 2012	/	/	/	NA
Ghafoor S, 2012	/	/	/	NA
Winhofer Y, 2010	/	/	/	NA
Farhan S, 2012	☆☆☆☆	☆☆	☆☆	Good
Ping F, 2012	/	/	/	NA
Vural M, 2012	/	/	/	NA
Naf S, 2012	/	/	/	NA
Baykus Y, 2012	/	/	/	NA
Alanbay I, 2012	/	/	/	NA
Rezvan N, 2011	/	/	/	NA
Khan R,2012	/	/	/	NA
Cocelli V, 2012*	/	/	/	0 points - Poor
Gkiomisi A, 2013	/	/	/	NA
Atay A, 2013	/	/	/	NA
Park S, 2013	/	/	/	NA
Khan R, 2013	/	/	/	NA
dos Santos-Weiss I, 2012	☆☆☆☆	☆☆	☆☆	Good
Soydinc S, 2013	/	/	/	NA
Kärkkäinen H, 2013	/	/	/	NA
Agakidou E, 2013	/	/	/	NA
Eslamian R, 2013	☆☆☆☆	☆	☆☆	Good
Barden, A 2013	/	/	/	NA
Ortega-Senovilla S, 2013	/	/	/	NA
Todoric J, 2013	/	/	/	NA
Wang D, 2013	/	/	/	NA
Yousefzadeh G, 2013	/	/	/	NA
Al-Hakeem M, 2014	☆☆☆☆	☆☆	☆☆	Good
Kuzmicki M, 2014	/	/	/	NA
Atay A, 2014	/	/	/	NA
Wójcik M, 2014	/	/	/	NA
Javadian P, 2013	/	/	/	NA
Ebert T, 2014	/	/	/	NA
Liang Zhaoxia, 2014	☆☆☆☆	☆	☆	Poor
Bullon, 2013	☆☆☆☆	☆☆	☆☆	Good
Guimarães, 2014	☆☆☆☆	☆☆	☆☆	Good
Houde, 2014	☆☆☆☆	☆	☆	Poor
Atay, 2013	☆☆☆☆	☆	☆☆☆	Good
Rubeaan, 2014	☆☆☆☆	☆☆	☆☆	Good
Wei, 2014	☆☆☆☆	☆☆	☆☆	Good
Wei, 2014	☆☆☆☆	☆	☆☆☆	Good
Reyes Lopez	☆☆☆☆	☆☆	☆☆	Good
Saucedo R, 2014	☆☆☆☆	☆☆	☆☆	Good
Hesham, 2015	☆☆☆☆	☆☆	☆☆	Good
Beigi, 2015	☆☆☆☆	☆☆	☆☆	Good
Trebotic, 2015	☆☆☆☆	☆☆	☆☆	Good
Telejko, 2015	☆☆☆☆	☆☆	☆☆	Good
Lehmann, 2015	☆☆☆☆	☆☆	☆☆	Good
Simon Muela, 2015	☆☆☆☆	☆☆	☆☆	Good
Megia A., 2015	☆☆☆☆	☆☆	☆☆	Good
Altinova A, 2015	/	/	/	NA
De Melo SF, 2015	/	/	/	NA
Gueuvoghlanian-Silva BY, 2015	☆☆☆	☆	☆☆	Poor
Takhshid MA, 2015	/	/	/	NA
Takhshid MA, 2015	/	/	/	NA
Wurst U, 2015	☆☆☆☆	☆☆	☆☆	Good
Li XM, 2015	/	/	/	NA
Korkmazer E, 2015	☆☆☆☆	☆	☆	Poor
Jia X, 2014	☆☆☆☆	☆	☆☆	Good
Iyidir OT, 2014	/	/	/	NA
Li G, 2015	☆☆☆☆	☆	☆☆	Good
Wang C, 2016	/	/	/	NA
Du M, 2015	/	/	/	NA
Demirpençe M, 2016	☆☆☆☆	☆☆	☆☆	Good
Zhang Y, 2016	/	/	/	NA
Liang ZX, 2015	/	/	/	NA
Edu A, 2016	/	/	/	NA
Ertuğ EY, 2016	☆☆☆☆	☆☆	☆☆	Good
Mou Y, 2016	/	/	/	NA
Zheng D, 2016	/	/	/	NA
Khosrowbeygi A, 2015	☆☆☆☆	☆☆	☆☆	Good
Aydemir B, 2015	/	/	/	NA
Savona-Ventura C, 2016	☆☆☆☆	☆☆	☆☆	Good
Qiu YH, 2016	/	/	/	NA
Ye D, 2016	/	/	/	NA
Kumru P, 2016	☆☆☆☆	☆	☆☆	Good
Mac-Marcjanek K, 2017	/	/	/	NA
Tu WJ, 2017	☆☆☆☆	☆☆	☆☆	Good
Akdeniz FT, 2017	/	/	/	NA
Zhou X, 2017	/	/	/	NA
Yang X, 2017	☆☆☆☆	☆☆	☆☆	Good
del Mar Roca-Rodríguez M, 2017	/	/	/	NA
Usluogullari B, 2017	/	/	/	NA
Saucedo R, 2017	/	/	/	NA
Li L, 2017	/	/	/	NA
Zhang Y, 2017	/	/	/	NA
Burlina S, 2016	/	/	/	NA
Mousavi SN, 2017	☆☆☆☆	☆☆	☆☆	Good
Ersoy GS, 2016	/	/	/	NA
Badon SE, 2018	☆☆☆☆	☆☆	☆☆☆	Good
Jameshorani M, 2018	☆☆☆☆	☆☆	☆☆	Good
Yang Y, 2016	/	/	/	NA
Hussain Z, 2018	/	/	/	NA
Barat S, 2018	☆☆☆☆	☆☆	☆☆	Good
Yuan X, 2018	☆☆☆☆	☆☆	☆☆	Good
Hou W, 2018	☆☆☆☆	☆	☆☆	Good
Eken MK, 2018	/	/	/	NA
Bukowiecka-Matusiak M, 2018	☆☆☆☆	☆☆	☆☆	Good
Zhang L, 2018	☆☆☆☆	☆☆	☆☆	Good
Bagci H, 2018	/	/	/	NA
Khosrowbeygi A, 2018	☆☆☆☆	☆	☆☆	Good
Zhang Y, 2018	☆☆☆☆	☆	☆☆	Good
Franzago M, 2018	☆☆☆☆	☆☆	☆☆	Good
Yuan X, 2018	☆☆☆☆	☆☆	☆☆	Good
Al-Ajlan A, 2018	☆☆☆☆	☆	☆☆	Good
Al-Daghri NM, 2018	☆☆☆☆	☆☆	☆☆	Good
Bao W, 2018	☆☆☆☆	☆☆	☆☆☆	Good
Siddiqui K, 2017	/	/	/	NA
Bugatto F, 2018	☆☆☆☆	☆	☆☆	Good
Cao W, 2018	☆☆☆☆	☆	☆☆	Good
Whitaker KM, 2018	☆☆☆☆	☆☆	☆☆	Good
Yue CY, 2018	☆☆☆☆	☆☆	☆☆	Good
Dong Y, 2018	☆☆☆☆	☆☆	☆☆	Good
Tuzun D, 2018	/	/	/	NA
Siddiqui K, 2019	/	/	/	NA
Mierzyński R, 2019	/	/	/	NA
Madhu SV, 2019	/	/	/	NA
Al-Daghri NM, 2019	☆☆☆☆	☆☆	☆☆	Good
Bawah AT, 2019	☆☆☆☆	☆☆	☆☆	Good
Demi E, 2019	☆☆☆☆	☆☆	☆☆	Good
Li S, 2018	☆☆☆☆	☆☆	☆☆	Good
de la Torre NG, 2019	☆☆☆☆	☆☆	☆☆	Good
Sweeting AN, 2018	☆☆☆☆	☆☆	☆☆☆	Good
Pezeshki B, 2019	☆☆☆☆	☆☆	☆☆	Good
Ma Y, 2019	☆☆☆☆	☆	☆☆	Good
Wu, 2019	☆☆☆☆	☆☆	☆☆☆	Good
Kang, 2019	☆☆☆☆	☆☆	☆☆☆	Good
Huang, 2019	/	/	/	NA
Alhabri, 2019	☆☆☆☆	☆	☆☆	Good
Anjum, 2019	☆☆☆☆	☆☆	☆☆	Good
Layton, 2018	☆☆☆☆	☆☆	☆☆	Good
Correa, 2018	☆☆☆☆	☆	☆☆	Good
Wang, 2019	☆☆☆☆	☆	☆☆	Good
Abo‑Elmatty, 2018	☆☆☆☆	☆☆	☆☆☆	Good
Aydemir B, 2019	/	/	/	NA
Alyas S, 2019	/	/	/	NA
Zheng T, 2019	/	/	/	NA
Jia H, 2019	/	/	/	NA
Benhalima K, 2019	☆☆☆☆	☆☆	☆☆	Good
Wang F, 2019	/	/	/	NA
Abd KI, 2020	/	/	/	NA
Bulmus F, 2020	/	/	/	NA
Fan Y, 2020	/	/	/	NA
Jack-Roberts C, 2020	/	/	/	NA
Khosrowbeygi A, 2020	☆☆☆☆	☆☆	☆☆☆	Good
Liu P, 2020	/	/	/	NA
AL-Ghazali M, 2020	☆☆☆☆	☆	☆☆	Good
Liu Y, 2020	/	/	/	NA
Ma S, 2020	☆☆☆☆	☆☆	☆☆	Good
Mosavat M, 2020	/	/	/	NA
Mohammed Ali D, 2020	☆☆☆☆	☆	☆☆	Good
Orazmuradov A, 2020	/	/	/	NA
Sun T, 2020	/	/	/	NA
Wei L, 2020	☆☆☆☆	☆☆	☆☆☆	Good
Sun M, 2020	/	/	/	NA
Yavuzkir S, 2020	/	/	/	NA
Ye Y, 2020	☆☆☆☆	☆☆	☆☆	Good
Zhong L, 2020	☆☆☆☆	☆	☆☆	Good
Zhou M, 2020	/	/	/	NA
Liu L, 2020	☆☆☆☆	☆☆	☆☆☆	Good
Contreras-Duarte S, 2020	☆☆☆	☆	☆☆	Poor
Gülcü Bulmuş F, 2020	/	/	/	NA
O’Malley E, 2020	/	/	/	NA
Jiang R, 2019	/	/	/	NA
Wei H, 2020	/	/	/	NA
Deischinger C. 2020	/	/	/	NA
Liu M, 2020	/	/	/	NA
Karasek D, 2020	☆☆☆☆	☆☆	☆☆	Good
Liu Y, 2020	☆☆☆☆	☆☆	☆☆	Good
Liu T, 2020	/	/	/	NA
Zhu H, 2020	☆☆☆☆	☆☆	☆☆	Good
Zhang X, 2020	/	/	/	NA
Wang N, 2021	☆☆☆☆	☆☆	☆☆☆	Good
Lu W, 2021	/	/	/	NA
McMichael L, 2021*	/	/	/	5 points - Good
Mei J, 2021	/	/	/	NA
Meng X, 2021	/	/	/	NA
Alaqad T, 2021	/	/	/	NA
Sudana N, 2021	☆☆☆☆	☆☆	☆☆	Good
Li G, 2021	/	/	/	NA
Raczkowska B, 2021	/	/	/	NA
Ramasammy R, 2021	☆☆☆☆	☆☆	☆☆☆	Good
Ramanjaneya M, 2021a	☆☆☆☆	☆	☆☆	Good
Ramanjaneya M, 2021b	☆☆☆☆	☆☆	☆☆	Good
Kapustin V, 2021	☆☆☆☆	☆	☆☆	Good
Zhang L, 2021	☆☆☆☆	☆☆	☆☆	Good
Tian M, 2021	☆☆☆☆	☆	☆☆	Good
Hussain Z, 2021	☆☆☆☆	☆	☆☆	Good
Rakchna M, 2021	☆☆☆☆	☆☆	☆☆	Good
Kang M, 2021	☆☆☆☆	☆☆	☆☆	Good
Baryla I, 2021	☆☆☆☆	☆☆	☆☆	Good
Wu L, 2021	☆☆☆☆	☆☆	☆☆	Good
Wang X, 2021	☆☆☆☆	☆☆	☆☆	Good
Wang Y, 2021	☆☆☆☆	☆☆	☆☆☆	Good
Abd-Eltawab A, 2020	/	/	/	NA
Chaudhary A, 2021	☆☆☆☆	☆☆	☆☆	Good
Ren M, 2021	/	/	/	NA
Catov J, 2021	☆☆☆☆	☆☆	☆☆	Good
Xu D, 2021	/	/	/	NA
Benhalima K, 2021	☆☆☆☆	☆☆	☆☆	Good
Tabacu C, 2021	☆☆☆☆	/	☆☆	Poor
Eppel D, 2021	☆☆☆☆	☆☆	☆☆	Good
Onat T, 2021	☆☆☆☆	☆☆	☆☆	Good
Zhou J, 2021	/	/	/	NA
Wang Y, 2021	☆☆☆☆	☆☆	☆☆	Good
Coussa R, 2021	☆☆☆☆	☆☆	☆☆	Good
Hu Z, 2021	☆☆☆☆	☆☆	☆☆	Good
Bulut A, 2021	☆☆☆☆	☆☆	☆☆	Good
Wang F, 2021	☆☆☆☆	☆☆	☆☆	Good
Wang G, 2021	☆☆☆☆	☆☆	☆☆	Good
Yu X, 2021	☆☆☆☆	☆☆	☆☆	Good
Balachandiran M, 2021	☆☆☆☆	☆☆	☆☆	Good
Shalabi T, 2021	☆☆☆☆	☆☆	☆☆	Good
Kotzaeridi G, 2021	☆☆☆☆	☆☆	☆☆	Good
Madkour M, 2022	☆☆☆☆	☆☆	☆☆	Good
Abdualhay R, 2022	☆☆☆☆	☆☆	☆☆	Good
Adiga U, 2021	/	/	/	NA
An R, 2022	/	/	/	NA
Franzago M, 2022	/	/	/	NA
Chen X, 2022	/	/	/	NA
Cheng E, 2022	/	/	/	NA
Dualib P, 2022	/	/	/	NA
Huang G, 2022	☆☆☆☆	☆☆	☆☆	Good
Juchnicka I, 2022	/	/	/	NA
Liu L, 2021	/	/	/	NA
Song S, 2022	☆☆☆☆	☆☆	☆☆	Good
Obaidullah M, 2021	☆☆☆☆	☆☆	☆☆	Good
Adiga U, 2022	/	/	/	NA
Yang J, 2022	/	/	/	NA
Shen L, 2023	/	/	/	NA
Zheng Y, 2022	/	/	/	NA
Parveen S, 2022	☆☆☆☆	/	☆☆	Poor
Sahoo D, 2022	☆☆☆☆	☆☆	☆☆	Good
Khan S, 2022	/	/	/	NA
Tunc S, 2022	/	/	/	NA
Mahmood K, 2022	☆☆☆☆	☆☆	☆☆	Good
Arslan A, 2022	/	/	/	NA
Sobczynska-Malefora A, 2021	/	/	/	NA
Hu W, 2022	/	/	/	NA
Han L, 2022	☆☆☆	☆	☆☆	Fair
Montazeri-Najafabady N, 2020	/	/	/	NA
Wu Y, 2022	/	/	/	NA
Yuan J, 2022	/	/	/	NA
Algaba-Chueca F, 2022	☆☆	☆	☆☆	Fair
Cibickova L, 2022	☆☆☆☆	☆☆	☆☆	Good
Song S, 2022	/	/	/	NA
Karagoz ZK, 2022	☆☆☆☆	☆	☆☆	Good
Wang, Y 2022	/	/	/	NA
Jia X, 2022	/	/	/	NA
Bernea E, 2022	☆	☆	☆☆	Fair
Aslan Çin N, 2022	/	/	/	NA
Zeljkovic A, 2022	☆☆☆☆	☆	☆☆	Good
Zheng W, 2022	☆☆☆☆	☆☆	☆☆	Good
Liu Y, 2022	☆☆☆☆	☆☆	☆☆	Good
Seyhanli Z, 2021	/	/	/	NA
Li R, 2023	/	/	/	NA
Wang J, 2023	☆☆☆☆	☆☆	☆☆☆	Good
Wang F, 2023	☆☆☆☆	☆☆	☆☆	Good
Cui, 2023	☆☆☆☆	☆☆	☆☆☆	Good
Liu, 2023	/	/	/	NA
Ma, 2023	☆☆☆☆	☆☆	☆☆☆	Good
Li, 2023	/	/	/	NA
Akhtar, 2023	☆☆☆☆	☆☆	☆☆	Good
Akash, 2023	/	/	/	NA
Hou, 2021	☆☆☆☆	☆☆	☆☆	Good
Kağıtcı, 2023	/	/	/	NA
Duo, 2022	☆☆☆☆	☆☆	☆☆	Good
Gawlik, 2023	/	/	/	NA
He, 2023	☆☆☆☆	☆☆	☆☆	Good
Gomez Ribot, 2023*	/	/	/	1 points - Poor
Visiedo, 2023	☆☆☆☆	☆☆	☆☆	Good
Burzynska-Pedziwiatr, 2023	/	/	/	NA
Zou, 2023	☆☆☆☆	☆☆	☆☆	Good
Jiang, 2023	☆☆☆☆	☆	☆	Poor
Štambuk, 2023	/	/	/	NA
Fadaei, 2023	☆☆☆☆	☆	☆☆	Good
Shi, 2023	☆☆☆☆	☆☆	☆☆	Good
Wang, 2023	/	/	/	NA
Gao, 2023	☆☆☆☆	☆☆	☆☆	Good
Mustaniemi, 2023	☆☆☆☆	☆☆	☆☆	Good
Li, 2023	☆☆☆☆	☆☆	☆☆	Good
Ali Khan, 2023	☆☆☆☆	☆☆	☆☆	Good
Cui, 2023	☆☆☆☆	☆☆	☆☆	Good
Duo, 2023	☆☆☆☆	☆☆	☆☆	Good
Linares-Pineda, 2023	/	/	/	NA
Shen, 2024	/	/	/	NA
Thilak, 2024	☆☆☆☆	☆☆	☆☆	Good
Nahdh Saleem, 2024	☆☆☆☆	☆☆	☆☆	Good
Ortega-Montiel, 2024	☆☆☆☆	☆☆	☆☆	Good
Özer, 2024	/	/	/	NA
Ma, 2024	/	/	/	NA
Ghaneialvar, 2024	/	/	/	NA
Zhao, 2024	☆☆☆☆	☆☆	☆☆	Good
Aziz, 2024	☆☆☆☆	☆☆	☆☆	Good
Uysal, 2024	/	/	/	NA
Rajeevan, 2024	☆☆☆☆	☆☆	☆☆	Good
Niu, 2024	☆☆☆☆	☆☆	☆☆	Good
Ma, 2024	/	/	/	NA
Wu, 2024	☆☆☆☆	☆☆	☆☆	Good
Li, 2024	☆☆☆☆	☆☆	☆☆	Good
Ademoglu EN, 2015	☆☆☆☆	☆☆	☆☆	Good
Anghebem-Oliveira MI, 2017	☆☆☆☆	☆☆	☆☆	Good
Boghossian NS, 2017	☆☆☆☆	☆☆	☆☆	Good
Dudzik D, 2014	☆☆☆☆	☆☆	☆☆	Good
Dudzik D, 2017	☆☆☆	☆	☆☆	Good
Yorulmaz Ertuğ E, 2016	☆☆☆	/	☆☆	Fair
Ethier-Chiasson M, 2008	☆☆☆☆	/	☆☆	Fair
Gao Q, 2016	☆☆☆☆	/	☆☆	Fair
Guimarães LO,2014	☆☆☆	☆	☆☆	Fair
Inegol Gumus I, 2013	☆☆☆	☆	☆☆	Fair
Heiskanen N, 2010	/	/	/	NA
Hollingsworth DR, 1982	/	/	/	NA
Hou W, 2016	☆☆☆☆	/	☆	Fair
Houde AA, 2013	☆☆☆☆	☆	☆☆	Fair
Hsu HW, 1997	☆	/	☆☆	Poor
Huang Y, 2018	☆☆	/	☆☆	Poor
Huo Y, 2015	☆☆☆	☆	☆☆	Fair
Keskin FE, 2015	☆☆☆☆	☆	☆☆	Good
Knopp RH, 1980	☆☆	☆	☆☆	Fair
Knopp RH, 1992	☆☆☆☆	☆	☆☆	Good
Liang Z, 2015	/	/	/	NA
Liao Y, 2018	/	/	/	NA
Liu B, 2016	☆☆☆☆	/	☆☆	Fair
Liu B, 2016	/	/	/	NA
Maitland RA, 2014*	/	/	/	4 points - Good
Maple-Brown, 2012	☆☆☆☆	☆	☆☆	Good
Marseille-Tremblay C, 2018	☆☆☆☆	☆☆	☆☆	Good
Metzger BE, 1980	☆☆☆	/	☆☆	Fair
Miettinen HE, 2014	/	/	/	NA
Miettinen HE, 2018	☆☆☆☆	/	☆	Fair
Morimitsu LK, 2007	☆☆☆	/	☆☆	Fair
Mrizak I, 2013	☆☆☆	☆	☆☆	Fair
Mrizak I, 2014	☆☆☆	☆	☆☆	Fair
Pazhohan A, 2017	☆☆☆☆	☆	☆☆	Good
Ren Z, 2020	☆☆☆	☆	☆☆	Fair
Rojas I, 2002	☆☆☆	☆	☆☆	Fair
Ruchat SM, 2013	☆☆☆☆	/	☆☆	Fair
Sreckovic I, 2014	☆☆☆	☆	☆☆	Fair
Visiedo F, 2013	☆☆☆☆	☆	☆☆	Good
Weng Q, 2019	☆☆☆☆	☆	☆☆	Good
Whyte K, 2013	☆☆☆☆	☆	☆☆	Good
Zakovicova E, 2014	☆☆☆	/	☆☆	Fair
Anderlová K, 2022	☆☆☆	/	☆☆	Fair
Attique H, 2022	☆☆☆	/	☆☆	Fair
Barrett HL, 2021	☆☆☆	/	☆☆	Fair
Bawah AT, 2019	/	/	/	NA
Beunen K, 2014	☆☆☆☆	☆	☆☆	Good
Botta RM, 1997	/	/	/	NA
Bower JF, 2001	☆☆	/	☆☆	Poor
Bronisz A, 2007	☆☆	/	☆☆	Poor
Chen Y, 2017	☆☆☆	☆	☆☆	Fair
Diboun I, 2020	☆☆☆	☆	☆☆	Fair
Ersanli Z, 1997	☆☆☆	/	☆☆	Fair
Franzago M, 2020	☆☆☆	☆	☆☆	Fair
Franzago M, 2021	☆☆☆	/	☆☆	Fair
Genova M, 2024	☆☆☆	☆	☆☆	Fair
Grieger J, 2021	☆☆☆☆	☆	☆☆	Good
Guan L, 2021	☆☆☆☆	☆	☆☆	Good
Guo Y, 2020	/	/	/	NA
Huo Y, 2019	☆☆☆☆	☆	☆☆	Good
Iimura Y, 2015	☆☆☆☆	☆	☆☆	Good
Jin C, 2021	☆☆☆☆	☆	☆☆	Good
Kralisch S, 2009	☆☆☆	☆	☆☆	Fair
Li J, 2015	☆☆☆☆	☆☆	☆☆	Good
Li J, 2017	/	/	/	NA
Li F, 2020	/	/	/	NA
Li J, 2021	☆☆☆☆	☆☆	☆☆	Good
Li Y, 2021	☆☆☆☆	☆☆	☆☆	Good
Lin Q, 2023	/	/	/	NA
Lu L, 2022	☆☆☆☆	/	☆☆	Fair
Lu L, 2023	☆☆☆☆	/	☆☆	Fair
Ma J, 2022	☆☆☆	/	☆☆	Fair
Meyer B, 2023	/	/	/	NA
Onat T, 2021	/	/	/	NA
Ozyildirim S, 2023	☆☆☆	☆	☆☆	Fair
Prakash G, 2017	☆☆☆	☆☆	☆☆	Good
Qin L, 2023	/	/	/	NA
Radojičić O, 2024	/	/	/	NA
Sobki S, 2004	/	/	/	NA
Song S, 2021	/	/	/	NA
Sun J, 2021	☆☆☆☆	☆	☆☆	Good
Sun J, 2022	/	/	/	NA
Takhshid M, 2015	☆☆☆☆	☆	☆☆	Good
Tang F, 2023	/	/	/	NA
Theodorakopoulou M, 2021	☆☆☆	☆	☆☆	Fair
Tönjes A, 2019	☆☆☆	☆	☆☆	Fair
Torun G, 2023	☆☆☆	☆	☆☆	Fair
Tutar D, 2022	☆☆☆☆	☆	☆☆	Good
Wang D, 2015	☆☆☆☆	☆	☆☆	Good
Wang X, 2015	☆☆☆☆	☆	☆☆	Good
Wang H, 2019	☆☆☆☆	☆☆	☆☆	Good
Wang N, 2021	☆☆☆☆	☆	☆☆	Good
Wang X, 2022	☆☆☆☆	☆	☆☆	Good
Wang W, 2023	☆☆☆☆	☆	☆☆	Good
Wani K, 2020	/	/	/	NA
Wójcik M, 2015	☆☆☆	☆	☆☆	Fair
Xu L, 2013	☆☆☆☆	☆	☆☆	Good
Xu M, 2015	☆☆☆☆	☆☆	☆☆	Good
Yakout S, 2023	/	/	/	NA
Yi J, 2018	/	/	/	NA
Zeng Y, 2023	☆☆☆	☆	☆☆	Fair
Zhan Y, 2015	☆☆☆☆	☆	☆☆	Good
Zhang H, 2022	☆☆☆☆	☆	☆☆	Good
Zhao X, 2023	☆☆☆☆	☆	☆☆	Good
Guo Y, 2024	☆☆☆☆	/	☆☆	Fair
